# Supplementary material for: Glaucoma-Associated CDR1 Peptide Promotes RGC Survival in Retinal Explants through Molecular Interaction with Acidic Leucine Rich Nuclear Phosphoprotein 32A (ANP32A)
Source: Biomolecules. 2023 Jul 22;13(7):1161. doi: 10.3390/biom13071161 (PMC10377047; doi:10.3390/biom13071161)
Supplement: Supplementary file 1 [file biomolecules-13-01161-s001.zip]

Archive with 6 entries (6 files):
- File S1.pdf
- Supplementary Figure S1.tif
- Supplementary Figure S2.tiff
- Table S1.xlsx
- Table S2.xlsx
- Table S3.xlsx
