# Supplementary material for: Glaucoma-Associated CDR1 Peptide Promotes RGC Survival in Retinal Explants through Molecular Interaction with Acidic Leucine Rich Nuclear Phosphoprotein 32A (ANP32A)
Source: Biomolecules. 2023 Jul 22;13(7):1161. doi: 10.3390/biom13071161 (PMC10377047; doi:10.3390/biom13071161)
Supplement: Supplementary file 1 [file biomolecules-13-01161-s001.zip › Table S1.xlsx]

## Sheet: RGC counts and statistics
	RGCs/mm2				Group comparison	p value
	Control (CTRL)	CDR1 (50 µg/ml)	CDR1 (100 µg/ml)		CTRL vs. CDR1 (50 µg/mL)	0.0187
Explant 1	278.4	317.629	352.429		CTRL vs. CDR1 (100 µg/mL)	0.0007
Explant 2	298.647	420.131	375.207		CDR1 (50 µg/mL) vs. CDR1 (100 µg/mL)	0.1304
Explant 3	267.644	427.724	411.273
Explant 4	272.705	277.135	344.204
Explant 5	228.415	283.462	470.749
Explant 6	299.28	384.065	438.48
Mean	274.182	351.691	398.724
SD	23.7551	61.7619	45.8155
