# Supplementary material for: Glaucoma-Associated CDR1 Peptide Promotes RGC Survival in Retinal Explants through Molecular Interaction with Acidic Leucine Rich Nuclear Phosphoprotein 32A (ANP32A)
Source: Biomolecules. 2023 Jul 22;13(7):1161. doi: 10.3390/biom13071161 (PMC10377047; doi:10.3390/biom13071161)
Supplement: Supplementary file 1 [file biomolecules-13-01161-s001.zip › Table S2.xlsx]

## Sheet: CTRL vs. SCTGTSSDVGGYNYVSWYQ
Major protein ID	Protein IDs	Majority protein IDs	Peptide counts (all)	Peptide counts (razor+unique)	Peptide counts (unique)	Protein name	Gene name	Taxonomy	Fasta headers	Number of proteins	Peptides	Razor + unique peptides	Unique peptides	Peptides CTRL_R1	Peptides CTRL_R2	Peptides CTRL_R3	Peptides Peptid_1_R1	Peptides Peptid_1_R2	Peptides Peptid_1_R3	Razor + unique peptides CTRL_R1	Razor + unique peptides CTRL_R2	Razor + unique peptides CTRL_R3	Razor + unique peptides Peptid_1_R1	Razor + unique peptides Peptid_1_R2	Razor + unique peptides Peptid_1_R3	Unique peptides CTRL_R1	Unique peptides CTRL_R2	Unique peptides CTRL_R3	Unique peptides Peptid_1_R1	Unique peptides Peptid_1_R2	Unique peptides Peptid_1_R3	Sequence coverage [%]	Unique + razor sequence coverage [%]	Unique sequence coverage [%]	Mol. weight [kDa]	Sequence length	Sequence lengths	Fraction average	Fraction 1	Fraction 2	Fraction 3	Fraction 4	Fraction 5	Fraction 6	Q-value	Score	Identification type CTRL_R1	Identification type CTRL_R2	Identification type CTRL_R3
Q16851	sp|Q16851|UGPA_HUMAN;sp|P79303|UGPA_PIG	sp|Q16851|UGPA_HUMAN;sp|P79303|UGPA_PIG	7;7	7;7	7;7	UTP--glucose-1-phosphate uridylyltransferase	UGP2	Homo sapiens	sp|Q16851|UGPA_HUMAN UTP--glucose-1-phosphate uridylyltransferase OS=Homo sapiens OX=9606 GN=UGP2 PE=1 SV=5;sp|P79303|UGPA_PIG UTP--glucose-1-phosphate uridylyltransferase OS=Sus scrofa OX=9823 GN=UGP2 PE=2 SV=3	2	7	7	7	7	4	6	6	5	4	7	4	6	6	5	4	7	4	6	6	5	4	2021-02-22	2021-02-22	2021-02-22	56.94	508	508;508	1937-03-01	13	8	13	13	9	9	0	59.69	By MS/MS	By MS/MS	By MS/MS
P13637	sp|P13637|AT1A3_HUMAN;sp|D2WKD8|AT1A2_PIG;sp|P05023|AT1A1_HUMAN;sp|P50993|AT1A2_HUMAN;sp|P05024|AT1A1_PIG	sp|P13637|AT1A3_HUMAN;sp|D2WKD8|AT1A2_PIG;sp|P05023|AT1A1_HUMAN	5;3;3;2;2	5;3;3;2;2	5;3;3;2;2	Sodium/potassium-transporting ATPase subunit alpha-3	ATP1A3	Homo sapiens	sp|P13637|AT1A3_HUMAN Sodium/potassium-transporting ATPase subunit alpha-3 OS=Homo sapiens OX=9606 GN=ATP1A3 PE=1 SV=3;sp|D2WKD8|AT1A2_PIG Sodium/potassium-transporting ATPase subunit alpha-2 OS=Sus scrofa OX=9823 GN=ATP1A2 PE=1 SV=1;sp|P05023|AT1A1_HUMAN	5	5	5	5	2	2	4	5	4	5	2	2	4	5	4	5	2	2	4	5	4	5	8	8	8	111.75	1013	1013;1020;1023;1020;1021	2021-04-04	3	3	9	12	10	8	0	54.03	By MS/MS	By matching	By MS/MS
Q6S4N2	sp|Q6S4N2|HS71B_PIG;sp|P0DMV9|HS71B_HUMAN;sp|P0DMV8|HS71A_HUMAN;sp|P34930|HS71A_PIG	sp|Q6S4N2|HS71B_PIG;sp|P0DMV9|HS71B_HUMAN;sp|P0DMV8|HS71A_HUMAN;sp|P34930|HS71A_PIG	12;10;10;8	10;8;8;7	5;3;3;3	Heat shock 70 kDa protein 1B	HSPA1B	Sus scrofa	sp|Q6S4N2|HS71B_PIG Heat shock 70 kDa protein 1B OS=Sus scrofa OX=9823 GN=HSPA1B PE=2 SV=1;sp|P0DMV9|HS71B_HUMAN Heat shock 70 kDa protein 1B OS=Homo sapiens OX=9606 GN=HSPA1B PE=1 SV=1;sp|P0DMV8|HS71A_HUMAN Heat shock 70 kDa protein 1A OS=Homo sapiens OX=	4	12	10	5	9	9	10	10	10	10	8	7	8	9	8	8	4	4	4	4	3	3	2021-06-29	2021-05-26	17	70097	641	641;641;641;641	1955-03-01	16	17	16	19	16	18	0	50.47	By MS/MS	By MS/MS	By MS/MS
Q29594	sp|Q29594|KCRB_PIG;sp|P12277|KCRB_HUMAN;sp|Q5XLD3|KCRM_PIG;sp|P06732|KCRM_HUMAN	sp|Q29594|KCRB_PIG;sp|P12277|KCRB_HUMAN	25;13;1;1	25;13;1;1	24;12;1;1	Creatine kinase B-type	CKB	Sus scrofa	sp|Q29594|KCRB_PIG Creatine kinase B-type OS=Sus scrofa OX=9823 GN=CKB PE=2 SV=2;sp|P12277|KCRB_HUMAN Creatine kinase B-type OS=Homo sapiens OX=9606 GN=CKB PE=1 SV=1	4	25	25	24	23	21	24	24	23	19	23	21	24	24	23	19	23	21	23	23	22	19	75.6	75.6	74	42657	381	381;381;381;381	1948-03-01	157	139	156	194	154	133	0	323.31	By MS/MS	By MS/MS	By MS/MS
P46410	sp|P46410|GLNA_PIG;sp|P15104|GLNA_HUMAN	sp|P46410|GLNA_PIG;sp|P15104|GLNA_HUMAN	23;14	23;14	23;14	Glutamine synthetase	GLUL	Sus scrofa	sp|P46410|GLNA_PIG Glutamine synthetase OS=Sus scrofa OX=9823 GN=GLUL PE=2 SV=3;sp|P15104|GLNA_HUMAN Glutamine synthetase OS=Homo sapiens OX=9606 GN=GLUL PE=1 SV=4	2	23	23	23	19	16	18	21	17	18	19	16	18	21	17	18	19	16	18	21	17	18	59.5	59.5	59.5	42.03	373	373;373	1948-03-01	137	76	111	154	112	102	0	323.31	By MS/MS	By MS/MS	By MS/MS
P55072	sp|P55072|TERA_HUMAN	sp|P55072|TERA_HUMAN	33	33	2	Transitional endoplasmic reticulum ATPase	VCP	Homo sapiens	sp|P55072|TERA_HUMAN Transitional endoplasmic reticulum ATPase OS=Homo sapiens OX=9606 GN=VCP PE=1 SV=4	1	33	33	2	29	20	30	31	31	27	29	20	30	31	31	27	1	1	1	2	1	1	57.1	57.1	2021-02-02	89321	806	806	1956-03-01	84	49	94	101	83	73	0	323.31	By MS/MS	By MS/MS	By MS/MS
P02543	sp|P02543|VIME_PIG;sp|P08670|VIME_HUMAN;sp|P17661|DESM_HUMAN;sp|P41219|PERI_HUMAN;sp|P02540|DESM_PIG;CON__Q6ISB0;CON__Q9NSB2;sp|Q9NSB2|KRT84_HUMAN;CON__P02538;CON__O95678;sp|O95678|K2C75_HUMAN;sp|P48668|K2C6C_HUMAN;sp|P02538|K2C6A_HUMAN;sp|P04259|K2C6B_HUMAN;CON__P13647;CON__P04259;sp|P13647|K2C5_HUMAN;CON__Q01546;sp|P12035|K2C3_HUMAN;CON__P12035;sp|Q01546|K22O_HUMAN;sp|Q5XKE5|K2C79_HUMAN;CON__Q8…	sp|P02543|VIME_PIG;sp|P08670|VIME_HUMAN	46;33;4;4;4;2;2;2;1;1;1;1;1;1;1;1;1;1;1;1;1;1;1;1;1;1;1;1;1;1;1;1;1;1;1;1;1;1;1;1;1;1	46;33;4;4;4;2;2;2;1;1;1;1;1;1;1;1;1;1;1;1;1;1;1;1;1;1;1;1;1;1;1;1;1;1;1;1;1;1;1;1;1;1	42;29;2;3;2;0;0;0;0;0;0;0;0;0;0;0;0;0;0;0;0;0;0;0;0;0;0;0;0;0;0;0;0;0;0;0;0;0;0;0;0;0	Vimentin	VIM	Sus scrofa	sp|P02543|VIME_PIG Vimentin OS=Sus scrofa OX=9823 GN=VIM PE=1 SV=2;sp|P08670|VIME_HUMAN Vimentin OS=Homo sapiens OX=9606 GN=VIM PE=1 SV=4	42	46	46	42	38	34	40	44	38	41	38	34	40	44	38	41	34	31	36	40	34	37	77	77	73.4	53667	466	466;466;470;470;471;600;600;600;564;551;551;564;564;564;590;564;590;638;628;629;638;535;531;535;499;521;479;486;486;493;493;564;499;493;505;505;507;507;520;521;525;1026	1968-03-01	264	169	273	370	286	297	0	323.31	By MS/MS	By MS/MS	By MS/MS
P00355	sp|P00355|G3P_PIG;sp|P04406|G3P_HUMAN;sp|O14556|G3PT_HUMAN	sp|P00355|G3P_PIG	19;7;1	19;7;1	19;7;1	Glyceraldehyde-3-phosphate dehydrogenase	GAPDH	Sus scrofa	sp|P00355|G3P_PIG Glyceraldehyde-3-phosphate dehydrogenase OS=Sus scrofa OX=9823 GN=GAPDH PE=1 SV=4	3	19	19	19	17	17	17	18	18	18	17	17	17	18	18	18	17	17	17	18	18	18	76.3	76.3	76.3	35836	333	333;335;408	1955-03-01	104	103	108	139	114	106	0	298.61	By MS/MS	By MS/MS	By MS/MS
P68371	sp|P68371|TBB4B_HUMAN;sp|P04350|TBB4A_HUMAN	sp|P68371|TBB4B_HUMAN;sp|P04350|TBB4A_HUMAN	19;14	19;14	2;2	Tubulin beta-4B chain	TUBB4B	Homo sapiens	sp|P68371|TBB4B_HUMAN Tubulin beta-4B chain OS=Homo sapiens OX=9606 GN=TUBB4B PE=1 SV=1;sp|P04350|TBB4A_HUMAN Tubulin beta-4A chain OS=Homo sapiens OX=9606 GN=TUBB4A PE=1 SV=2	2	19	19	2	9	7	17	19	16	13	9	7	17	19	16	13	1	1	2	2	2	1	57.1	57.1	2021-09-09	49.83	445	445;444	2021-08-04	15	12	43	78	50	40	0	287.5	By MS/MS	By MS/MS	By MS/MS
Q29577	sp|Q29577|KCRU_PIG	sp|Q29577|KCRU_PIG	15	14	3	Creatine kinase U-type, mitochondrial	CKMT1	Sus scrofa	sp|Q29577|KCRU_PIG Creatine kinase U-type, mitochondrial OS=Sus scrofa OX=9823 GN=CKMT1 PE=2 SV=2	1	15	14	3	12	12	13	15	13	11	12	12	12	14	12	11	3	3	3	3	3	3	47.4	45.9	7	46949	416	416	1948-03-01	48	36	54	56	38	44	0	287.48	By MS/MS	By MS/MS	By MS/MS
P11142	sp|P11142|HSP7C_HUMAN;sp|P54652|HSP72_HUMAN	sp|P11142|HSP7C_HUMAN	22;9	22;9	17;5	Heat shock cognate 71 kDa protein	HSPA8	Homo sapiens	sp|P11142|HSP7C_HUMAN Heat shock cognate 71 kDa protein OS=Homo sapiens OX=9606 GN=HSPA8 PE=1 SV=1	2	22	22	17	19	21	21	19	20	20	19	21	21	19	20	20	15	16	16	15	15	15	41.8	41.8	33.6	70897	646	646;639	2021-05-03	65	64	71	77	71	59	0	266.93	By MS/MS	By MS/MS	By MS/MS
P09972	sp|P09972|ALDOC_HUMAN;sp|P05062|ALDOB_HUMAN	sp|P09972|ALDOC_HUMAN	21;2	16;1	16;1	Fructose-bisphosphate aldolase C	ALDOC	Homo sapiens	sp|P09972|ALDOC_HUMAN Fructose-bisphosphate aldolase C OS=Homo sapiens OX=9606 GN=ALDOC PE=1 SV=2	2	21	16	16	20	19	21	20	20	20	16	15	16	16	16	16	16	15	16	16	16	16	57.7	46.2	46.2	39455	364	364;364	1935-03-01	78	69	73	69	54	64	0	247.04	By MS/MS	By MS/MS	By MS/MS
P20674	sp|P20674|COX5A_HUMAN	sp|P20674|COX5A_HUMAN	4	4	4	Cytochrome c oxidase subunit 5A, mitochondrial	COX5A	Homo sapiens	sp|P20674|COX5A_HUMAN Cytochrome c oxidase subunit 5A, mitochondrial OS=Homo sapiens OX=9606 GN=COX5A PE=1 SV=2	1	4	4	4	4	4	4	4	4	3	4	4	4	4	4	3	4	4	4	4	4	3	36	36	36	16762	150	150	2015-03-01	11	16	9	9	7	8	0	24.71	By MS/MS	By MS/MS	By MS/MS
P14618	sp|P14618|KPYM_HUMAN;sp|P30613|KPYR_HUMAN	sp|P14618|KPYM_HUMAN	28;1	28;1	28;1	Pyruvate kinase PKM	PKM	Homo sapiens	sp|P14618|KPYM_HUMAN Pyruvate kinase PKM OS=Homo sapiens OX=9606 GN=PKM PE=1 SV=4	2	28	28	28	23	22	24	25	25	24	23	22	24	25	25	24	23	22	24	25	25	24	50.3	50.3	50.3	57936	531	531;574	1945-03-01	89	99	106	120	94	78	0	236.26	By MS/MS	By MS/MS	By MS/MS
O02705	sp|O02705|HS90A_PIG;sp|P07900|HS90A_HUMAN;sp|Q14568|HS902_HUMAN;sp|Q58FG0|HS905_HUMAN;sp|Q58FF8|H90B2_HUMAN;sp|Q58FF7|H90B3_HUMAN;sp|Q58FG1|HS904_HUMAN;sp|Q58FF6|H90B4_HUMAN;sp|Q92538|GBF1_HUMAN	sp|O02705|HS90A_PIG;sp|P07900|HS90A_HUMAN	22;21;3;2;2;2;1;1;1	22;21;3;2;2;2;1;1;1	15;14;0;2;0;0;0;0;0	Heat shock protein HSP 90-alpha	HSP90AA1	Sus scrofa	sp|O02705|HS90A_PIG Heat shock protein HSP 90-alpha OS=Sus scrofa OX=9823 GN=HSP90AA1 PE=2 SV=3;sp|P07900|HS90A_HUMAN Heat shock protein HSP 90-alpha OS=Homo sapiens OX=9606 GN=HSP90AA1 PE=1 SV=5	9	22	22	15	19	16	19	20	19	16	19	16	19	20	19	16	12	11	14	15	14	12	35.5	35.5	2021-02-25	84774	733	733;732;343;334;381;597;418;505;1859	1967-03-01	52	44	57	71	70	57	0	221.87	By MS/MS	By MS/MS	By MS/MS
P62272	sp|P62272|RS18_PIG;sp|P62269|RS18_HUMAN	sp|P62272|RS18_PIG;sp|P62269|RS18_HUMAN	6;6	6;6	6;6	40S ribosomal protein S18	RPS18	Sus scrofa	sp|P62272|RS18_PIG 40S ribosomal protein S18 OS=Sus scrofa OX=9823 GN=RPS18 PE=1 SV=3;sp|P62269|RS18_HUMAN 40S ribosomal protein S18 OS=Homo sapiens OX=9606 GN=RPS18 PE=1 SV=3	2	6	6	6	6	4	6	6	6	6	6	4	6	6	6	6	6	4	6	6	6	6	35.5	35.5	35.5	17718	152	152;152	1969-03-01	17	8	18	23	19	17	0	21.89	By MS/MS	By MS/MS	By MS/MS
P09104	sp|P09104|ENOG_HUMAN	sp|P09104|ENOG_HUMAN	4	2	2	Gamma-enolase	ENO2	Homo sapiens	sp|P09104|ENOG_HUMAN Gamma-enolase OS=Homo sapiens OX=9606 GN=ENO2 PE=1 SV=3	1	4	2	2	4	2	3	3	3	2	2	1	1	1	1	1	2	1	1	1	1	1	2021-03-17	2021-07-09	2021-07-09	47268	434	434	2018-03-01	3	1	2	2	2	1	0	21.68	By MS/MS	By matching	By MS/MS
P68363	sp|P68363|TBA1B_HUMAN;sp|Q2XVP4|TBA1B_PIG;sp|Q9H853|TBA4B_HUMAN	sp|P68363|TBA1B_HUMAN;sp|Q2XVP4|TBA1B_PIG	17;17;1	17;17;1	0;0;0	Tubulin alpha-1B chain	TUBA1B	Homo sapiens	sp|P68363|TBA1B_HUMAN Tubulin alpha-1B chain OS=Homo sapiens OX=9606 GN=TUBA1B PE=1 SV=1;sp|Q2XVP4|TBA1B_PIG Tubulin alpha-1B chain OS=Sus scrofa OX=9823 GN=TUBA1B PE=1 SV=1	3	17	17	0	10	12	15	16	15	15	10	12	15	16	15	15	0	0	0	0	0	0	54.1	54.1	0	50151	451	451;451;241	1982-03-01	22	32	49	81	49	41	0	204.11	By MS/MS	By MS/MS	By MS/MS
P04075	sp|P04075|ALDOA_HUMAN	sp|P04075|ALDOA_HUMAN	22	22	17	Fructose-bisphosphate aldolase A	ALDOA	Homo sapiens	sp|P04075|ALDOA_HUMAN Fructose-bisphosphate aldolase A OS=Homo sapiens OX=9606 GN=ALDOA PE=1 SV=2	1	22	22	17	19	19	20	19	19	19	19	19	20	19	19	19	15	15	15	15	15	15	68.1	68.1	56.6	39.42	364	364	2021-04-03	73	76	72	82	59	64	0	189.97	By MS/MS	By MS/MS	By MS/MS
P63104	sp|P63104|1433Z_HUMAN	sp|P63104|1433Z_HUMAN	11	9	9	14-3-3 protein zeta/delta	YWHAZ	Homo sapiens	sp|P63104|1433Z_HUMAN 14-3-3 protein zeta/delta OS=Homo sapiens OX=9606 GN=YWHAZ PE=1 SV=1	1	11	9	9	10	9	11	10	10	9	8	7	9	8	8	7	8	7	9	8	8	7	46.9	39.6	39.6	27745	245	245	2025-03-01	24	21	26	22	18	14	0	185.74	By MS/MS	By MS/MS	By MS/MS
P00506	sp|P00506|AATM_PIG;sp|P00505|AATM_HUMAN	sp|P00506|AATM_PIG	22;10	22;10	22;10	Aspartate aminotransferase, mitochondrial	GOT2	Sus scrofa	sp|P00506|AATM_PIG Aspartate aminotransferase, mitochondrial OS=Sus scrofa OX=9823 GN=GOT2 PE=1 SV=2	2	22	22	22	19	21	21	22	19	18	19	21	21	22	19	18	19	21	21	22	19	18	58.4	58.4	58.4	47436	430	430;430	1948-03-01	67	63	80	100	78	50	0	183.79	By MS/MS	By MS/MS	By MS/MS
P79260	sp|P79260|ARRS_PIG	sp|P79260|ARRS_PIG	18	18	16	S-arrestin	SAG	Sus scrofa	sp|P79260|ARRS_PIG S-arrestin OS=Sus scrofa OX=9823 GN=SAG PE=2 SV=1	1	18	18	16	12	16	15	14	14	14	12	16	15	14	14	14	11	15	13	13	13	13	61.5	61.5	57.8	45102	405	405	1951-03-01	37	43	43	38	40	41	0	181.14	By MS/MS	By MS/MS	By MS/MS
P06576	sp|P06576|ATPB_HUMAN	sp|P06576|ATPB_HUMAN	21	21	21	ATP synthase subunit beta, mitochondrial	ATP5F1B	Homo sapiens	sp|P06576|ATPB_HUMAN ATP synthase subunit beta, mitochondrial OS=Homo sapiens OX=9606 GN=ATP5F1B PE=1 SV=3	1	21	21	21	17	16	21	20	16	15	17	16	21	20	16	15	17	16	21	20	16	15	57.7	57.7	57.7	56559	529	529	1948-03-01	47	42	59	68	46	40	0	176.9	By MS/MS	By MS/MS	By MS/MS
P62873	sp|P62873|GBB1_HUMAN;sp|P16520|GBB3_HUMAN	sp|P62873|GBB1_HUMAN	12;1	12;1	9;0	Guanine nucleotide-binding protein G(I)/G(S)/G(T) subunit beta-1	GNB1	Homo sapiens	sp|P62873|GBB1_HUMAN Guanine nucleotide-binding protein G(I)/G(S)/G(T) subunit beta-1 OS=Homo sapiens OX=9606 GN=GNB1 PE=1 SV=3	2	12	12	9	7	5	12	12	11	10	7	5	12	12	11	10	5	5	9	9	8	9	49.4	49.4	36.5	37377	340	340;340	1988-03-01	19	9	34	36	34	28	0	164.99	By MS/MS	By MS/MS	By MS/MS
P0DP25	sp|P0DP25|CALM3_HUMAN;sp|P0DP24|CALM2_HUMAN;sp|P0DP23|CALM1_HUMAN;sp|P27482|CALL3_HUMAN;sp|P02587|TNNC2_PIG;sp|P02585|TNNC2_HUMAN	sp|P0DP25|CALM3_HUMAN;sp|P0DP24|CALM2_HUMAN;sp|P0DP23|CALM1_HUMAN	9;9;9;2;1;1	9;9;9;2;1;1	9;9;9;2;1;1	Calmodulin-3	CALM3	Homo sapiens	sp|P0DP25|CALM3_HUMAN Calmodulin-3 OS=Homo sapiens OX=9606 GN=CALM3 PE=1 SV=1;sp|P0DP24|CALM2_HUMAN Calmodulin-2 OS=Homo sapiens OX=9606 GN=CALM2 PE=1 SV=1;sp|P0DP23|CALM1_HUMAN Calmodulin-1 OS=Homo sapiens OX=9606 GN=CALM1 PE=1 SV=1	6	9	9	9	7	7	8	9	6	6	7	7	8	9	6	6	7	7	8	9	6	6	56.4	56.4	56.4	16837	149	149;149;149;149;159;160	1945-03-01	26	40	35	38	33	26	0	157.14	By MS/MS	By MS/MS	By MS/MS
P01965	sp|P01965|HBA_PIG;CON__P01966;sp|P69905|HBA_HUMAN	sp|P01965|HBA_PIG	9;2;1	9;2;1	9;2;1	Hemoglobin subunit alpha	HBA	Sus scrofa	sp|P01965|HBA_PIG Hemoglobin subunit alpha OS=Sus scrofa OX=9823 GN=HBA PE=1 SV=1	3	9	9	9	8	8	9	9	8	8	8	8	9	9	8	8	8	8	9	9	8	8	83.7	83.7	83.7	15039	141	141;142;142	1936-03-01	95	101	92	110	84	71	0	156.45	By MS/MS	By MS/MS	By MS/MS
P02067	sp|P02067|HBB_PIG;sp|P68871|HBB_HUMAN;sp|P02042|HBD_HUMAN;sp|P04246|HBT_PIG;sp|P69892|HBG2_HUMAN;sp|P69891|HBG1_HUMAN;sp|P02101|HBE_PIG;sp|P02100|HBE_HUMAN	sp|P02067|HBB_PIG	10;3;2;1;1;1;1;1	10;3;2;1;1;1;1;1	9;2;1;0;0;0;0;0	Hemoglobin subunit beta	HBB	Sus scrofa	sp|P02067|HBB_PIG Hemoglobin subunit beta OS=Sus scrofa OX=9823 GN=HBB PE=1 SV=3	8	10	10	9	9	9	9	10	10	10	9	9	9	10	10	10	8	8	8	9	9	9	71.4	71.4	64.6	16165	147	147;147;147;146;147;147;147;147	1952-03-01	70	69	67	88	77	65	0	153.61	By MS/MS	By MS/MS	By MS/MS
P83731	sp|P83731|RL24_HUMAN	sp|P83731|RL24_HUMAN	4	4	4	60S ribosomal protein L24	RPL24	Homo sapiens	sp|P83731|RL24_HUMAN 60S ribosomal protein L24 OS=Homo sapiens OX=9606 GN=RPL24 PE=1 SV=1	1	4	4	4	4	3	3	3	3	3	4	3	3	3	3	3	4	3	3	3	3	3	2021-05-25	2021-05-25	2021-05-25	17779	157	157	2021-03-03	17	11	10	15	11	10	0	15.88	By MS/MS	By MS/MS	By MS/MS
P06733	sp|P06733|ENOA_HUMAN	sp|P06733|ENOA_HUMAN	8	8	6	Alpha-enolase	ENO1	Homo sapiens	sp|P06733|ENOA_HUMAN Alpha-enolase OS=Homo sapiens OX=9606 GN=ENO1 PE=1 SV=2	1	8	8	6	7	6	8	8	8	6	7	6	8	8	8	6	5	5	6	6	6	5	2021-04-24	2021-04-24	2021-08-16	47168	434	434	2021-04-03	29	23	27	30	27	20	0	144.44	By MS/MS	By MS/MS	By MS/MS
Q7SIB7	sp|Q7SIB7|PGK1_PIG;sp|P00558|PGK1_HUMAN;sp|Q6RI85|PGK2_PIG;sp|P07205|PGK2_HUMAN	sp|Q7SIB7|PGK1_PIG;sp|P00558|PGK1_HUMAN	19;13;6;4	19;13;6;4	19;13;6;4	Phosphoglycerate kinase 1	PGK1	Sus scrofa	sp|Q7SIB7|PGK1_PIG Phosphoglycerate kinase 1 OS=Sus scrofa OX=9823 GN=PGK1 PE=1 SV=3;sp|P00558|PGK1_HUMAN Phosphoglycerate kinase 1 OS=Homo sapiens OX=9606 GN=PGK1 PE=1 SV=3	4	19	19	19	16	15	18	18	17	15	16	15	18	18	17	15	16	15	18	18	17	15	56.4	56.4	56.4	44558	417	417;417;417;417	1936-03-01	58	54	62	55	49	44	0	139.34	By MS/MS	By MS/MS	By MS/MS
P00761	sp|P00761|TRYP_PIG;CON__P00761	sp|P00761|TRYP_PIG;CON__P00761	7;7	7;7	7;7	Trypsin		Sus scrofa	sp|P00761|TRYP_PIG Trypsin OS=Sus scrofa OX=9823 PE=1 SV=1;	2	7	7	7	7	6	5	7	5	4	7	6	5	7	5	4	7	6	5	7	5	4	45.5	45.5	45.5	24409	231	231;231	2021-04-03	43	37	33	49	31	34	0	139.25	By MS/MS	By MS/MS	By MS/MS
P10668	sp|P10668|COF1_PIG;sp|P23528|COF1_HUMAN	sp|P10668|COF1_PIG;sp|P23528|COF1_HUMAN	9;8	9;8	8;7	Cofilin-1	CFL1	Sus scrofa	sp|P10668|COF1_PIG Cofilin-1 OS=Sus scrofa OX=9823 GN=CFL1 PE=1 SV=3;sp|P23528|COF1_HUMAN Cofilin-1 OS=Homo sapiens OX=9606 GN=CFL1 PE=1 SV=3	2	9	9	8	8	9	8	9	8	8	8	9	8	9	8	8	7	8	7	8	7	7	64.5	64.5	57.8	18518	166	166;166	1946-03-01	28	37	29	29	30	29	0	139.11	By MS/MS	By MS/MS	By MS/MS
P11021	sp|P11021|BIP_HUMAN;sp|P34935|BIP_PIG	sp|P11021|BIP_HUMAN	20;4	19;4	19;4	Endoplasmic reticulum chaperone BiP	HSPA5	Homo sapiens	sp|P11021|BIP_HUMAN Endoplasmic reticulum chaperone BiP OS=Homo sapiens OX=9606 GN=HSPA5 PE=1 SV=2	2	20	19	19	18	19	20	17	16	15	17	18	19	16	15	14	17	18	19	16	15	14	37.2	37.2	37.2	72332	654	654;262	1933-03-01	47	52	54	47	32	42	0	132.65	By MS/MS	By MS/MS	By MS/MS
Q13813	sp|Q13813|SPTN1_HUMAN	sp|Q13813|SPTN1_HUMAN	17	17	17	Spectrin alpha chain, non-erythrocytic 1	SPTAN1	Homo sapiens	sp|Q13813|SPTN1_HUMAN Spectrin alpha chain, non-erythrocytic 1 OS=Homo sapiens OX=9606 GN=SPTAN1 PE=1 SV=3	1	17	17	17	11	10	13	13	14	14	11	10	13	13	14	14	11	10	13	13	14	14	2021-05-10	2021-05-10	2021-05-10	284.54	2472	2472	1971-03-01	23	19	20	17	24	32	0	130.01	By MS/MS	By MS/MS	By MS/MS
Q2EN81	sp|Q2EN81|ATPO_PIG	sp|Q2EN81|ATPO_PIG	10	10	8	ATP synthase subunit O, mitochondrial	ATP5PO	Sus scrofa	sp|Q2EN81|ATPO_PIG ATP synthase subunit O, mitochondrial OS=Sus scrofa OX=9823 GN=ATP5PO PE=1 SV=1	1	10	10	8	9	9	9	9	10	10	9	9	9	9	10	10	7	7	7	7	8	8	58.2	58.2	48.8	23369	213	213	1958-03-01	45	50	44	57	51	51	0	127.62	By MS/MS	By MS/MS	By MS/MS
Q99879	sp|Q99879|H2B1M_HUMAN;sp|Q99877|H2B1N_HUMAN;sp|Q93079|H2B1H_HUMAN;sp|Q5QNW6|H2B2F_HUMAN;sp|P62807|H2B1C_HUMAN;sp|P58876|H2B1D_HUMAN;sp|O60814|H2B1K_HUMAN;sp|Q99880|H2B1L_HUMAN;sp|P57053|H2BFS_HUMAN;sp|Q96A08|H2B1A_HUMAN	sp|Q99879|H2B1M_HUMAN;sp|Q99877|H2B1N_HUMAN;sp|Q93079|H2B1H_HUMAN;sp|Q5QNW6|H2B2F_HUMAN;sp|P62807|H2B1C_HUMAN;sp|P58876|H2B1D_HUMAN;sp|O60814|H2B1K_HUMAN;sp|Q99880|H2B1L_HUMAN;sp|P57053|H2BFS_HUMAN	13;13;13;13;13;13;13;12;11;6	13;13;13;13;13;13;13;12;11;6	2;2;2;2;2;2;2;2;2;0	Histone H2B type 1-M	H2BC14	Homo sapiens	sp|Q99879|H2B1M_HUMAN Histone H2B type 1-M OS=Homo sapiens OX=9606 GN=H2BC14 PE=1 SV=3;sp|Q99877|H2B1N_HUMAN Histone H2B type 1-N OS=Homo sapiens OX=9606 GN=H2BC15 PE=1 SV=3;sp|Q93079|H2B1H_HUMAN Histone H2B type 1-H OS=Homo sapiens OX=9606 GN=H2BC9 PE=1 S	10	13	13	2	9	10	11	11	13	11	9	10	11	11	13	11	2	2	2	2	2	2	65.9	65.9	2021-09-07	13989	126	126;126;126;126;126;126;126;126;126;127	1934-03-01	122	118	114	140	114	76	0	123.58	By MS/MS	By MS/MS	By MS/MS
P80031	sp|P80031|GSTP1_PIG	sp|P80031|GSTP1_PIG	5	5	5	Glutathione S-transferase P	GSTP1	Sus scrofa	sp|P80031|GSTP1_PIG Glutathione S-transferase P OS=Sus scrofa OX=9823 GN=GSTP1 PE=1 SV=2	1	5	5	5	4	4	5	5	5	5	4	4	5	5	5	5	4	4	5	5	5	5	37.7	37.7	37.7	23497	207	207	1951-03-01	13	13	12	13	13	13	0	117.74	By MS/MS	By MS/MS	By MS/MS
P14136	sp|P14136|GFAP_HUMAN	sp|P14136|GFAP_HUMAN	20	18	17	Glial fibrillary acidic protein	GFAP	Homo sapiens	sp|P14136|GFAP_HUMAN Glial fibrillary acidic protein OS=Homo sapiens OX=9606 GN=GFAP PE=1 SV=1	1	20	18	17	15	12	18	18	17	16	13	11	16	16	15	14	13	11	16	15	15	14	37.3	33.8	31.2	49.88	432	432	1969-03-01	57	43	69	69	69	70	0	117.66	By MS/MS	By MS/MS	By MS/MS
P18669	sp|P18669|PGAM1_HUMAN;sp|Q8N0Y7|PGAM4_HUMAN;sp|P15259|PGAM2_HUMAN	sp|P18669|PGAM1_HUMAN	13;4;3	13;4;3	13;4;3	Phosphoglycerate mutase 1	PGAM1	Homo sapiens	sp|P18669|PGAM1_HUMAN Phosphoglycerate mutase 1 OS=Homo sapiens OX=9606 GN=PGAM1 PE=1 SV=2	3	13	13	13	13	12	12	13	11	9	13	12	12	13	11	9	13	12	12	13	11	9	72.8	72.8	72.8	28804	254	254;254;253	2028-03-01	56	43	60	66	45	27	0	115.83	By MS/MS	By MS/MS	By MS/MS
P23297	sp|P23297|S10A1_HUMAN	sp|P23297|S10A1_HUMAN	2	2	2	Protein S100-A1	S100A1	Homo sapiens	sp|P23297|S10A1_HUMAN Protein S100-A1 OS=Homo sapiens OX=9606 GN=S100A1 PE=1 SV=2	1	2	2	2	2	2	2	2	2	2	2	2	2	2	2	2	2	2	2	2	2	2	38.3	38.3	38.3	10546	94	94	2021-04-03	10	15	8	12	11	9	0	107.67	By MS/MS	By MS/MS	By MS/MS
P62258	sp|P62258|1433E_HUMAN	sp|P62258|1433E_HUMAN	12	12	10	14-3-3 protein epsilon	YWHAE	Homo sapiens	sp|P62258|1433E_HUMAN 14-3-3 protein epsilon OS=Homo sapiens OX=9606 GN=YWHAE PE=1 SV=1	1	12	12	10	12	11	12	12	12	9	12	11	12	12	12	9	10	9	10	10	10	7	50.2	50.2	43.1	29174	255	255	2026-03-01	42	41	41	37	34	26	0	106.24	By MS/MS	By MS/MS	By MS/MS
P61978	sp|P61978|HNRPK_HUMAN	sp|P61978|HNRPK_HUMAN	7	7	7	Heterogeneous nuclear ribonucleoprotein K	HNRNPK	Homo sapiens	sp|P61978|HNRPK_HUMAN Heterogeneous nuclear ribonucleoprotein K OS=Homo sapiens OX=9606 GN=HNRNPK PE=1 SV=1	1	7	7	7	7	5	6	6	6	6	7	5	6	6	6	6	7	5	6	6	6	6	2021-09-22	2021-09-22	2021-09-22	50976	463	463	1942-03-01	21	16	18	16	18	17	0	105.35	By MS/MS	By MS/MS	By MS/MS
P63261	sp|P63261|ACTG_HUMAN	sp|P63261|ACTG_HUMAN	14	14	1	Actin, cytoplasmic 2	ACTG1	Homo sapiens	sp|P63261|ACTG_HUMAN Actin, cytoplasmic 2 OS=Homo sapiens OX=9606 GN=ACTG1 PE=1 SV=1	1	14	14	1	11	10	13	13	14	14	11	10	13	13	14	14	1	1	1	1	1	1	57.9	57.9	2021-05-04	41792	375	375	1986-03-01	23	27	41	54	43	44	0	104.72	By MS/MS	By MS/MS	By MS/MS
P62805	sp|P62805|H4_HUMAN;sp|P62802|H4_PIG	sp|P62805|H4_HUMAN;sp|P62802|H4_PIG	12;12	12;12	12;12	Histone H4	H4C1	Homo sapiens	sp|P62805|H4_HUMAN Histone H4 OS=Homo sapiens OX=9606 GN=H4C1 PE=1 SV=2;sp|P62802|H4_PIG Histone H4 OS=Sus scrofa OX=9823 PE=1 SV=2	2	12	12	12	11	11	11	12	11	11	11	11	11	12	11	11	11	11	11	12	11	11	60.2	60.2	60.2	11367	103	103;103	1953-03-01	75	86	75	106	87	75	0	103.38	By MS/MS	By MS/MS	By MS/MS
O14818	sp|O14818|PSA7_HUMAN;sp|Q8TAA3|PSMA8_HUMAN	sp|O14818|PSA7_HUMAN;sp|Q8TAA3|PSMA8_HUMAN	2;2	2;2	2;2	Proteasome subunit alpha type-7	PSMA7	Homo sapiens	sp|O14818|PSA7_HUMAN Proteasome subunit alpha type-7 OS=Homo sapiens OX=9606 GN=PSMA7 PE=1 SV=1;sp|Q8TAA3|PSMA8_HUMAN Proteasome subunit alpha-type 8 OS=Homo sapiens OX=9606 GN=PSMA8 PE=2 SV=3	2	2	2	2	2	2	2	2	2	0	2	2	2	2	2	0	2	2	2	2	2	0	2021-05-14	2021-05-14	2021-05-14	27887	248	248;256	2021-08-02	4	3	3	2	3		0	99853	By MS/MS	By MS/MS	By MS/MS
P00889	sp|P00889|CISY_PIG;sp|O75390|CISY_HUMAN	sp|P00889|CISY_PIG;sp|O75390|CISY_HUMAN	2;2	2;2	2;2	Citrate synthase, mitochondrial	CS	Sus scrofa	sp|P00889|CISY_PIG Citrate synthase, mitochondrial OS=Sus scrofa OX=9823 GN=CS PE=1 SV=2;sp|O75390|CISY_HUMAN Citrate synthase, mitochondrial OS=Homo sapiens OX=9606 GN=CS PE=1 SV=2	2	2	2	2	2	2	2	2	2	2	2	2	2	2	2	2	2	2	2	2	2	2	2021-04-05	2021-04-05	2021-04-05	51629	464	464;466	1962-03-01	6	7	6	6	7	8	0	99808	By MS/MS	By MS/MS	By MS/MS
Q16555	sp|Q16555|DPYL2_HUMAN	sp|Q16555|DPYL2_HUMAN	17	17	14	Dihydropyrimidinase-related protein 2	DPYSL2	Homo sapiens	sp|Q16555|DPYL2_HUMAN Dihydropyrimidinase-related protein 2 OS=Homo sapiens OX=9606 GN=DPYSL2 PE=1 SV=1	1	17	17	14	15	12	16	16	14	12	15	12	16	16	14	12	12	10	13	13	11	10	48.4	48.4	39.9	62293	572	572	1948-03-01	38	18	39	49	35	24	0	99393	By MS/MS	By MS/MS	By MS/MS
P19338	sp|P19338|NUCL_HUMAN	sp|P19338|NUCL_HUMAN	12	12	12	Nucleolin	NCL	Homo sapiens	sp|P19338|NUCL_HUMAN Nucleolin OS=Homo sapiens OX=9606 GN=NCL PE=1 SV=3	1	12	12	12	11	11	11	12	11	10	11	11	11	12	11	10	11	11	11	12	11	10	2021-08-14	2021-08-14	2021-08-14	76613	710	710	1951-03-01	42	51	42	45	47	45	0	99099	By MS/MS	By MS/MS	By MS/MS
Q15181	sp|Q15181|IPYR_HUMAN	sp|Q15181|IPYR_HUMAN	4	4	4	Inorganic pyrophosphatase	PPA1	Homo sapiens	sp|Q15181|IPYR_HUMAN Inorganic pyrophosphatase OS=Homo sapiens OX=9606 GN=PPA1 PE=1 SV=2	1	4	4	4	3	3	3	4	2	3	3	3	3	4	2	3	3	3	3	4	2	3	2021-09-24	2021-09-24	2021-09-24	32.66	289	289	2021-02-03	7	5	5	6	2	5	0	98578	By MS/MS	By MS/MS	By MS/MS
Q06AA4	sp|Q06AA4|SNRPA_PIG;sp|P09012|SNRPA_HUMAN	sp|Q06AA4|SNRPA_PIG;sp|P09012|SNRPA_HUMAN	4;4	4;4	3;3	U1 small nuclear ribonucleoprotein A	SNRPA	Sus scrofa	sp|Q06AA4|SNRPA_PIG U1 small nuclear ribonucleoprotein A OS=Sus scrofa OX=9823 GN=SNRPA PE=1 SV=1;sp|P09012|SNRPA_HUMAN U1 small nuclear ribonucleoprotein A OS=Homo sapiens OX=9606 GN=SNRPA PE=1 SV=3	2	4	4	3	3	4	3	3	3	3	3	4	3	3	3	3	2	3	2	2	3	3	2021-09-19	2021-09-19	17	31279	282	282;282	1935-03-01	5	12	8	5	7	6	0	98271	By MS/MS	By MS/MS	By MS/MS
Q93077	sp|Q93077|H2A1C_HUMAN;sp|Q7L7L0|H2A3_HUMAN;sp|P04908|H2A1B_HUMAN;REV__sp|Q8NB25|F184A_HUMAN	sp|Q93077|H2A1C_HUMAN;sp|Q7L7L0|H2A3_HUMAN;sp|P04908|H2A1B_HUMAN	10;9;9;1	10;9;9;1	2;2;2;0	Histone H2A type 1-C	H2AC6	Homo sapiens	sp|Q93077|H2A1C_HUMAN Histone H2A type 1-C OS=Homo sapiens OX=9606 GN=H2AC6 PE=1 SV=3;sp|Q7L7L0|H2A3_HUMAN Histone H2A type 3 OS=Homo sapiens OX=9606 GN=H2AW PE=1 SV=3;sp|P04908|H2A1B_HUMAN Histone H2A type 1-B/E OS=Homo sapiens OX=9606 GN=H2AC4 PE=1 SV=2	4	10	10	2	9	9	9	9	10	10	9	9	9	9	10	10	1	1	1	2	2	2	66.2	66.2	2021-08-13	14105	130	130;130;130;1140	1951-03-01	63	66	62	77	61	65	0	97035	By MS/MS	By MS/MS	By MS/MS
P31006	sp|P31006|KGUA_PIG	sp|P31006|KGUA_PIG	12	12	8	Guanylate kinase	GUK1	Sus scrofa	sp|P31006|KGUA_PIG Guanylate kinase OS=Sus scrofa OX=9823 GN=GUK1 PE=1 SV=2	1	12	12	8	10	12	11	10	10	8	10	12	11	10	10	8	7	8	8	7	7	5	76.3	76.3	48.5	21921	198	198	1936-03-01	34	32	37	39	27	26	0	96198	By MS/MS	By MS/MS	By MS/MS
Q7M2W6	sp|Q7M2W6|CRYAB_PIG;sp|P02511|CRYAB_HUMAN	sp|Q7M2W6|CRYAB_PIG;sp|P02511|CRYAB_HUMAN	12;11	11;10	11;10	Alpha-crystallin B chain	CRYAB	Sus scrofa	sp|Q7M2W6|CRYAB_PIG Alpha-crystallin B chain OS=Sus scrofa OX=9823 GN=CRYAB PE=2 SV=1;sp|P02511|CRYAB_HUMAN Alpha-crystallin B chain OS=Homo sapiens OX=9606 GN=CRYAB PE=1 SV=2	2	12	11	11	10	10	11	11	11	12	9	9	10	10	10	11	9	9	10	10	10	11	64	58.9	58.9	20129	175	175;175	2021-06-03	77	80	94	110	89	91	0	96098	By MS/MS	By MS/MS	By MS/MS
P68400	sp|P68400|CSK21_HUMAN;sp|Q8NEV1|CSK23_HUMAN	sp|P68400|CSK21_HUMAN;sp|Q8NEV1|CSK23_HUMAN	5;4	4;3	4;3	Casein kinase II subunit alpha	CSNK2A1	Homo sapiens	sp|P68400|CSK21_HUMAN Casein kinase II subunit alpha OS=Homo sapiens OX=9606 GN=CSNK2A1 PE=1 SV=1;sp|Q8NEV1|CSK23_HUMAN Casein kinase II subunit alpha 3 OS=Homo sapiens OX=9606 GN=CSNK2A3 PE=1 SV=2	2	5	4	4	4	3	5	4	4	2	3	2	4	3	3	2	3	2	4	3	3	2	2021-06-16	2021-01-15	2021-01-15	45143	391	391;391	1945-03-01	5	2	7	8	4	3	0	95976	By MS/MS	By matching	By MS/MS
P19105	sp|P19105|ML12A_HUMAN;sp|O14950|ML12B_HUMAN;sp|P29269|MYL9_PIG;sp|P24844|MYL9_HUMAN	sp|P19105|ML12A_HUMAN;sp|O14950|ML12B_HUMAN;sp|P29269|MYL9_PIG;sp|P24844|MYL9_HUMAN	4;4;2;2	4;4;2;2	4;4;2;2	Myosin regulatory light chain 12A	MYL12A	Homo sapiens	sp|P19105|ML12A_HUMAN Myosin regulatory light chain 12A OS=Homo sapiens OX=9606 GN=MYL12A PE=1 SV=2;sp|O14950|ML12B_HUMAN Myosin regulatory light chain 12B OS=Homo sapiens OX=9606 GN=MYL12B PE=1 SV=2;sp|P29269|MYL9_PIG Myosin regulatory light polypeptide 9	4	4	4	4	3	1	1	2	2	1	3	1	1	2	2	1	3	1	1	2	2	1	29.2	29.2	29.2	19794	171	171;172;172;172	1933-03-01	5	1	1	2	4	2	0	95645	By MS/MS	By matching	By matching
P16276	sp|P16276|ACON_PIG	sp|P16276|ACON_PIG	17	17	7	Aconitate hydratase, mitochondrial	ACO2	Sus scrofa	sp|P16276|ACON_PIG Aconitate hydratase, mitochondrial OS=Sus scrofa OX=9823 GN=ACO2 PE=1 SV=1	1	17	17	7	14	10	10	12	12	11	14	10	10	12	12	11	6	3	3	4	4	2	27	27	2021-08-13	85.76	781	781	1932-03-01	31	22	24	26	22	20	0	94788	By MS/MS	By MS/MS	By MS/MS
P62847	sp|P62847|RS24_HUMAN	sp|P62847|RS24_HUMAN	3	3	3	40S ribosomal protein S24	RPS24	Homo sapiens	sp|P62847|RS24_HUMAN 40S ribosomal protein S24 OS=Homo sapiens OX=9606 GN=RPS24 PE=1 SV=1	1	3	3	3	2	2	2	3	3	2	2	2	2	3	3	2	2	2	2	3	3	2	2021-03-26	2021-03-26	2021-03-26	15423	133	133	1991-03-01	2	4	2	5	6	4	0	93048	By MS/MS	By MS/MS	By MS/MS
P62316	sp|P62316|SMD2_HUMAN;sp|Q29329|SMD2_PIG	sp|P62316|SMD2_HUMAN	8;2	8;2	8;2	Small nuclear ribonucleoprotein Sm D2	SNRPD2	Homo sapiens	sp|P62316|SMD2_HUMAN Small nuclear ribonucleoprotein Sm D2 OS=Homo sapiens OX=9606 GN=SNRPD2 PE=1 SV=1	2	8	8	8	7	8	7	7	5	6	7	8	7	7	5	6	7	8	7	7	5	6	61	61	61	13527	118	118;50	1937-03-01	16	22	18	22	13	15	0	92997	By MS/MS	By MS/MS	By MS/MS
P00346	sp|P00346|MDHM_PIG;sp|P40926|MDHM_HUMAN	sp|P00346|MDHM_PIG;sp|P40926|MDHM_HUMAN	11;6	11;6	11;6	Malate dehydrogenase, mitochondrial	MDH2	Sus scrofa	sp|P00346|MDHM_PIG Malate dehydrogenase, mitochondrial OS=Sus scrofa OX=9823 GN=MDH2 PE=1 SV=2;sp|P40926|MDHM_HUMAN Malate dehydrogenase, mitochondrial OS=Homo sapiens OX=9606 GN=MDH2 PE=1 SV=3	2	11	11	11	10	9	11	11	9	8	10	9	11	11	9	8	10	9	11	11	9	8	45	45	45	35484	338	338;338	1944-03-01	25	23	31	34	24	20	0	92697	By MS/MS	By MS/MS	By MS/MS
P11708	sp|P11708|MDHC_PIG;sp|P40925|MDHC_HUMAN	sp|P11708|MDHC_PIG	10;4	10;4	10;4	Malate dehydrogenase, cytoplasmic	MDH1	Sus scrofa	sp|P11708|MDHC_PIG Malate dehydrogenase, cytoplasmic OS=Sus scrofa OX=9823 GN=MDH1 PE=1 SV=4	2	10	10	10	9	9	10	10	10	9	9	9	10	10	10	9	9	9	10	10	10	9	35.9	35.9	35.9	36454	334	334;334	1932-03-01	22	24	25	29	17	16	0	90818	By MS/MS	By MS/MS	By MS/MS
Q9Y3B4	sp|Q9Y3B4|SF3B6_HUMAN	sp|Q9Y3B4|SF3B6_HUMAN	2	2	2	Splicing factor 3B subunit 6	SF3B6	Homo sapiens	sp|Q9Y3B4|SF3B6_HUMAN Splicing factor 3B subunit 6 OS=Homo sapiens OX=9606 GN=SF3B6 PE=1 SV=1	1	2	2	2	2	2	2	2	1	2	2	2	2	2	1	2	2	2	2	2	1	2	2021-08-20	2021-08-20	2021-08-20	14585	125	125	1948-03-01	3	4	4	4	2	4	0	90267	By MS/MS	By MS/MS	By MS/MS
Q15287	sp|Q15287|RNPS1_HUMAN	sp|Q15287|RNPS1_HUMAN	1	1	1	RNA-binding protein with serine-rich domain 1	RNPS1	Homo sapiens	sp|Q15287|RNPS1_HUMAN RNA-binding protein with serine-rich domain 1 OS=Homo sapiens OX=9606 GN=RNPS1 PE=1 SV=1	1	1	1	1	1	1	1	1	1	1	1	1	1	1	1	1	1	1	1	1	1	1	2021-09-04	2021-09-04	2021-09-04	34208	305	305	2021-08-03	3	3	2	2	1	2	0	90242	By MS/MS	By MS/MS	By MS/MS
Q95281	sp|Q95281|RL29_PIG;sp|P47914|RL29_HUMAN	sp|Q95281|RL29_PIG;sp|P47914|RL29_HUMAN	2;1	2;1	2;1	60S ribosomal protein L29	RPL29	Sus scrofa	sp|Q95281|RL29_PIG 60S ribosomal protein L29 OS=Sus scrofa OX=9823 GN=RPL29 PE=1 SV=4;sp|P47914|RL29_HUMAN 60S ribosomal protein L29 OS=Homo sapiens OX=9606 GN=RPL29 PE=1 SV=2	2	2	2	2	1	1	1	1	1	2	1	1	1	1	1	2	1	1	1	1	1	2	2021-02-16	2021-02-16	2021-02-16	17497	160	160;159	2025-03-01	8	3	6	7	4	4	0	89968	By MS/MS	By MS/MS	By MS/MS
Q07021	sp|Q07021|C1QBP_HUMAN	sp|Q07021|C1QBP_HUMAN	1	1	1	Complement component 1 Q subcomponent-binding protein, mitochondrial	C1QBP	Homo sapiens	sp|Q07021|C1QBP_HUMAN Complement component 1 Q subcomponent-binding protein, mitochondrial OS=Homo sapiens OX=9606 GN=C1QBP PE=1 SV=1	1	1	1	1	1	1	0	0	1	1	1	1	0	0	1	1	1	1	0	0	1	1	2021-06-10	2021-06-10	2021-06-10	31362	282	282	4	1	1			1	2	0	89726	By matching	By MS/MS
Q15121	sp|Q15121|PEA15_HUMAN	sp|Q15121|PEA15_HUMAN	3	3	3	Astrocytic phosphoprotein PEA-15	PEA15	Homo sapiens	sp|Q15121|PEA15_HUMAN Astrocytic phosphoprotein PEA-15 OS=Homo sapiens OX=9606 GN=PEA15 PE=1 SV=2	1	3	3	3	2	2	3	1	1	1	2	2	3	1	1	1	2	2	3	1	1	1	2021-07-27	2021-07-27	2021-07-27	2021-04-15	130	130	1971-02-01	8	7	9	2	3	2	0	89476	By MS/MS	By MS/MS	By MS/MS
Q13885	sp|Q13885|TBB2A_HUMAN;sp|Q9BVA1|TBB2B_HUMAN	sp|Q13885|TBB2A_HUMAN;sp|Q9BVA1|TBB2B_HUMAN	18;17	2;2	2;2	Tubulin beta-2A chain	TUBB2A	Homo sapiens	sp|Q13885|TBB2A_HUMAN Tubulin beta-2A chain OS=Homo sapiens OX=9606 GN=TUBB2A PE=1 SV=1;sp|Q9BVA1|TBB2B_HUMAN Tubulin beta-2B chain OS=Homo sapiens OX=9606 GN=TUBB2B PE=1 SV=1	2	18	2	2	8	7	16	18	16	14	0	0	2	2	2	2	0	0	2	2	2	2	53.3	2021-04-05	2021-04-05	49906	445	445;445	1939-04-01			6	7	5	5	0	88794	By matching	By matching	By MS/MS
O43491	sp|O43491|E41L2_HUMAN;sp|Q9Y2J2|E41L3_HUMAN	sp|O43491|E41L2_HUMAN	10;2	10;2	10;2	Band 4.1-like protein 2	EPB41L2	Homo sapiens	sp|O43491|E41L2_HUMAN Band 4.1-like protein 2 OS=Homo sapiens OX=9606 GN=EPB41L2 PE=1 SV=1	2	10	10	10	8	8	9	8	9	9	8	8	9	8	9	9	8	8	9	8	9	9	2021-05-14	2021-05-14	2021-05-14	112.59	1005	1005;1087	1944-03-01	19	25	21	21	20	19	0	88566	By MS/MS	By MS/MS	By MS/MS
Q71U36	sp|Q71U36|TBA1A_HUMAN;sp|P02550|TBA1A_PIG;sp|P0DPH8|TBA3D_HUMAN;sp|P0DPH7|TBA3C_HUMAN;sp|Q6PEY2|TBA3E_HUMAN	sp|Q71U36|TBA1A_HUMAN;sp|P02550|TBA1A_PIG;sp|P0DPH8|TBA3D_HUMAN;sp|P0DPH7|TBA3C_HUMAN;sp|Q6PEY2|TBA3E_HUMAN	17;15;14;14;11	2;2;2;2;2	1;1;1;1;1	Tubulin alpha-1A chain	TUBA1A	Homo sapiens	sp|Q71U36|TBA1A_HUMAN Tubulin alpha-1A chain OS=Homo sapiens OX=9606 GN=TUBA1A PE=1 SV=1;sp|P02550|TBA1A_PIG Tubulin alpha-1A chain OS=Sus scrofa OX=9823 GN=TUBA1A PE=1 SV=1;sp|P0DPH8|TBA3D_HUMAN Tubulin alpha-3D chain OS=Homo sapiens OX=9606 GN=TUBA3D PE=	5	17	2	1	11	13	16	16	15	15	2	2	2	2	2	2	1	1	1	1	1	1	54.1	6	2021-01-03	50135	451	451;451;450;450;450	4	2	3	4	8	6	5	0	88274	By matching	By MS/MS	By MS/MS
P32969	sp|P32969|RL9_HUMAN	sp|P32969|RL9_HUMAN	2	2	2	60S ribosomal protein L9	RPL9	Homo sapiens	sp|P32969|RL9_HUMAN 60S ribosomal protein L9 OS=Homo sapiens OX=9606 GN=RPL9 PE=1 SV=1	1	2	2	2	0	1	2	2	1	1	0	1	2	2	1	1	0	1	2	2	1	1	2021-02-17	2021-02-17	2021-02-17	21863	192	192	2021-11-04		1	2	3	1	2	0	87499		By MS/MS	By MS/MS
P00336	sp|P00336|LDHB_PIG;sp|P07195|LDHB_HUMAN;sp|Q9TSX5|LDHC_PIG;sp|Q6ZMR3|LDH6A_HUMAN;sp|P07864|LDHC_HUMAN;sp|Q9BYZ2|LDH6B_HUMAN	sp|P00336|LDHB_PIG;sp|P07195|LDHB_HUMAN	13;9;1;1;1;1	13;9;1;1;1;1	11;7;0;0;0;0	L-lactate dehydrogenase B chain	LDHB	Sus scrofa	sp|P00336|LDHB_PIG L-lactate dehydrogenase B chain OS=Sus scrofa OX=9823 GN=LDHB PE=1 SV=3;sp|P07195|LDHB_HUMAN L-lactate dehydrogenase B chain OS=Homo sapiens OX=9606 GN=LDHB PE=1 SV=2	6	13	13	11	11	11	12	13	13	12	11	11	12	13	13	12	9	9	10	11	11	10	41.9	41.9	36.5	36612	334	334;334;332;332;332;381	1931-03-01	44	42	44	51	32	30	0	87234	By MS/MS	By MS/MS	By MS/MS
P83916	sp|P83916|CBX1_HUMAN;sp|Q13185|CBX3_HUMAN	sp|P83916|CBX1_HUMAN;sp|Q13185|CBX3_HUMAN	2;1	2;1	2;1	Chromobox protein homolog 1	CBX1	Homo sapiens	sp|P83916|CBX1_HUMAN Chromobox protein homolog 1 OS=Homo sapiens OX=9606 GN=CBX1 PE=1 SV=1;sp|Q13185|CBX3_HUMAN Chromobox protein homolog 3 OS=Homo sapiens OX=9606 GN=CBX3 PE=1 SV=4	2	2	2	2	2	2	2	2	1	1	2	2	2	2	1	1	2	2	2	2	1	1	2021-04-18	2021-04-18	2021-04-18	21418	185	185;183	1941-03-01	2	3	4	4	2	2	0	86441	By MS/MS	By MS/MS	By MS/MS
Q15185	sp|Q15185|TEBP_HUMAN	sp|Q15185|TEBP_HUMAN	3	3	3	Prostaglandin E synthase 3	PTGES3	Homo sapiens	sp|Q15185|TEBP_HUMAN Prostaglandin E synthase 3 OS=Homo sapiens OX=9606 GN=PTGES3 PE=1 SV=1	1	3	3	3	3	1	2	2	2	1	3	1	2	2	2	1	3	1	2	2	2	1	2021-02-26	2021-02-26	2021-02-26	18697	160	160	3	5	2	3	3	3	1	0	85906	By MS/MS	By matching	By MS/MS
Q95266	sp|Q95266|KCC2D_PIG;sp|Q13557|KCC2D_HUMAN	sp|Q95266|KCC2D_PIG;sp|Q13557|KCC2D_HUMAN	3;3	3;3	3;3	Calcium/calmodulin-dependent protein kinase type II subunit delta	CAMK2D	Sus scrofa	sp|Q95266|KCC2D_PIG Calcium/calmodulin-dependent protein kinase type II subunit delta OS=Sus scrofa OX=9823 GN=CAMK2D PE=2 SV=1;sp|Q13557|KCC2D_HUMAN Calcium/calmodulin-dependent protein kinase type II subunit delta OS=Homo sapiens OX=9606 GN=CAMK2D PE=1 S	2	3	3	3	1	2	3	3	2	2	1	2	3	3	2	2	1	2	3	3	2	2	2021-02-08	2021-02-08	2021-02-08	56389	499	499;499	1974-03-01	1	3	4	6	2	3	0	85898	By matching	By MS/MS	By MS/MS
Q9NP97	sp|Q9NP97|DLRB1_HUMAN;sp|Q8TF09|DLRB2_HUMAN	sp|Q9NP97|DLRB1_HUMAN	3;1	3;1	3;1	Dynein light chain roadblock-type 1	DYNLRB1	Homo sapiens	sp|Q9NP97|DLRB1_HUMAN Dynein light chain roadblock-type 1 OS=Homo sapiens OX=9606 GN=DYNLRB1 PE=1 SV=3	2	3	3	3	2	3	3	3	3	3	2	3	3	3	3	3	2	3	3	3	3	3	47.9	47.9	47.9	10921	96	96;96	1952-03-01	4	8	6	4	4	7	0	85848	By MS/MS	By MS/MS	By MS/MS
Q8MIZ3	sp|Q8MIZ3|DCPS_PIG	sp|Q8MIZ3|DCPS_PIG	2	2	2	m7GpppX diphosphatase	DCPS	Sus scrofa	sp|Q8MIZ3|DCPS_PIG m7GpppX diphosphatase OS=Sus scrofa OX=9823 GN=DCPS PE=2 SV=1	1	2	2	2	2	2	2	2	1	1	2	2	2	2	1	1	2	2	2	2	1	1	2021-08-09	2021-08-09	2021-08-09	38.58	337	337	3	3	2	2	3	1	1	0	85623	By MS/MS	By matching	By MS/MS
Q5S1U1	sp|Q5S1U1|HSPB1_PIG;sp|P04792|HSPB1_HUMAN	sp|Q5S1U1|HSPB1_PIG	14;4	14;4	13;4	Heat shock protein beta-1	HSPB1	Sus scrofa	sp|Q5S1U1|HSPB1_PIG Heat shock protein beta-1 OS=Sus scrofa OX=9823 GN=HSPB1 PE=2 SV=1	2	14	14	13	11	11	10	12	13	12	11	11	10	12	13	12	10	10	9	11	12	11	82.1	82.1	77.8	22941	207	207;205	1959-03-01	29	40	25	37	40	34	0	85521	By MS/MS	By MS/MS	By MS/MS
P46782	sp|P46782|RS5_HUMAN	sp|P46782|RS5_HUMAN	2	2	2	40S ribosomal protein S5	RPS5	Homo sapiens	sp|P46782|RS5_HUMAN 40S ribosomal protein S5 OS=Homo sapiens OX=9606 GN=RPS5 PE=1 SV=4	1	2	2	2	2	2	2	2	2	2	2	2	2	2	2	2	2	2	2	2	2	2	2021-07-13	2021-07-13	2021-07-13	22876	204	204	2021-01-04	2	2	2	5	4	5	0	85359	By MS/MS	By MS/MS	By MS/MS
P00568	sp|P00568|KAD1_HUMAN;sp|P00571|KAD1_PIG;sp|Q9Y6K8|KAD5_HUMAN	sp|P00568|KAD1_HUMAN;sp|P00571|KAD1_PIG	4;4;1	4;4;1	4;4;1	Adenylate kinase isoenzyme 1	AK1	Homo sapiens	sp|P00568|KAD1_HUMAN Adenylate kinase isoenzyme 1 OS=Homo sapiens OX=9606 GN=AK1 PE=1 SV=3;sp|P00571|KAD1_PIG Adenylate kinase isoenzyme 1 OS=Sus scrofa OX=9823 GN=AK1 PE=1 SV=1	3	4	4	4	3	4	4	4	4	2	3	4	4	4	4	2	3	4	4	4	4	2	2021-02-23	2021-02-23	2021-02-23	21635	194	194;194;562	2023-03-01	5	9	10	6	5	4	0	85305	By MS/MS	By MS/MS	By MS/MS
P11488	sp|P11488|GNAT1_HUMAN;sp|A8MTJ3|GNAT3_HUMAN;sp|P19087|GNAT2_HUMAN	sp|P11488|GNAT1_HUMAN;sp|A8MTJ3|GNAT3_HUMAN	6;3;2	6;3;2	5;2;1	Guanine nucleotide-binding protein G(t) subunit alpha-1	GNAT1	Homo sapiens	sp|P11488|GNAT1_HUMAN Guanine nucleotide-binding protein G(t) subunit alpha-1 OS=Homo sapiens OX=9606 GN=GNAT1 PE=1 SV=5;sp|A8MTJ3|GNAT3_HUMAN Guanine nucleotide-binding protein G(t) subunit alpha-3 OS=Homo sapiens OX=9606 GN=GNAT3 PE=2 SV=2	3	6	6	5	4	4	5	6	5	4	4	4	5	6	5	4	3	3	4	5	4	3	2021-06-22	2021-06-22	2021-04-19	40.04	350	350;354;354	1968-03-01	11	7	13	19	16	10	0	85275	By MS/MS	By MS/MS	By MS/MS
P11940	sp|P11940|PABP1_HUMAN;sp|Q13310|PABP4_HUMAN;sp|Q4VXU2|PAP1L_HUMAN;sp|Q9H361|PABP3_HUMAN	sp|P11940|PABP1_HUMAN;sp|Q13310|PABP4_HUMAN;sp|Q4VXU2|PAP1L_HUMAN;sp|Q9H361|PABP3_HUMAN	2;2;1;1	2;2;1;1	2;2;1;1	Polyadenylate-binding protein 1	PABPC1	Homo sapiens	sp|P11940|PABP1_HUMAN Polyadenylate-binding protein 1 OS=Homo sapiens OX=9606 GN=PABPC1 PE=1 SV=2;sp|Q13310|PABP4_HUMAN Polyadenylate-binding protein 4 OS=Homo sapiens OX=9606 GN=PABPC4 PE=1 SV=1;sp|Q4VXU2|PAP1L_HUMAN Polyadenylate-binding protein 1-like O	4	2	2	2	1	2	2	2	2	1	1	2	2	2	2	1	1	2	2	2	2	1	2021-09-04	2021-09-04	2021-09-04	70.67	636	636;644;614;631	1953-03-01	1	3	3	4	3	1	0	84238	By matching	By MS/MS	By MS/MS
P36543	sp|P36543|VATE1_HUMAN	sp|P36543|VATE1_HUMAN	3	3	3	V-type proton ATPase subunit E 1	ATP6V1E1	Homo sapiens	sp|P36543|VATE1_HUMAN V-type proton ATPase subunit E 1 OS=Homo sapiens OX=9606 GN=ATP6V1E1 PE=1 SV=1	1	3	3	3	2	3	2	2	2	1	2	3	2	2	2	1	2	3	2	2	2	1	2021-02-10	2021-02-10	2021-02-10	26145	226	226	1956-03-01	6	5	7	8	8	5	0	83882	By MS/MS	By MS/MS	By MS/MS
P30048	sp|P30048|PRDX3_HUMAN	sp|P30048|PRDX3_HUMAN	3	3	3	Thioredoxin-dependent peroxide reductase, mitochondrial	PRDX3	Homo sapiens	sp|P30048|PRDX3_HUMAN Thioredoxin-dependent peroxide reductase, mitochondrial OS=Homo sapiens OX=9606 GN=PRDX3 PE=1 SV=3	1	3	3	3	3	3	3	3	2	2	3	3	3	3	2	2	3	3	3	3	2	2	2021-06-15	2021-06-15	2021-06-15	27692	256	256	2026-03-01	6	7	7	6	5	4	0	83559	By MS/MS	By MS/MS	By MS/MS
P20618	sp|P20618|PSB1_HUMAN	sp|P20618|PSB1_HUMAN	1	1	1	Proteasome subunit beta type-1	PSMB1	Homo sapiens	sp|P20618|PSB1_HUMAN Proteasome subunit beta type-1 OS=Homo sapiens OX=9606 GN=PSMB1 PE=1 SV=2	1	1	1	1	1	1	1	1	1	1	1	1	1	1	1	1	1	1	1	1	1	1	2021-03-08	2021-03-08	2021-03-08	26489	241	241	1955-03-01	2	2	1	2	2	2	0	83456	By MS/MS	By MS/MS	By MS/MS
Q96CW1	sp|Q96CW1|AP2M1_HUMAN	sp|Q96CW1|AP2M1_HUMAN	3	3	3	AP-2 complex subunit mu	AP2M1	Homo sapiens	sp|Q96CW1|AP2M1_HUMAN AP-2 complex subunit mu OS=Homo sapiens OX=9606 GN=AP2M1 PE=1 SV=2	1	3	3	3	2	0	1	2	1	1	2	0	1	2	1	1	2	0	1	2	1	1	12	12	12	49654	435	435	3	4		2	3	1	1	0	83154	By MS/MS		By MS/MS
P05027	sp|P05027|AT1B1_PIG	sp|P05027|AT1B1_PIG	1	1	1	Sodium/potassium-transporting ATPase subunit beta-1	ATP1B1	Sus scrofa	sp|P05027|AT1B1_PIG Sodium/potassium-transporting ATPase subunit beta-1 OS=Sus scrofa OX=9823 GN=ATP1B1 PE=1 SV=2	1	1	1	1	1	1	1	1	1	1	1	1	1	1	1	1	1	1	1	1	1	1	2021-03-07	2021-03-07	2021-03-07	35158	303	303	1964-03-01	2	1	2	2	2	2	0	83057	By MS/MS	By MS/MS	By MS/MS
O18766	sp|O18766|OPSD_PIG	sp|O18766|OPSD_PIG	1	1	1	Rhodopsin	RHO	Sus scrofa	sp|O18766|OPSD_PIG Rhodopsin OS=Sus scrofa OX=9823 GN=RHO PE=1 SV=1	1	1	1	1	1	1	1	1	1	1	1	1	1	1	1	1	1	1	1	1	1	1	2021-03-04	2021-03-04	2021-03-04	39026	348	348	1981-03-01	2	1	3	5	2	3	0	82735	By MS/MS	By matching	By MS/MS
P09661	sp|P09661|RU2A_HUMAN	sp|P09661|RU2A_HUMAN	2	2	2	U2 small nuclear ribonucleoprotein A	SNRPA1	Homo sapiens	sp|P09661|RU2A_HUMAN U2 small nuclear ribonucleoprotein A OS=Homo sapiens OX=9606 GN=SNRPA1 PE=1 SV=2	1	2	2	2	2	2	2	2	2	2	2	2	2	2	2	2	2	2	2	2	2	2	2021-02-12	2021-02-12	2021-02-12	28415	255	255	1971-03-01	2	3	3	2	4	3	0	82318	By MS/MS	By matching	By matching
P04264	sp|P04264|K2C1_HUMAN;CON__P04264	sp|P04264|K2C1_HUMAN;CON__P04264	3;3	3;3	2;2	Keratin, type II cytoskeletal 1	KRT1	Homo sapiens	sp|P04264|K2C1_HUMAN Keratin, type II cytoskeletal 1 OS=Homo sapiens OX=9606 GN=KRT1 PE=1 SV=6;	2	3	3	2	3	3	2	2	1	1	3	3	2	2	1	1	2	2	1	1	1	1	2021-01-06	2021-01-06	2021-02-04	66038	644	644;644	1959-03-01	11	8	5	13	12	9	0	82117	By MS/MS	By MS/MS	By MS/MS
P62263	sp|P62263|RS14_HUMAN	sp|P62263|RS14_HUMAN	4	4	4	40S ribosomal protein S14	RPS14	Homo sapiens	sp|P62263|RS14_HUMAN 40S ribosomal protein S14 OS=Homo sapiens OX=9606 GN=RPS14 PE=1 SV=3	1	4	4	4	4	3	4	3	3	3	4	3	4	3	3	3	4	3	4	3	3	3	36.4	36.4	36.4	16273	151	151	1939-03-01	6	6	9	4	5	6	0	82078	By MS/MS	By MS/MS	By MS/MS
O00231	sp|O00231|PSD11_HUMAN	sp|O00231|PSD11_HUMAN	3	3	3	26S proteasome non-ATPase regulatory subunit 11	PSMD11	Homo sapiens	sp|O00231|PSD11_HUMAN 26S proteasome non-ATPase regulatory subunit 11 OS=Homo sapiens OX=9606 GN=PSMD11 PE=1 SV=3	1	3	3	3	2	1	3	2	2	1	2	1	3	2	2	1	2	1	3	2	2	1	9	9	9	47463	422	422	2018-03-01	4	2	4	3	2	2	0	80874	By MS/MS	By matching	By MS/MS
P84103	sp|P84103|SRSF3_HUMAN;sp|Q16629|SRSF7_HUMAN	sp|P84103|SRSF3_HUMAN	3;1	3;1	3;1	Serine/arginine-rich splicing factor 3	SRSF3	Homo sapiens	sp|P84103|SRSF3_HUMAN Serine/arginine-rich splicing factor 3 OS=Homo sapiens OX=9606 GN=SRSF3 PE=1 SV=1	2	3	3	3	2	1	3	3	2	2	2	1	3	3	2	2	2	1	3	3	2	2	2021-03-21	2021-03-21	2021-03-21	19329	164	164;238	1941-03-01	4	3	7	7	3	3	0	80544	By MS/MS	By MS/MS	By MS/MS
A5GFY8	sp|A5GFY8|SERA_PIG	sp|A5GFY8|SERA_PIG	3	3	3	D-3-phosphoglycerate dehydrogenase	PHGDH	Sus scrofa	sp|A5GFY8|SERA_PIG D-3-phosphoglycerate dehydrogenase OS=Sus scrofa OX=9823 GN=PHGDH PE=3 SV=1	1	3	3	3	1	1	3	3	3	2	1	1	3	3	3	2	1	1	3	3	3	2	2021-02-06	2021-02-06	2021-02-06	56809	533	533	4	2	1	4	4	4	4	0	80436	By matching	By matching	By MS/MS
P61353	sp|P61353|RL27_HUMAN;sp|A1XQU5|RL27_PIG	sp|P61353|RL27_HUMAN;sp|A1XQU5|RL27_PIG	3;3	3;3	3;3	60S ribosomal protein L27	RPL27	Homo sapiens	sp|P61353|RL27_HUMAN 60S ribosomal protein L27 OS=Homo sapiens OX=9606 GN=RPL27 PE=1 SV=2;sp|A1XQU5|RL27_PIG 60S ribosomal protein L27 OS=Sus scrofa OX=9823 GN=RPL27 PE=1 SV=1	2	3	3	3	3	3	3	3	3	3	3	3	3	3	3	3	3	3	3	3	3	3	2021-09-27	2021-09-27	2021-09-27	15798	136	136;136	1962-03-01	8	7	8	8	11	8	0	80227	By MS/MS	By MS/MS	By MS/MS
Q29371	sp|Q29371|TPIS_PIG	sp|Q29371|TPIS_PIG	8	8	4	Triosephosphate isomerase	TPI1	Sus scrofa	sp|Q29371|TPIS_PIG Triosephosphate isomerase OS=Sus scrofa OX=9823 GN=TPI1 PE=2 SV=4	1	8	8	4	8	7	8	8	7	6	8	7	8	8	7	6	4	4	4	4	4	3	42.3	42.3	2021-08-19	26729	248	248	1932-03-01	25	20	26	23	19	17	0	79922	By MS/MS	By MS/MS	By MS/MS
O43852	sp|O43852|CALU_HUMAN	sp|O43852|CALU_HUMAN	4	4	4	Calumenin	CALU	Homo sapiens	sp|O43852|CALU_HUMAN Calumenin OS=Homo sapiens OX=9606 GN=CALU PE=1 SV=2	1	4	4	4	3	2	2	3	2	0	3	2	2	3	2	0	3	2	2	3	2	0	2021-09-22	2021-09-22	2021-09-22	37106	315	315	1931-03-01	3	2	2	5	4		0	79579	By MS/MS	By matching	By matching
Q6QAT1	sp|Q6QAT1|RS28_PIG;sp|P62857|RS28_HUMAN	sp|Q6QAT1|RS28_PIG;sp|P62857|RS28_HUMAN	1;1	1;1	1;1	40S ribosomal protein S28	RPS28	Sus scrofa	sp|Q6QAT1|RS28_PIG 40S ribosomal protein S28 OS=Sus scrofa OX=9823 GN=RPS28 PE=1 SV=2;sp|P62857|RS28_HUMAN 40S ribosomal protein S28 OS=Homo sapiens OX=9606 GN=RPS28 PE=1 SV=1	2	1	1	1	1	1	1	1	1	1	1	1	1	1	1	1	1	1	1	1	1	1	2021-04-17	2021-04-17	2021-04-17	78409	69	69;69	1958-03-01	2	2	1	3	2	2	0	79461	By MS/MS	By MS/MS	By MS/MS
P62844	sp|P62844|RS15_PIG;sp|P62841|RS15_HUMAN	sp|P62844|RS15_PIG;sp|P62841|RS15_HUMAN	1;1	1;1	1;1	40S ribosomal protein S15	RPS15	Sus scrofa	sp|P62844|RS15_PIG 40S ribosomal protein S15 OS=Sus scrofa OX=9823 GN=RPS15 PE=1 SV=2;sp|P62841|RS15_HUMAN 40S ribosomal protein S15 OS=Homo sapiens OX=9606 GN=RPS15 PE=1 SV=2	2	1	1	1	1	1	1	1	1	1	1	1	1	1	1	1	1	1	1	1	1	1	2021-06-18	2021-06-18	2021-06-18	2021-04-17	145	145;145	2026-03-01	4	4	4	6	3	2	0	78812	By MS/MS	By MS/MS	By MS/MS
Q9Y224	sp|Q9Y224|RTRAF_HUMAN	sp|Q9Y224|RTRAF_HUMAN	10	10	10	RNA transcription, translation and transport factor protein	RTRAF	Homo sapiens	sp|Q9Y224|RTRAF_HUMAN RNA transcription, translation and transport factor protein OS=Homo sapiens OX=9606 GN=RTRAF PE=1 SV=1	1	10	10	10	7	9	8	8	9	9	7	9	8	8	9	9	7	9	8	8	9	9	50.8	50.8	50.8	28068	244	244	1978-03-01	18	36	28	26	37	38	0	77578	By MS/MS	By MS/MS	By MS/MS
P38646	sp|P38646|GRP75_HUMAN	sp|P38646|GRP75_HUMAN	9	9	9	Stress-70 protein, mitochondrial	HSPA9	Homo sapiens	sp|P38646|GRP75_HUMAN Stress-70 protein, mitochondrial OS=Homo sapiens OX=9606 GN=HSPA9 PE=1 SV=2	1	9	9	9	7	6	7	6	7	7	7	6	7	6	7	7	7	6	7	6	7	7	2021-04-19	2021-04-19	2021-04-19	73.68	679	679	1941-03-01	15	14	13	13	11	14	0	77358	By MS/MS	By MS/MS	By MS/MS
P36871	sp|P36871|PGM1_HUMAN	sp|P36871|PGM1_HUMAN	3	3	3	Phosphoglucomutase-1	PGM1	Homo sapiens	sp|P36871|PGM1_HUMAN Phosphoglucomutase-1 OS=Homo sapiens OX=9606 GN=PGM1 PE=1 SV=3	1	3	3	3	3	0	0	0	0	0	3	0	0	0	0	0	3	0	0	0	0	0	2021-01-07	2021-01-07	2021-01-07	61448	562	562	1	4						0	77353	By MS/MS
Q95339	sp|Q95339|ATPK_PIG;sp|P56134|ATPK_HUMAN	sp|Q95339|ATPK_PIG	3;1	3;1	3;1	ATP synthase subunit f, mitochondrial	ATP5MF	Sus scrofa	sp|Q95339|ATPK_PIG ATP synthase subunit f, mitochondrial OS=Sus scrofa OX=9823 GN=ATP5MF PE=1 SV=4	2	3	3	3	3	3	3	3	3	3	3	3	3	3	3	3	3	3	3	3	3	3	35.2	35.2	35.2	10311	88	88;94	1956-03-01	8	8	7	10	9	8	0	77341	By MS/MS	By MS/MS	By MS/MS
P31689	sp|P31689|DNJA1_HUMAN	sp|P31689|DNJA1_HUMAN	2	2	2	DnaJ homolog subfamily A member 1	DNAJA1	Homo sapiens	sp|P31689|DNJA1_HUMAN DnaJ homolog subfamily A member 1 OS=Homo sapiens OX=9606 GN=DNAJA1 PE=1 SV=2	1	2	2	2	1	2	2	2	2	2	1	2	2	2	2	2	1	2	2	2	2	2	2021-06-09	2021-06-09	2021-06-09	44868	397	397	1985-03-01	1	2	3	2	2	3	0	77085	By matching	By MS/MS	By matching
P08552	sp|P08552|NFM_PIG;sp|P07197|NFM_HUMAN	sp|P08552|NFM_PIG;sp|P07197|NFM_HUMAN	3;3	2;2	2;2	Neurofilament medium polypeptide (Fragment)	NEFM	Sus scrofa	sp|P08552|NFM_PIG Neurofilament medium polypeptide (Fragment) OS=Sus scrofa OX=9823 GN=NEFM PE=1 SV=2;sp|P07197|NFM_HUMAN Neurofilament medium polypeptide OS=Homo sapiens OX=9606 GN=NEFM PE=1 SV=3	2	3	2	2	2	1	3	3	3	3	1	0	2	2	2	2	1	0	2	2	2	2	9	7	7	51985	455	455;916	2021-12-04	2		3	5	3	4	0	76926	By MS/MS	By matching	By MS/MS
P62936	sp|P62936|PPIA_PIG;sp|P62937|PPIA_HUMAN;sp|Q9Y536|PAL4A_HUMAN;sp|P0DN26|PAL4F_HUMAN;sp|F5H284|PAL4D_HUMAN;sp|A0A0B4J2A2|PAL4C_HUMAN;sp|A0A075B767|PAL4H_HUMAN;sp|A0A075B759|PAL4E_HUMAN;sp|P0DN37|PAL4G_HUMAN;sp|O43447|PPIH_HUMAN;sp|P45877|PPIC_HUMAN;sp|Q9UNP9|PPIE_HUMAN	sp|P62936|PPIA_PIG;sp|P62937|PPIA_HUMAN	11;7;2;2;2;2;2;2;1;1;1;1	11;7;2;2;2;2;2;2;1;1;1;1	10;6;2;2;2;2;2;2;1;0;0;1	Peptidyl-prolyl cis-trans isomerase A	PPIA	Sus scrofa	sp|P62936|PPIA_PIG Peptidyl-prolyl cis-trans isomerase A OS=Sus scrofa OX=9823 GN=PPIA PE=1 SV=2;sp|P62937|PPIA_HUMAN Peptidyl-prolyl cis-trans isomerase A OS=Homo sapiens OX=9606 GN=PPIA PE=1 SV=2	12	11	11	10	9	10	11	9	11	11	9	10	11	9	11	11	9	9	10	9	10	10	66.5	66.5	62.8	17869	164	164;165;164;164;164;164;164;164;164;177;212;301	1959-03-01	30	37	40	41	36	38	0	75987	By MS/MS	By MS/MS	By MS/MS
P05141	sp|P05141|ADT2_HUMAN	sp|P05141|ADT2_HUMAN	6	2	2	ADP/ATP translocase 2	SLC25A5	Homo sapiens	sp|P05141|ADT2_HUMAN ADP/ATP translocase 2 OS=Homo sapiens OX=9606 GN=SLC25A5 PE=1 SV=7	1	6	2	2	6	4	5	5	5	5	2	2	2	2	2	2	2	2	2	2	2	2	2021-05-20	2021-04-07	2021-04-07	32852	298	298	1971-03-01	3	2	5	7	3	4	0	73885	By MS/MS	By matching	By MS/MS
Q01105	sp|Q01105|SET_HUMAN;sp|P0DME0|SETLP_HUMAN	sp|Q01105|SET_HUMAN;sp|P0DME0|SETLP_HUMAN	5;3	5;3	5;3	Protein SET	SET	Homo sapiens	sp|Q01105|SET_HUMAN Protein SET OS=Homo sapiens OX=9606 GN=SET PE=1 SV=3;sp|P0DME0|SETLP_HUMAN Protein SETSIP OS=Homo sapiens OX=9606 GN=SETSIP PE=1 SV=1	2	5	5	5	4	3	5	3	2	2	4	3	5	3	2	2	4	3	5	3	2	2	2021-03-19	2021-03-19	2021-03-19	33488	290	290;302	1997-02-01	9	5	7	7	3	3	0	73877	By MS/MS	By MS/MS	By MS/MS
Q9Y3U8	sp|Q9Y3U8|RL36_HUMAN	sp|Q9Y3U8|RL36_HUMAN	2	2	2	60S ribosomal protein L36	RPL36	Homo sapiens	sp|Q9Y3U8|RL36_HUMAN 60S ribosomal protein L36 OS=Homo sapiens OX=9606 GN=RPL36 PE=1 SV=3	1	2	2	2	2	2	2	2	2	2	2	2	2	2	2	2	2	2	2	2	2	2	20	20	20	12254	105	105	1946-03-01	4	3	5	5	4	3	0	73196	By MS/MS	By MS/MS	By MS/MS
P80021	sp|P80021|ATPA_PIG;sp|P25705|ATPA_HUMAN	sp|P80021|ATPA_PIG;sp|P25705|ATPA_HUMAN	13;11	13;11	13;11	ATP synthase subunit alpha, mitochondrial	ATP5F1A	Sus scrofa	sp|P80021|ATPA_PIG ATP synthase subunit alpha, mitochondrial OS=Sus scrofa OX=9823 GN=ATP5F1A PE=1 SV=2;sp|P25705|ATPA_HUMAN ATP synthase subunit alpha, mitochondrial OS=Homo sapiens OX=9606 GN=ATP5F1A PE=1 SV=1	2	13	13	13	10	10	12	13	12	11	10	10	12	13	12	11	10	10	12	13	12	11	30.2	30.2	30.2	59687	553	553;553	1958-03-01	25	24	34	43	32	24	0	73175	By MS/MS	By MS/MS	By MS/MS
Q52NJ4	sp|Q52NJ4|ARL3_PIG;sp|P36405|ARL3_HUMAN	sp|Q52NJ4|ARL3_PIG;sp|P36405|ARL3_HUMAN	7;7	7;7	7;7	ADP-ribosylation factor-like protein 3	ARL3	Sus scrofa	sp|Q52NJ4|ARL3_PIG ADP-ribosylation factor-like protein 3 OS=Sus scrofa OX=9823 GN=ARL3 PE=2 SV=1;sp|P36405|ARL3_HUMAN ADP-ribosylation factor-like protein 3 OS=Homo sapiens OX=9606 GN=ARL3 PE=1 SV=2	2	7	7	7	7	6	7	7	6	5	7	6	7	7	6	5	7	6	7	7	6	5	50	50	50	20483	182	182;182	2028-03-01	17	14	20	16	12	11	0	72777	By MS/MS	By MS/MS	By MS/MS
Q9H0U4	sp|Q9H0U4|RAB1B_HUMAN;sp|Q92928|RAB1C_HUMAN;sp|Q06AU7|RAB1B_PIG;sp|Q52NJ2|RAB1A_PIG;sp|P62820|RAB1A_HUMAN	sp|Q9H0U4|RAB1B_HUMAN;sp|Q92928|RAB1C_HUMAN;sp|Q06AU7|RAB1B_PIG;sp|Q52NJ2|RAB1A_PIG;sp|P62820|RAB1A_HUMAN	1;1;1;1;1	1;1;1;1;1	1;1;1;1;1	Ras-related protein Rab-1B	RAB1B	Homo sapiens	sp|Q9H0U4|RAB1B_HUMAN Ras-related protein Rab-1B OS=Homo sapiens OX=9606 GN=RAB1B PE=1 SV=1;sp|Q92928|RAB1C_HUMAN Putative Ras-related protein Rab-1C OS=Homo sapiens OX=9606 GN=RAB1C PE=5 SV=2;sp|Q06AU7|RAB1B_PIG Ras-related protein Rab-1B OS=Sus scrofa OX	5	1	1	1	1	1	1	1	1	1	1	1	1	1	1	1	1	1	1	1	1	1	8	8	8	22171	201	201;201;201;205;205	1938-03-01	2	3	2	2	2	2	0	72771	By MS/MS	By MS/MS	By MS/MS
Q16143	sp|Q16143|SYUB_HUMAN;sp|P37840|SYUA_HUMAN	sp|Q16143|SYUB_HUMAN	5;2	5;2	3;0	Beta-synuclein	SNCB	Homo sapiens	sp|Q16143|SYUB_HUMAN Beta-synuclein OS=Homo sapiens OX=9606 GN=SNCB PE=1 SV=1	2	5	5	3	5	5	5	5	4	4	5	5	5	5	4	4	3	3	3	3	3	3	43.3	43.3	2021-09-29	14288	134	134;140	2023-03-01	21	17	20	17	13	13	0	72016	By MS/MS	By MS/MS	By MS/MS
P61981	sp|P61981|1433G_HUMAN	sp|P61981|1433G_HUMAN	4	2	2	14-3-3 protein gamma	YWHAG	Homo sapiens	sp|P61981|1433G_HUMAN 14-3-3 protein gamma OS=Homo sapiens OX=9606 GN=YWHAG PE=1 SV=2	1	4	2	2	4	4	4	4	4	4	2	2	2	2	2	2	2	2	2	2	2	2	2021-06-20	2021-04-13	2021-04-13	28302	247	247	2026-03-01	6	6	6	4	5	4	0	71886	By MS/MS	By MS/MS	By MS/MS
O95831	sp|O95831|AIFM1_HUMAN	sp|O95831|AIFM1_HUMAN	2	2	2	Apoptosis-inducing factor 1, mitochondrial	AIFM1	Homo sapiens	sp|O95831|AIFM1_HUMAN Apoptosis-inducing factor 1, mitochondrial OS=Homo sapiens OX=9606 GN=AIFM1 PE=1 SV=1	1	2	2	2	2	2	2	2	2	2	2	2	2	2	2	2	2	2	2	2	2	2	2021-04-04	2021-04-04	2021-04-04	66.9	613	613	1939-03-01	3	3	4	3	2	3	0	71776	By MS/MS	By MS/MS	By MS/MS
P31946	sp|P31946|1433B_HUMAN	sp|P31946|1433B_HUMAN	7	5	5	14-3-3 protein beta/alpha	YWHAB	Homo sapiens	sp|P31946|1433B_HUMAN 14-3-3 protein beta/alpha OS=Homo sapiens OX=9606 GN=YWHAB PE=1 SV=3	1	7	5	5	6	6	7	6	6	6	4	4	5	4	4	4	4	4	5	4	4	4	37.8	2021-05-30	2021-05-30	28082	246	246	2015-03-01	11	11	11	7	8	6	0	70434	By MS/MS	By MS/MS	By MS/MS
Q5S3G4	sp|Q5S3G4|COX5B_PIG	sp|Q5S3G4|COX5B_PIG	4	4	4	Cytochrome c oxidase subunit 5B, mitochondrial	COX5B	Sus scrofa	sp|Q5S3G4|COX5B_PIG Cytochrome c oxidase subunit 5B, mitochondrial OS=Sus scrofa OX=9823 GN=COX5B PE=2 SV=1	1	4	4	4	3	3	4	2	3	3	3	3	4	2	3	3	3	3	4	2	3	3	34.1	34.1	34.1	13783	129	129	1959-03-01	7	6	7	6	7	8	0	70187	By MS/MS	By MS/MS	By MS/MS
P60866	sp|P60866|RS20_HUMAN;sp|A1XQU9|RS20_PIG	sp|P60866|RS20_HUMAN;sp|A1XQU9|RS20_PIG	2;2	2;2	2;2	40S ribosomal protein S20	RPS20	Homo sapiens	sp|P60866|RS20_HUMAN 40S ribosomal protein S20 OS=Homo sapiens OX=9606 GN=RPS20 PE=1 SV=1;sp|A1XQU9|RS20_PIG 40S ribosomal protein S20 OS=Sus scrofa OX=9823 GN=RPS20 PE=1 SV=1	2	2	2	2	2	2	2	2	2	2	2	2	2	2	2	2	2	2	2	2	2	2	2021-03-19	2021-03-19	2021-03-19	13373	119	119;119	2026-03-01	8	10	11	9	6	6	0	69126	By MS/MS	By MS/MS	By MS/MS
Q9Y281	sp|Q9Y281|COF2_HUMAN;sp|Q5G6V9|COF2_PIG	sp|Q9Y281|COF2_HUMAN;sp|Q5G6V9|COF2_PIG	2;2	1;1	1;1	Cofilin-2	CFL2	Homo sapiens	sp|Q9Y281|COF2_HUMAN Cofilin-2 OS=Homo sapiens OX=9606 GN=CFL2 PE=1 SV=1;sp|Q5G6V9|COF2_PIG Cofilin-2 OS=Sus scrofa OX=9823 GN=CFL2 PE=2 SV=4	2	2	1	1	2	2	2	2	2	2	1	1	1	1	1	1	1	1	1	1	1	1	2021-07-18	12	12	18736	166	166;166	1933-03-01	2	2	1	1	1	2	0	69074	By MS/MS	By MS/MS	By MS/MS
P50990	sp|P50990|TCPQ_HUMAN	sp|P50990|TCPQ_HUMAN	3	3	3	T-complex protein 1 subunit theta	CCT8	Homo sapiens	sp|P50990|TCPQ_HUMAN T-complex protein 1 subunit theta OS=Homo sapiens OX=9606 GN=CCT8 PE=1 SV=4	1	3	3	3	2	3	2	2	1	1	2	3	2	2	1	1	2	3	2	2	1	1	2021-03-05	2021-03-05	2021-03-05	59.62	548	548	2021-07-03	3	4	2	3	1	2	0	68909	By MS/MS	By MS/MS	By MS/MS
P62318	sp|P62318|SMD3_HUMAN	sp|P62318|SMD3_HUMAN	3	3	3	Small nuclear ribonucleoprotein Sm D3	SNRPD3	Homo sapiens	sp|P62318|SMD3_HUMAN Small nuclear ribonucleoprotein Sm D3 OS=Homo sapiens OX=9606 GN=SNRPD3 PE=1 SV=1	1	3	3	3	2	2	2	2	3	3	2	2	2	2	3	3	2	2	2	2	3	3	2021-06-20	2021-06-20	2021-06-20	13916	126	126	2021-04-03	6	5	3	7	5	4	0	68826	By MS/MS	By MS/MS	By MS/MS
O19069	sp|O19069|SUCA_PIG;sp|P53597|SUCA_HUMAN	sp|O19069|SUCA_PIG	3;1	3;1	3;1	Succinate--CoA ligase [ADP/GDP-forming] subunit alpha, mitochondrial	SUCLG1	Sus scrofa	sp|O19069|SUCA_PIG Succinate--CoA ligase [ADP/GDP-forming] subunit alpha, mitochondrial OS=Sus scrofa OX=9823 GN=SUCLG1 PE=1 SV=2	2	3	3	3	3	2	3	3	3	2	3	2	3	3	3	2	3	2	3	3	3	2	13	13	13	36116	346	346;346	2018-03-01	8	3	8	7	6	2	0	67662	By MS/MS	By MS/MS	By MS/MS
P20839	sp|P20839|IMDH1_HUMAN;sp|P12268|IMDH2_HUMAN	sp|P20839|IMDH1_HUMAN	10;1	10;1	10;1	Inosine-5-monophosphate dehydrogenase 1	IMPDH1	Homo sapiens	sp|P20839|IMDH1_HUMAN Inosine-5-monophosphate dehydrogenase 1 OS=Homo sapiens OX=9606 GN=IMPDH1 PE=1 SV=2	2	10	10	10	7	6	8	8	9	9	7	6	8	8	9	9	7	6	8	8	9	9	2021-02-22	2021-02-22	2021-02-22	55405	514	514;514	1973-03-01	21	17	24	27	25	29	0	67273	By MS/MS	By MS/MS	By MS/MS
Q29361	sp|Q29361|RL35_PIG;sp|P42766|RL35_HUMAN	sp|Q29361|RL35_PIG;sp|P42766|RL35_HUMAN	3;2	3;2	3;2	60S ribosomal protein L35	RPL35	Sus scrofa	sp|Q29361|RL35_PIG 60S ribosomal protein L35 OS=Sus scrofa OX=9823 GN=RPL35 PE=1 SV=3;sp|P42766|RL35_HUMAN 60S ribosomal protein L35 OS=Homo sapiens OX=9606 GN=RPL35 PE=1 SV=2	2	3	3	3	2	3	3	3	2	3	2	3	3	3	2	3	2	3	3	3	2	3	26	26	26	14549	123	123;123	2026-03-01	4	6	3	4	2	4	0	66597	By MS/MS	By MS/MS	By MS/MS
O75436	sp|O75436|VP26A_HUMAN	sp|O75436|VP26A_HUMAN	3	3	3	Vacuolar protein sorting-associated protein 26A	VPS26A	Homo sapiens	sp|O75436|VP26A_HUMAN Vacuolar protein sorting-associated protein 26A OS=Homo sapiens OX=9606 GN=VPS26A PE=1 SV=2	1	3	3	3	2	1	1	0	2	1	2	1	1	0	2	1	2	1	1	0	2	1	2021-08-13	2021-08-13	2021-08-13	38169	327	327	2021-06-03	2	1	2		4	1	0	66533	By MS/MS	By matching	By MS/MS
P10809	sp|P10809|CH60_HUMAN	sp|P10809|CH60_HUMAN	10	10	10	60 kDa heat shock protein, mitochondrial	HSPD1	Homo sapiens	sp|P10809|CH60_HUMAN 60 kDa heat shock protein, mitochondrial OS=Homo sapiens OX=9606 GN=HSPD1 PE=1 SV=2	1	10	10	10	6	8	9	8	7	8	6	8	9	8	7	8	6	8	9	8	7	8	2021-01-24	2021-01-24	2021-01-24	61054	573	573	1947-03-01	12	13	15	13	12	12	0	65857	By MS/MS	By MS/MS	By MS/MS
Q3I5G7	sp|Q3I5G7|SYUA_PIG	sp|Q3I5G7|SYUA_PIG	4	2	2	Alpha-synuclein	SNCA	Sus scrofa	sp|Q3I5G7|SYUA_PIG Alpha-synuclein OS=Sus scrofa OX=9823 GN=SNCA PE=2 SV=1	1	4	2	2	4	4	4	3	2	2	2	2	2	1	1	1	2	2	2	1	1	1	2021-06-28	2021-07-15	2021-07-15	14.52	140	140	3	3	3	4	1	1	2	0	65212	By MS/MS	By MS/MS	By MS/MS
Q9TSX9	sp|Q9TSX9|PRDX6_PIG;sp|P30041|PRDX6_HUMAN	sp|Q9TSX9|PRDX6_PIG	8;3	8;3	8;3	Peroxiredoxin-6	PRDX6	Sus scrofa	sp|Q9TSX9|PRDX6_PIG Peroxiredoxin-6 OS=Sus scrofa OX=9823 GN=PRDX6 PE=2 SV=3	2	8	8	8	8	8	8	7	6	6	8	8	8	7	6	6	8	8	8	7	6	6	47.3	47.3	47.3	25037	224	224;224	2013-03-01	23	17	18	18	11	12	0	65036	By MS/MS	By MS/MS	By MS/MS
P52907	sp|P52907|CAZA1_HUMAN	sp|P52907|CAZA1_HUMAN	3	3	2	F-actin-capping protein subunit alpha-1	CAPZA1	Homo sapiens	sp|P52907|CAZA1_HUMAN F-actin-capping protein subunit alpha-1 OS=Homo sapiens OX=9606 GN=CAPZA1 PE=1 SV=3	1	3	3	2	3	1	2	2	0	1	3	1	2	2	0	1	2	0	1	1	0	1	15	15	2021-05-11	32922	286	286	1994-02-01	5	1	4	4		2	0	63936	By MS/MS	By matching	By MS/MS
O43390	sp|O43390|HNRPR_HUMAN	sp|O43390|HNRPR_HUMAN	2	2	2	Heterogeneous nuclear ribonucleoprotein R	HNRNPR	Homo sapiens	sp|O43390|HNRPR_HUMAN Heterogeneous nuclear ribonucleoprotein R OS=Homo sapiens OX=9606 GN=HNRNPR PE=1 SV=1	1	2	2	2	1	1	0	1	1	2	1	1	0	1	1	2	1	1	0	1	1	2	2021-01-04	2021-01-04	2021-01-04	70942	633	633	1988-03-01	2	1		1	1	3	0	63752	By MS/MS	By matching
P20303	sp|P20303|GTR1_PIG;sp|P11166|GTR1_HUMAN	sp|P20303|GTR1_PIG;sp|P11166|GTR1_HUMAN	2;2	2;2	2;2	Solute carrier family 2, facilitated glucose transporter member 1	SLC2A1	Sus scrofa	sp|P20303|GTR1_PIG Solute carrier family 2, facilitated glucose transporter member 1 OS=Sus scrofa OX=9823 GN=SLC2A1 PE=2 SV=2;sp|P11166|GTR1_HUMAN Solute carrier family 2, facilitated glucose transporter member 1 OS=Homo sapiens OX=9606 GN=SLC2A1 PE=1 SV=	2	2	2	2	0	0	2	2	2	1	0	0	2	2	2	1	0	0	2	2	2	1	2021-07-03	2021-07-03	2021-07-03	54035	492	492;492	1947-04-01			3	5	4	3	0	63667			By MS/MS
P49666	sp|P49666|RL21_PIG;sp|P46778|RL21_HUMAN	sp|P49666|RL21_PIG;sp|P46778|RL21_HUMAN	2;2	2;2	2;2	60S ribosomal protein L21	RPL21	Sus scrofa	sp|P49666|RL21_PIG 60S ribosomal protein L21 OS=Sus scrofa OX=9823 GN=RPL21 PE=1 SV=3;sp|P46778|RL21_HUMAN 60S ribosomal protein L21 OS=Homo sapiens OX=9606 GN=RPL21 PE=1 SV=2	2	2	2	2	1	0	2	2	1	1	1	0	2	2	1	1	1	0	2	2	1	1	2021-06-20	2021-06-20	2021-06-20	18565	160	160;160	1983-03-01	2		5	6	2	3	0	63656	By matching		By MS/MS
Q99798	sp|Q99798|ACON_HUMAN	sp|Q99798|ACON_HUMAN	11	1	1	Aconitate hydratase, mitochondrial	ACO2	Homo sapiens	sp|Q99798|ACON_HUMAN Aconitate hydratase, mitochondrial OS=Homo sapiens OX=9606 GN=ACO2 PE=1 SV=2	1	11	1	1	9	8	8	9	9	10	1	1	1	1	1	1	1	1	1	1	1	1	2021-09-15	2021-07-02	2021-07-02	85424	780	780	1937-03-01	4	2	4	4	2	3	0	63269	By MS/MS	By MS/MS	By MS/MS
P41208	sp|P41208|CETN2_HUMAN	sp|P41208|CETN2_HUMAN	1	1	1	Centrin-2	CETN2	Homo sapiens	sp|P41208|CETN2_HUMAN Centrin-2 OS=Homo sapiens OX=9606 GN=CETN2 PE=1 SV=1	1	1	1	1	1	1	1	0	0	0	1	1	1	0	0	0	1	1	1	0	0	0	2021-09-09	2021-09-09	2021-09-09	19738	172	172	2	1	2	1				0	63226	By matching	By MS/MS	By matching
Q2XQV4	sp|Q2XQV4|ALDH2_PIG;sp|P05091|ALDH2_HUMAN;sp|P00352|AL1A1_HUMAN	sp|Q2XQV4|ALDH2_PIG	13;6;1	13;6;1	13;6;1	Aldehyde dehydrogenase, mitochondrial	ALDH2	Sus scrofa	sp|Q2XQV4|ALDH2_PIG Aldehyde dehydrogenase, mitochondrial OS=Sus scrofa OX=9823 GN=ALDH2 PE=2 SV=1	3	13	13	13	12	9	12	11	10	10	12	9	12	11	10	10	12	9	12	11	10	10	33	33	33	56.92	521	521;517;501	2021-04-03	27	23	23	24	23	21	0	62767	By MS/MS	By MS/MS	By MS/MS
Q6QAT0	sp|Q6QAT0|RL32_PIG;sp|P62910|RL32_HUMAN	sp|Q6QAT0|RL32_PIG;sp|P62910|RL32_HUMAN	1;1	1;1	1;1	60S ribosomal protein L32	RPL32	Sus scrofa	sp|Q6QAT0|RL32_PIG 60S ribosomal protein L32 OS=Sus scrofa OX=9823 GN=RPL32 PE=1 SV=3;sp|P62910|RL32_HUMAN 60S ribosomal protein L32 OS=Homo sapiens OX=9606 GN=RPL32 PE=1 SV=2	2	1	1	1	1	0	1	1	1	0	1	0	1	1	1	0	1	0	1	1	1	0	2021-04-07	2021-04-07	2021-04-07	15.86	135	135;135	2021-06-03	1		1	1	2		0	62696	By MS/MS		By matching
P63173	sp|P63173|RL38_HUMAN	sp|P63173|RL38_HUMAN	2	2	2	60S ribosomal protein L38	RPL38	Homo sapiens	sp|P63173|RL38_HUMAN 60S ribosomal protein L38 OS=Homo sapiens OX=9606 GN=RPL38 PE=1 SV=2	1	2	2	2	2	2	2	2	1	1	2	2	2	2	1	1	2	2	2	2	1	1	32.9	32.9	32.9	82178	70	70	1977-02-01	7	9	5	4	3	2	0	62178	By MS/MS	By MS/MS	By MS/MS
P62863	sp|P62863|RS30_PIG;sp|P62861|RS30_HUMAN	sp|P62863|RS30_PIG;sp|P62861|RS30_HUMAN	3;3	3;3	3;3	40S ribosomal protein S30	FAU	Sus scrofa	sp|P62863|RS30_PIG 40S ribosomal protein S30 OS=Sus scrofa OX=9823 GN=FAU PE=3 SV=1;sp|P62861|RS30_HUMAN 40S ribosomal protein S30 OS=Homo sapiens OX=9606 GN=FAU PE=1 SV=1	2	3	3	3	2	2	2	3	2	2	2	2	2	3	2	2	2	2	2	3	2	2	2021-03-20	2021-03-20	2021-03-20	66478	59	59;59	2021-04-03	10	14	11	9	12	9	0	61974	By MS/MS	By MS/MS	By MS/MS
A1XQU3	sp|A1XQU3|RL14_PIG;sp|P50914|RL14_HUMAN	sp|A1XQU3|RL14_PIG;sp|P50914|RL14_HUMAN	2;2	2;2	2;2	60S ribosomal protein L14	RPL14	Sus scrofa	sp|A1XQU3|RL14_PIG 60S ribosomal protein L14 OS=Sus scrofa OX=9823 GN=RPL14 PE=1 SV=1;sp|P50914|RL14_HUMAN 60S ribosomal protein L14 OS=Homo sapiens OX=9606 GN=RPL14 PE=1 SV=4	2	2	2	2	1	1	2	2	1	1	1	1	2	2	1	1	1	1	2	2	1	1	2021-03-10	2021-03-10	2021-03-10	23.33	213	213;215	1943-03-01	2	2	3	4	1	2	0	61848	By MS/MS	By MS/MS	By MS/MS
P08238	sp|P08238|HS90B_HUMAN	sp|P08238|HS90B_HUMAN	8	1	1	Heat shock protein HSP 90-beta	HSP90AB1	Homo sapiens	sp|P08238|HS90B_HUMAN Heat shock protein HSP 90-beta OS=Homo sapiens OX=9606 GN=HSP90AB1 PE=1 SV=4	1	8	1	1	8	6	6	6	6	4	1	1	1	1	1	0	1	1	1	1	1	0	2021-02-12	2021-08-01	2021-08-01	83263	724	724	3	2	2	3	4	1		0	61504	By matching	By matching	By MS/MS
P06748	sp|P06748|NPM_HUMAN	sp|P06748|NPM_HUMAN	9	9	9	Nucleophosmin	NPM1	Homo sapiens	sp|P06748|NPM_HUMAN Nucleophosmin OS=Homo sapiens OX=9606 GN=NPM1 PE=1 SV=2	1	9	9	9	9	9	9	9	9	9	9	9	9	9	9	9	9	9	9	9	9	9	35.7	35.7	35.7	32575	294	294	1945-03-01	27	30	27	34	24	26	0	61288	By MS/MS	By MS/MS	By MS/MS
Q05639	sp|Q05639|EF1A2_HUMAN	sp|Q05639|EF1A2_HUMAN	4	1	1	Elongation factor 1-alpha 2	EEF1A2	Homo sapiens	sp|Q05639|EF1A2_HUMAN Elongation factor 1-alpha 2 OS=Homo sapiens OX=9606 GN=EEF1A2 PE=1 SV=1	1	4	1	1	3	4	3	3	2	2	1	1	1	1	1	1	1	1	1	1	1	1	2021-03-12	2021-02-05	2021-02-05	50.47	463	463	1953-03-01	3	3	3	4	3	3	0	60414	By MS/MS	By MS/MS	By MS/MS
Q99653	sp|Q99653|CHP1_HUMAN	sp|Q99653|CHP1_HUMAN	2	2	2	Calcineurin B homologous protein 1	CHP1	Homo sapiens	sp|Q99653|CHP1_HUMAN Calcineurin B homologous protein 1 OS=Homo sapiens OX=9606 GN=CHP1 PE=1 SV=3	1	2	2	2	2	2	2	1	1	0	2	2	2	1	1	0	2	2	2	1	1	0	2021-04-14	2021-04-14	2021-04-14	22456	195	195	1958-02-01	3	3	3	2	1		0	59702	By MS/MS	By MS/MS	By MS/MS
P14854	sp|P14854|CX6B1_HUMAN	sp|P14854|CX6B1_HUMAN	2	2	2	Cytochrome c oxidase subunit 6B1	COX6B1	Homo sapiens	sp|P14854|CX6B1_HUMAN Cytochrome c oxidase subunit 6B1 OS=Homo sapiens OX=9606 GN=COX6B1 PE=1 SV=2	1	2	2	2	1	1	1	1	1	2	1	1	1	1	1	2	1	1	1	1	1	2	2021-01-22	2021-01-22	2021-01-22	10192	86	86	2021-06-03	5	7	9	7	7	7	0	59496	By MS/MS	By MS/MS	By MS/MS
P13618	sp|P13618|ATP5J_PIG	sp|P13618|ATP5J_PIG	6	6	6	ATP synthase-coupling factor 6, mitochondrial	ATP5PF	Sus scrofa	sp|P13618|ATP5J_PIG ATP synthase-coupling factor 6, mitochondrial OS=Sus scrofa OX=9823 GN=ATP5PF PE=1 SV=1	1	6	6	6	5	6	6	5	6	6	5	6	6	5	6	6	5	6	6	5	6	6	63.2	63.2	63.2	89299	76	76	1944-03-01	13	20	17	17	13	15	0	57942	By MS/MS	By MS/MS	By MS/MS
Q45FY6	sp|Q45FY6|HPRT_PIG;sp|P00492|HPRT_HUMAN	sp|Q45FY6|HPRT_PIG;sp|P00492|HPRT_HUMAN	7;4	7;4	7;4	Hypoxanthine-guanine phosphoribosyltransferase	HPRT1	Sus scrofa	sp|Q45FY6|HPRT_PIG Hypoxanthine-guanine phosphoribosyltransferase OS=Sus scrofa OX=9823 GN=HPRT1 PE=2 SV=3;sp|P00492|HPRT_HUMAN Hypoxanthine-guanine phosphoribosyltransferase OS=Homo sapiens OX=9606 GN=HPRT1 PE=1 SV=2	2	7	7	7	6	5	6	7	7	7	6	5	6	7	7	7	6	5	6	7	7	7	47.2	47.2	47.2	24555	218	218;218	1952-03-01	17	15	16	15	20	15	0	57751	By MS/MS	By MS/MS	By MS/MS
P63211	sp|P63211|GBG1_HUMAN	sp|P63211|GBG1_HUMAN	3	3	3	Guanine nucleotide-binding protein G(T) subunit gamma-T1	GNGT1	Homo sapiens	sp|P63211|GBG1_HUMAN Guanine nucleotide-binding protein G(T) subunit gamma-T1 OS=Homo sapiens OX=9606 GN=GNGT1 PE=1 SV=2	1	3	3	3	2	2	3	3	3	3	2	2	3	3	3	3	2	2	3	3	3	3	2021-03-20	2021-03-20	2021-03-20	84958	74	74	1972-03-01	6	10	13	18	12	10	0	57556	By MS/MS	By MS/MS	By MS/MS
Q14194	sp|Q14194|DPYL1_HUMAN;sp|Q14117|DPYS_HUMAN	sp|Q14194|DPYL1_HUMAN	4;1	2;1	1;0	Dihydropyrimidinase-related protein 1	CRMP1	Homo sapiens	sp|Q14194|DPYL1_HUMAN Dihydropyrimidinase-related protein 1 OS=Homo sapiens OX=9606 GN=CRMP1 PE=1 SV=1	2	4	2	1	4	1	4	4	4	2	2	0	2	2	2	0	1	0	1	1	1	0	2021-01-09	4	2021-08-02	62183	572	572;519	3	4		4	4	2		0	57338	By MS/MS	By matching	By MS/MS
P19130	sp|P19130|FRIH_PIG	sp|P19130|FRIH_PIG	2	2	2	Ferritin heavy chain	FTH1	Sus scrofa	sp|P19130|FRIH_PIG Ferritin heavy chain OS=Sus scrofa OX=9823 GN=FTH1 PE=1 SV=3	1	2	2	2	2	1	2	2	1	0	2	1	2	2	1	0	2	1	2	2	1	0	2021-04-14	2021-04-14	2021-04-14	21044	181	181	1991-02-01	6	1	6	7	2		0	56967	By MS/MS	By MS/MS	By MS/MS
P51665	sp|P51665|PSMD7_HUMAN	sp|P51665|PSMD7_HUMAN	8	8	8	26S proteasome non-ATPase regulatory subunit 7	PSMD7	Homo sapiens	sp|P51665|PSMD7_HUMAN 26S proteasome non-ATPase regulatory subunit 7 OS=Homo sapiens OX=9606 GN=PSMD7 PE=1 SV=2	1	8	8	8	7	6	8	7	7	7	7	6	8	7	7	7	7	6	8	7	7	7	38	38	38	37025	324	324	1952-03-01	17	18	21	19	17	19	0	56618	By MS/MS	By MS/MS	By MS/MS
P00795	sp|P00795|CATD_PIG;sp|P07339|CATD_HUMAN	sp|P00795|CATD_PIG;sp|P07339|CATD_HUMAN	3;2	3;2	3;2	Cathepsin D	CTSD	Sus scrofa	sp|P00795|CATD_PIG Cathepsin D OS=Sus scrofa OX=9823 GN=CTSD PE=1 SV=2;sp|P07339|CATD_HUMAN Cathepsin D OS=Homo sapiens OX=9606 GN=CTSD PE=1 SV=1	2	3	3	3	1	1	1	1	2	2	1	1	1	1	2	2	1	1	1	1	2	2	2021-05-12	2021-05-12	2021-05-12	37294	345	345;412	1991-03-01	1	2	1	2	3	2	0	56284	By matching	By MS/MS	By matching
P16403	sp|P16403|H12_HUMAN;sp|P10412|H14_HUMAN;sp|P16402|H13_HUMAN;sp|Q02539|H11_HUMAN;sp|P22492|H1T_HUMAN;sp|P06348|H1T_PIG	sp|P16403|H12_HUMAN;sp|P10412|H14_HUMAN;sp|P16402|H13_HUMAN;sp|Q02539|H11_HUMAN	10;9;9;5;4;4	10;9;9;5;4;4	8;7;7;3;3;3	Histone H1.2	H1-2	Homo sapiens	sp|P16403|H12_HUMAN Histone H1.2 OS=Homo sapiens OX=9606 GN=H1-2 PE=1 SV=2;sp|P10412|H14_HUMAN Histone H1.4 OS=Homo sapiens OX=9606 GN=H1-4 PE=1 SV=2;sp|P16402|H13_HUMAN Histone H1.3 OS=Homo sapiens OX=9606 GN=H1-3 PE=1 SV=2;sp|Q02539|H11_HUMAN Histone H1.	6	10	10	8	9	9	9	9	10	10	9	9	9	9	10	10	7	7	7	7	8	8	32.9	32.9	2021-04-25	21364	213	213;219;221;215;207;211	1958-03-01	49	52	55	87	44	59	0	56167	By MS/MS	By MS/MS	By MS/MS
P67809	sp|P67809|YBOX1_HUMAN;sp|Q9Y2T7|YBOX2_HUMAN;sp|P16989|YBOX3_HUMAN	sp|P67809|YBOX1_HUMAN;sp|Q9Y2T7|YBOX2_HUMAN;sp|P16989|YBOX3_HUMAN	5;3;3	5;3;3	5;3;3	Y-box-binding protein 1	YBX1	Homo sapiens	sp|P67809|YBOX1_HUMAN Y-box-binding protein 1 OS=Homo sapiens OX=9606 GN=YBX1 PE=1 SV=3;sp|Q9Y2T7|YBOX2_HUMAN Y-box-binding protein 2 OS=Homo sapiens OX=9606 GN=YBX2 PE=1 SV=2;sp|P16989|YBOX3_HUMAN Y-box-binding protein 3 OS=Homo sapiens OX=9606 GN=YBX3 PE	3	5	5	5	2	5	3	3	3	3	2	5	3	3	3	3	2	5	3	3	3	3	2021-03-29	2021-03-29	2021-03-29	35924	324	324;364;372	1964-03-01	3	10	6	6	7	7	0	55876	By MS/MS	By MS/MS	By MS/MS
Q29048	sp|Q29048|VATA_PIG	sp|Q29048|VATA_PIG	2	2	2	V-type proton ATPase catalytic subunit A	ATP6V1A	Sus scrofa	sp|Q29048|VATA_PIG V-type proton ATPase catalytic subunit A OS=Sus scrofa OX=9823 GN=ATP6V1A PE=2 SV=2	1	2	2	2	0	0	2	2	1	1	0	0	2	2	1	1	0	0	2	2	1	1	5	5	5	68317	617	617	2021-11-04			2	5	1	1	0	55412			By matching
O00422	sp|O00422|SAP18_HUMAN	sp|O00422|SAP18_HUMAN	2	2	2	Histone deacetylase complex subunit SAP18	SAP18	Homo sapiens	sp|O00422|SAP18_HUMAN Histone deacetylase complex subunit SAP18 OS=Homo sapiens OX=9606 GN=SAP18 PE=1 SV=1	1	2	2	2	1	1	1	1	2	2	1	1	1	1	2	2	1	1	1	1	2	2	2021-09-22	2021-09-22	2021-09-22	17561	153	153	2021-08-04	1	2	1	1	5	2	0	54995	By MS/MS	By MS/MS	By matching
Q9Y5K8	sp|Q9Y5K8|VATD_HUMAN	sp|Q9Y5K8|VATD_HUMAN	6	6	6	V-type proton ATPase subunit D	ATP6V1D	Homo sapiens	sp|Q9Y5K8|VATD_HUMAN V-type proton ATPase subunit D OS=Homo sapiens OX=9606 GN=ATP6V1D PE=1 SV=1	1	6	6	6	6	6	6	5	4	3	6	6	6	5	4	3	6	6	6	5	4	3	34	34	34	28262	247	247	2021-09-03	18	13	16	14	9	8	0	54906	By MS/MS	By MS/MS	By MS/MS
P62701	sp|P62701|RS4X_HUMAN	sp|P62701|RS4X_HUMAN	3	3	3	40S ribosomal protein S4, X isoform	RPS4X	Homo sapiens	sp|P62701|RS4X_HUMAN 40S ribosomal protein S4, X isoform OS=Homo sapiens OX=9606 GN=RPS4X PE=1 SV=2	1	3	3	3	1	2	2	2	1	2	1	2	2	2	1	2	1	2	2	2	1	2	2021-04-14	2021-04-14	2021-04-14	29597	263	263	1979-03-01	1	4	4	4	1	5	0	54774	By MS/MS	By MS/MS	By MS/MS
Q15907	sp|Q15907|RB11B_HUMAN;sp|Q52NJ1|RB11A_PIG;sp|P62491|RB11A_HUMAN	sp|Q15907|RB11B_HUMAN;sp|Q52NJ1|RB11A_PIG;sp|P62491|RB11A_HUMAN	5;3;3	5;3;3	5;3;3	Ras-related protein Rab-11B	RAB11B	Homo sapiens	sp|Q15907|RB11B_HUMAN Ras-related protein Rab-11B OS=Homo sapiens OX=9606 GN=RAB11B PE=1 SV=4;sp|Q52NJ1|RB11A_PIG Ras-related protein Rab-11A OS=Sus scrofa OX=9823 GN=RAB11A PE=2 SV=3;sp|P62491|RB11A_HUMAN Ras-related protein Rab-11A OS=Homo sapiens OX=960	3	5	5	5	5	3	4	4	4	2	5	3	4	4	4	2	5	3	4	4	4	2	31.2	31.2	31.2	24488	218	218;216;216	2021-02-03	12	6	9	7	6	4	0	54504	By MS/MS	By MS/MS	By MS/MS
Q01082	sp|Q01082|SPTB2_HUMAN	sp|Q01082|SPTB2_HUMAN	11	11	11	Spectrin beta chain, non-erythrocytic 1	SPTBN1	Homo sapiens	sp|Q01082|SPTB2_HUMAN Spectrin beta chain, non-erythrocytic 1 OS=Homo sapiens OX=9606 GN=SPTBN1 PE=1 SV=2	1	11	11	11	8	7	7	8	9	10	8	7	7	8	9	10	8	7	7	8	9	10	2021-06-06	2021-06-06	2021-06-06	274.61	2364	2364	1965-03-01	15	14	9	11	13	20	0	54476	By MS/MS	By MS/MS	By MS/MS
Q9NZZ3	sp|Q9NZZ3|CHMP5_HUMAN	sp|Q9NZZ3|CHMP5_HUMAN	1	1	1	Charged multivesicular body protein 5	CHMP5	Homo sapiens	sp|Q9NZZ3|CHMP5_HUMAN Charged multivesicular body protein 5 OS=Homo sapiens OX=9606 GN=CHMP5 PE=1 SV=1	1	1	1	1	1	1	1	1	1	1	1	1	1	1	1	1	1	1	1	1	1	1	2021-02-08	2021-02-08	2021-02-08	24.57	219	219	2021-08-03	1	2	1	2	2	2	0	53602	By matching	By MS/MS	By matching
Q007T2	sp|Q007T2|CDC42_PIG;sp|P60953|CDC42_HUMAN	sp|Q007T2|CDC42_PIG;sp|P60953|CDC42_HUMAN	1;1	1;1	1;1	Cell division control protein 42 homolog	CDC42	Sus scrofa	sp|Q007T2|CDC42_PIG Cell division control protein 42 homolog OS=Sus scrofa OX=9823 GN=CDC42 PE=2 SV=2;sp|P60953|CDC42_HUMAN Cell division control protein 42 homolog OS=Homo sapiens OX=9606 GN=CDC42 PE=1 SV=2	2	1	1	1	1	1	1	1	1	1	1	1	1	1	1	1	1	1	1	1	1	1	2021-08-06	2021-08-06	2021-08-06	21258	191	191;191	1946-03-01	2	2	3	2	2	2	0	52861	By MS/MS	By MS/MS	By MS/MS
Q007T0	sp|Q007T0|SDHB_PIG;sp|P21912|SDHB_HUMAN	sp|Q007T0|SDHB_PIG;sp|P21912|SDHB_HUMAN	2;2	2;2	2;2	Succinate dehydrogenase [ubiquinone] iron-sulfur subunit, mitochondrial	SDHB	Sus scrofa	sp|Q007T0|SDHB_PIG Succinate dehydrogenase [ubiquinone] iron-sulfur subunit, mitochondrial OS=Sus scrofa OX=9823 GN=SDHB PE=1 SV=1;sp|P21912|SDHB_HUMAN Succinate dehydrogenase [ubiquinone] iron-sulfur subunit, mitochondrial OS=Homo sapiens OX=9606 GN=SDHB	2	2	2	2	1	1	1	2	2	2	1	1	1	2	2	2	1	1	1	2	2	2	2021-02-08	2021-02-08	2021-02-08	31585	280	280;280	4	1	2	2	2	3	3	0	52166	By matching	By MS/MS	By MS/MS
P62750	sp|P62750|RL23A_HUMAN	sp|P62750|RL23A_HUMAN	10	10	10	60S ribosomal protein L23a	RPL23A	Homo sapiens	sp|P62750|RL23A_HUMAN 60S ribosomal protein L23a OS=Homo sapiens OX=9606 GN=RPL23A PE=1 SV=1	1	10	10	10	10	10	10	10	10	9	10	10	10	10	10	9	10	10	10	10	10	9	44.2	44.2	44.2	17695	156	156	1944-03-01	30	39	34	29	30	32	0	51955	By MS/MS	By MS/MS	By MS/MS
O15537	sp|O15537|XLRS1_HUMAN	sp|O15537|XLRS1_HUMAN	6	6	6	Retinoschisin	RS1	Homo sapiens	sp|O15537|XLRS1_HUMAN Retinoschisin OS=Homo sapiens OX=9606 GN=RS1 PE=1 SV=2	1	6	6	6	4	3	4	4	5	5	4	3	4	4	5	5	4	3	4	4	5	5	2021-04-30	2021-04-30	2021-04-30	25592	224	224	1971-03-01	11	8	12	11	11	15	0	51923	By MS/MS	By matching	By MS/MS
P61254	sp|P61254|RL26_HUMAN;sp|Q9UNX3|RL26L_HUMAN	sp|P61254|RL26_HUMAN;sp|Q9UNX3|RL26L_HUMAN	3;2	3;2	3;2	60S ribosomal protein L26	RPL26	Homo sapiens	sp|P61254|RL26_HUMAN 60S ribosomal protein L26 OS=Homo sapiens OX=9606 GN=RPL26 PE=1 SV=1;sp|Q9UNX3|RL26L_HUMAN 60S ribosomal protein L26-like 1 OS=Homo sapiens OX=9606 GN=RPL26L1 PE=1 SV=1	2	3	3	3	2	2	1	2	3	3	2	2	1	2	3	3	2	2	1	2	3	3	2021-02-17	2021-02-17	2021-02-17	17258	145	145;145	1967-03-01	5	5	6	7	7	6	0	51422	By MS/MS	By MS/MS	By MS/MS
P43320	sp|P43320|CRBB2_HUMAN	sp|P43320|CRBB2_HUMAN	5	5	5	Beta-crystallin B2	CRYBB2	Homo sapiens	sp|P43320|CRBB2_HUMAN Beta-crystallin B2 OS=Homo sapiens OX=9606 GN=CRYBB2 PE=1 SV=2	1	5	5	5	5	5	5	5	5	5	5	5	5	5	5	5	5	5	5	5	5	5	2021-07-30	2021-07-30	2021-07-30	23.38	205	205	1935-03-01	14	14	16	10	13	11	0	51373	By MS/MS	By MS/MS	By MS/MS
O76070	sp|O76070|SYUG_HUMAN	sp|O76070|SYUG_HUMAN	1	1	1	Gamma-synuclein	SNCG	Homo sapiens	sp|O76070|SYUG_HUMAN Gamma-synuclein OS=Homo sapiens OX=9606 GN=SNCG PE=1 SV=2	1	1	1	1	1	1	1	1	1	1	1	1	1	1	1	1	1	1	1	1	1	1	2021-06-12	2021-06-12	2021-06-12	13331	127	127	1931-03-01	4	4	8	7	4	2	0	51219	By MS/MS	By MS/MS	By MS/MS
P24534	sp|P24534|EF1B_HUMAN;sp|P29412|EF1B_PIG	sp|P24534|EF1B_HUMAN;sp|P29412|EF1B_PIG	2;1	2;1	2;1	Elongation factor 1-beta	EEF1B2	Homo sapiens	sp|P24534|EF1B_HUMAN Elongation factor 1-beta OS=Homo sapiens OX=9606 GN=EEF1B2 PE=1 SV=3;sp|P29412|EF1B_PIG Elongation factor 1-beta OS=Sus scrofa OX=9823 GN=EEF1B PE=1 SV=1	2	2	2	2	2	1	1	1	1	1	2	1	1	1	1	1	2	1	1	1	1	1	2021-04-12	2021-04-12	2021-04-12	24763	225	225;224	2014-03-01	4	2	2	2	2	2	0	51031	By MS/MS	By MS/MS	By MS/MS
P16104	sp|P16104|H2AX_HUMAN	sp|P16104|H2AX_HUMAN	8	2	1	Histone H2AX	H2AX	Homo sapiens	sp|P16104|H2AX_HUMAN Histone H2AX OS=Homo sapiens OX=9606 GN=H2AX PE=1 SV=2	1	8	2	1	8	8	8	8	8	8	2	2	2	2	2	2	1	1	1	1	1	1	60.8	2021-07-21	2021-06-05	15144	143	143	2021-05-03	5	5	5	5	5	5	0	50574	By MS/MS	By MS/MS	By MS/MS
P68137	sp|P68137|ACTS_PIG;sp|P68133|ACTS_HUMAN;sp|P68032|ACTC_HUMAN;sp|P63267|ACTH_HUMAN;sp|P62736|ACTA_HUMAN	sp|P68137|ACTS_PIG;sp|P68133|ACTS_HUMAN;sp|P68032|ACTC_HUMAN;sp|P63267|ACTH_HUMAN;sp|P62736|ACTA_HUMAN	8;8;8;7;7	1;1;1;1;1	1;1;1;1;1	Actin, alpha skeletal muscle	ACTA1	Sus scrofa	sp|P68137|ACTS_PIG Actin, alpha skeletal muscle OS=Sus scrofa OX=9823 GN=ACTA1 PE=1 SV=1;sp|P68133|ACTS_HUMAN Actin, alpha skeletal muscle OS=Homo sapiens OX=9606 GN=ACTA1 PE=1 SV=1;sp|P68032|ACTC_HUMAN Actin, alpha cardiac muscle 1 OS=Homo sapiens OX=9606	5	8	1	1	6	6	8	7	8	8	1	1	1	1	1	1	1	1	1	1	1	1	2021-08-22	2021-02-04	2021-02-04	42051	377	377;377;377;376;377	1971-03-01	2	6	7	9	7	4	0	50466	By MS/MS	By MS/MS	By MS/MS
O00487	sp|O00487|PSDE_HUMAN	sp|O00487|PSDE_HUMAN	2	2	2	26S proteasome non-ATPase regulatory subunit 14	PSMD14	Homo sapiens	sp|O00487|PSDE_HUMAN 26S proteasome non-ATPase regulatory subunit 14 OS=Homo sapiens OX=9606 GN=PSMD14 PE=1 SV=1	1	2	2	2	1	1	1	1	1	2	1	1	1	1	1	2	1	1	1	1	1	2	2021-06-12	2021-06-12	2021-06-12	34577	310	310	2025-03-01	3	2	2	1	2	2	0	50289	By MS/MS	By MS/MS	By MS/MS
P13591	sp|P13591|NCAM1_HUMAN	sp|P13591|NCAM1_HUMAN	2	2	2	Neural cell adhesion molecule 1	NCAM1	Homo sapiens	sp|P13591|NCAM1_HUMAN Neural cell adhesion molecule 1 OS=Homo sapiens OX=9606 GN=NCAM1 PE=1 SV=3	1	2	2	2	1	0	1	2	1	0	1	0	1	2	1	0	1	0	1	2	1	0	2021-07-02	2021-07-02	2021-07-02	94573	858	858	1943-03-01	1		2	3	1		0	49743	By matching		By MS/MS
P07910	sp|P07910|HNRPC_HUMAN;sp|P0DMR1|HNRC4_HUMAN;sp|O60812|HNRC1_HUMAN;sp|B7ZW38|HNRC3_HUMAN;sp|B2RXH8|HNRC2_HUMAN	sp|P07910|HNRPC_HUMAN;sp|P0DMR1|HNRC4_HUMAN;sp|O60812|HNRC1_HUMAN;sp|B7ZW38|HNRC3_HUMAN;sp|B2RXH8|HNRC2_HUMAN	6;3;3;3;3	6;3;3;3;3	6;3;3;3;3	Heterogeneous nuclear ribonucleoproteins C1/C2	HNRNPC	Homo sapiens	sp|P07910|HNRPC_HUMAN Heterogeneous nuclear ribonucleoproteins C1/C2 OS=Homo sapiens OX=9606 GN=HNRNPC PE=1 SV=4;sp|P0DMR1|HNRC4_HUMAN Heterogeneous nuclear ribonucleoprotein C-like 4 OS=Homo sapiens OX=9606 GN=HNRNPCL4 PE=3 SV=1;sp|O60812|HNRC1_HUMAN Hete	5	6	6	6	5	5	4	6	6	6	5	5	4	6	6	6	5	5	4	6	6	6	2021-06-19	2021-06-19	2021-06-19	33.67	306	306;293;293;293;293	1972-03-01	20	22	17	28	26	28	0	48925	By MS/MS	By MS/MS	By MS/MS
Q15370	sp|Q15370|ELOB_HUMAN	sp|Q15370|ELOB_HUMAN	2	2	2	Elongin-B	ELOB	Homo sapiens	sp|Q15370|ELOB_HUMAN Elongin-B OS=Homo sapiens OX=9606 GN=ELOB PE=1 SV=1	1	2	2	2	1	2	1	1	1	1	1	2	1	1	1	1	1	2	1	1	1	1	2021-02-21	2021-02-21	2021-02-21	13133	118	118	1942-03-01	1	4	2	1	2	2	0	48748	By matching	By MS/MS	By MS/MS
P11493	sp|P11493|PP2AB_PIG;sp|P67776|PP2AA_PIG;sp|P67775|PP2AA_HUMAN;sp|P62714|PP2AB_HUMAN	sp|P11493|PP2AB_PIG;sp|P67776|PP2AA_PIG;sp|P67775|PP2AA_HUMAN;sp|P62714|PP2AB_HUMAN	2;2;2;2	2;2;2;2	2;2;2;2	Serine/threonine-protein phosphatase 2A catalytic subunit beta isoform (Fragment)	PPP2CB	Sus scrofa	sp|P11493|PP2AB_PIG Serine/threonine-protein phosphatase 2A catalytic subunit beta isoform (Fragment) OS=Sus scrofa OX=9823 GN=PPP2CB PE=2 SV=2;sp|P67776|PP2AA_PIG Serine/threonine-protein phosphatase 2A catalytic subunit alpha isoform OS=Sus scrofa OX=982	4	2	2	2	0	0	2	2	1	2	0	0	2	2	1	2	0	0	2	2	1	2	2021-03-13	2021-03-13	2021-03-13	33.61	293	293;309;309;309	2021-04-04			3	3	1	3	0	48671			By matching
P35243	sp|P35243|RECO_HUMAN	sp|P35243|RECO_HUMAN	1	1	1	Recoverin	RCVRN	Homo sapiens	sp|P35243|RECO_HUMAN Recoverin OS=Homo sapiens OX=9606 GN=RCVRN PE=1 SV=2	1	1	1	1	1	1	0	0	0	0	1	1	0	0	0	0	1	1	0	0	0	0	9	9	9	23.13	200	200	1933-01-01	2	1					0	48421	By MS/MS	By MS/MS
Q29201	sp|Q29201|RS16_PIG;sp|P62249|RS16_HUMAN	sp|Q29201|RS16_PIG;sp|P62249|RS16_HUMAN	2;2	2;2	2;2	40S ribosomal protein S16	RPS16	Sus scrofa	sp|Q29201|RS16_PIG 40S ribosomal protein S16 OS=Sus scrofa OX=9823 GN=RPS16 PE=1 SV=4;sp|P62249|RS16_HUMAN 40S ribosomal protein S16 OS=Homo sapiens OX=9606 GN=RPS16 PE=1 SV=2	2	2	2	2	2	2	2	2	2	2	2	2	2	2	2	2	2	2	2	2	2	2	2021-04-14	2021-04-14	2021-04-14	16445	146	146;146	1983-03-01	3	4	3	3	4	6	0	46376	By MS/MS	By MS/MS	By MS/MS
P62901	sp|P62901|RL31_PIG;sp|P62899|RL31_HUMAN	sp|P62901|RL31_PIG;sp|P62899|RL31_HUMAN	3;3	3;3	3;3	60S ribosomal protein L31	RPL31	Sus scrofa	sp|P62901|RL31_PIG 60S ribosomal protein L31 OS=Sus scrofa OX=9823 GN=RPL31 PE=1 SV=1;sp|P62899|RL31_HUMAN 60S ribosomal protein L31 OS=Homo sapiens OX=9606 GN=RPL31 PE=1 SV=1	2	3	3	3	3	3	3	3	3	3	3	3	3	3	3	3	3	3	3	3	3	3	2021-06-25	2021-06-25	2021-06-25	14463	125	125;125	2024-03-01	9	12	13	10	8	6	0	46291	By MS/MS	By MS/MS	By MS/MS
Q9H444	sp|Q9H444|CHM4B_HUMAN	sp|Q9H444|CHM4B_HUMAN	3	3	3	Charged multivesicular body protein 4b	CHMP4B	Homo sapiens	sp|Q9H444|CHM4B_HUMAN Charged multivesicular body protein 4b OS=Homo sapiens OX=9606 GN=CHMP4B PE=1 SV=1	1	3	3	3	2	3	2	3	3	3	2	3	2	3	3	3	2	3	2	3	3	3	2021-09-17	2021-09-17	2021-09-17	24.95	224	224	2021-03-03	3	9	6	3	6	3	0	46273	By matching	By MS/MS	By MS/MS
Q49I35	sp|Q49I35|LEG1_PIG;sp|P09382|LEG1_HUMAN	sp|Q49I35|LEG1_PIG	6;2	6;2	6;2	Galectin-1	LGALS1	Sus scrofa	sp|Q49I35|LEG1_PIG Galectin-1 OS=Sus scrofa OX=9823 GN=LGALS1 PE=2 SV=3	2	6	6	6	6	6	6	5	6	5	6	6	6	5	6	5	6	6	6	5	6	5	55.6	55.6	55.6	14694	135	135;135	2021-07-03	20	22	21	25	30	26	0	45297	By MS/MS	By MS/MS	By MS/MS
P55884	sp|P55884|EIF3B_HUMAN	sp|P55884|EIF3B_HUMAN	2	2	2	Eukaryotic translation initiation factor 3 subunit B	EIF3B	Homo sapiens	sp|P55884|EIF3B_HUMAN Eukaryotic translation initiation factor 3 subunit B OS=Homo sapiens OX=9606 GN=EIF3B PE=1 SV=3	1	2	2	2	1	0	2	2	2	2	1	0	2	2	2	2	1	0	2	2	2	2	2021-04-03	2021-04-03	2021-04-03	92.48	814	814	4	2		2	3	2	3	0	45119	By MS/MS		By matching
P28491	sp|P28491|CALR_PIG;sp|P27797|CALR_HUMAN	sp|P28491|CALR_PIG;sp|P27797|CALR_HUMAN	2;1	2;1	2;1	Calreticulin	CALR	Sus scrofa	sp|P28491|CALR_PIG Calreticulin OS=Sus scrofa OX=9823 GN=CALR PE=1 SV=3;sp|P27797|CALR_HUMAN Calreticulin OS=Homo sapiens OX=9606 GN=CALR PE=1 SV=1	2	2	2	2	2	2	2	2	2	2	2	2	2	2	2	2	2	2	2	2	2	2	2021-04-08	2021-04-08	2021-04-08	48287	417	417;417	1962-03-01	2	2	3	4	3	2	0	45022	By matching	By matching	By matching
Q04967	sp|Q04967|HSP76_PIG;sp|P34934|HSP7X_PIG	sp|Q04967|HSP76_PIG	7;2	1;0	0;0	Heat shock 70 kDa protein 6	HSPA6	Sus scrofa	sp|Q04967|HSP76_PIG Heat shock 70 kDa protein 6 OS=Sus scrofa OX=9823 GN=HSPA6 PE=1 SV=1	2	7	1	0	6	6	7	6	7	7	1	1	1	1	1	1	0	0	0	0	0	0	14	2021-07-01	0	71108	643	643;379	2014-03-01	6	4	3	3	2	4	0	44767	By MS/MS	By MS/MS	By MS/MS
P54920	sp|P54920|SNAA_HUMAN	sp|P54920|SNAA_HUMAN	1	1	1	Alpha-soluble NSF attachment protein	NAPA	Homo sapiens	sp|P54920|SNAA_HUMAN Alpha-soluble NSF attachment protein OS=Homo sapiens OX=9606 GN=NAPA PE=1 SV=3	1	1	1	1	1	1	1	1	1	1	1	1	1	1	1	1	1	1	1	1	1	1	2021-01-05	2021-01-05	2021-01-05	33232	295	295	1945-03-01	2	2	2	1	2	2	0	44592	By MS/MS	By MS/MS	By MS/MS
Q9BPX5	sp|Q9BPX5|ARP5L_HUMAN	sp|Q9BPX5|ARP5L_HUMAN	2	2	2	Actin-related protein 2/3 complex subunit 5-like protein	ARPC5L	Homo sapiens	sp|Q9BPX5|ARP5L_HUMAN Actin-related protein 2/3 complex subunit 5-like protein OS=Homo sapiens OX=9606 GN=ARPC5L PE=1 SV=1	1	2	2	2	2	2	2	2	2	2	2	2	2	2	2	2	2	2	2	2	2	2	2021-03-16	2021-03-16	2021-03-16	16941	153	153	1942-03-01	4	7	5	6	5	4	0	2021-12-10	By MS/MS	By MS/MS	By MS/MS
Q2YGT9	sp|Q2YGT9|RL6_PIG;sp|Q02878|RL6_HUMAN	sp|Q2YGT9|RL6_PIG	7;3	7;3	7;3	60S ribosomal protein L6	RPL6	Sus scrofa	sp|Q2YGT9|RL6_PIG 60S ribosomal protein L6 OS=Sus scrofa OX=9823 GN=RPL6 PE=1 SV=3	2	7	7	7	5	2	4	5	5	4	5	2	4	5	5	4	5	2	4	5	5	4	29.2	29.2	29.2	32.19	284	284;288	1968-03-01	9	5	9	10	11	9	0	2021-09-15	By MS/MS	By matching	By MS/MS
Q96FJ2	sp|Q96FJ2|DYL2_HUMAN;sp|P63167|DYL1_HUMAN	sp|Q96FJ2|DYL2_HUMAN;sp|P63167|DYL1_HUMAN	4;2	4;2	4;2	Dynein light chain 2, cytoplasmic	DYNLL2	Homo sapiens	sp|Q96FJ2|DYL2_HUMAN Dynein light chain 2, cytoplasmic OS=Homo sapiens OX=9606 GN=DYNLL2 PE=1 SV=1;sp|P63167|DYL1_HUMAN Dynein light chain 1, cytoplasmic OS=Homo sapiens OX=9606 GN=DYNLL1 PE=1 SV=1	2	4	4	4	3	4	4	4	4	4	3	4	4	4	4	4	3	4	4	4	4	4	57.3	57.3	57.3	1935-10-01	89	89;89	1946-03-01	8	12	8	8	9	9	0	2021-05-13	By MS/MS	By MS/MS	By MS/MS
O75475	sp|O75475|PSIP1_HUMAN	sp|O75475|PSIP1_HUMAN	2	2	2	PC4 and SFRS1-interacting protein	PSIP1	Homo sapiens	sp|O75475|PSIP1_HUMAN PC4 and SFRS1-interacting protein OS=Homo sapiens OX=9606 GN=PSIP1 PE=1 SV=1	1	2	2	2	2	2	2	1	1	1	2	2	2	1	1	1	2	2	2	1	1	1	2021-03-05	2021-03-05	2021-03-05	60103	530	530	1957-03-01	3	4	5	3	4	4	0	44316	By MS/MS	By MS/MS	By MS/MS
P62314	sp|P62314|SMD1_HUMAN	sp|P62314|SMD1_HUMAN	2	2	2	Small nuclear ribonucleoprotein Sm D1	SNRPD1	Homo sapiens	sp|P62314|SMD1_HUMAN Small nuclear ribonucleoprotein Sm D1 OS=Homo sapiens OX=9606 GN=SNRPD1 PE=1 SV=1	1	2	2	2	2	2	2	2	2	1	2	2	2	2	2	1	2	2	2	2	2	1	2021-07-27	2021-07-27	2021-07-27	13281	119	119	2021-02-03	6	5	5	8	3	3	0	2021-04-12	By MS/MS	By MS/MS	By MS/MS
Q16774	sp|Q16774|KGUA_HUMAN	sp|Q16774|KGUA_HUMAN	5	1	1	Guanylate kinase	GUK1	Homo sapiens	sp|Q16774|KGUA_HUMAN Guanylate kinase OS=Homo sapiens OX=9606 GN=GUK1 PE=1 SV=2	1	5	1	1	4	4	4	3	3	3	1	0	1	0	0	0	1	0	1	0	0	0	2021-09-29	2021-01-08	2021-01-08	21725	197	197	1967-01-01	2		1				0	43849	By MS/MS	By matching	By MS/MS
P58546	sp|P58546|MTPN_HUMAN	sp|P58546|MTPN_HUMAN	1	1	1	Myotrophin	MTPN	Homo sapiens	sp|P58546|MTPN_HUMAN Myotrophin OS=Homo sapiens OX=9606 GN=MTPN PE=1 SV=2	1	1	1	1	1	1	1	1	0	0	1	1	1	1	0	0	1	1	1	1	0	0	2021-04-14	2021-04-14	2021-04-14	12895	118	118	2021-05-02	2	2	2	2			0	43778	By MS/MS	By MS/MS	By matching
Q96DH6	sp|Q96DH6|MSI2H_HUMAN	sp|Q96DH6|MSI2H_HUMAN	1	1	1	RNA-binding protein Musashi homolog 2	MSI2	Homo sapiens	sp|Q96DH6|MSI2H_HUMAN RNA-binding protein Musashi homolog 2 OS=Homo sapiens OX=9606 GN=MSI2 PE=1 SV=1	1	1	1	1	0	1	0	1	1	1	0	1	0	1	1	1	0	1	0	1	1	1	2021-06-04	2021-06-04	2021-06-04	35196	328	328	4		2		1	2	1	0	43708		By matching
Q9NX40	sp|Q9NX40|OCAD1_HUMAN	sp|Q9NX40|OCAD1_HUMAN	2	2	2	OCIA domain-containing protein 1	OCIAD1	Homo sapiens	sp|Q9NX40|OCAD1_HUMAN OCIA domain-containing protein 1 OS=Homo sapiens OX=9606 GN=OCIAD1 PE=1 SV=1	1	2	2	2	2	1	1	1	1	0	2	1	1	1	1	0	2	1	1	1	1	0	2021-07-12	2021-07-12	2021-07-12	27626	245	245	1975-02-01	3	1	1	1	2		0	43468	By MS/MS	By MS/MS	By matching
Q16777	sp|Q16777|H2A2C_HUMAN;sp|Q6FI13|H2A2A_HUMAN	sp|Q16777|H2A2C_HUMAN;sp|Q6FI13|H2A2A_HUMAN	9;9	2;2	2;2	Histone H2A type 2-C	H2AC20	Homo sapiens	sp|Q16777|H2A2C_HUMAN Histone H2A type 2-C OS=Homo sapiens OX=9606 GN=H2AC20 PE=1 SV=4;sp|Q6FI13|H2A2A_HUMAN Histone H2A type 2-A OS=Homo sapiens OX=9606 GN=H2AC18 PE=1 SV=3	2	9	2	2	8	8	8	8	9	9	2	2	2	2	2	2	2	2	2	2	2	2	66.7	2021-06-25	2021-06-25	13988	129	129;130	2025-03-01	18	18	17	19	13	11	0	43016	By MS/MS	By MS/MS	By MS/MS
P19404	sp|P19404|NDUV2_HUMAN	sp|P19404|NDUV2_HUMAN	2	2	2	NADH dehydrogenase [ubiquinone] flavoprotein 2, mitochondrial	NDUFV2	Homo sapiens	sp|P19404|NDUV2_HUMAN NADH dehydrogenase [ubiquinone] flavoprotein 2, mitochondrial OS=Homo sapiens OX=9606 GN=NDUFV2 PE=1 SV=2	1	2	2	2	2	2	2	2	1	1	2	2	2	2	1	1	2	2	2	2	1	1	2021-02-09	2021-02-09	2021-02-09	27391	249	249	1988-02-01	4	4	3	2	1	2	0	42397	By MS/MS	By MS/MS	By MS/MS
Q7YS78	sp|Q7YS78|ARRC_PIG;sp|P36575|ARRC_HUMAN	sp|Q7YS78|ARRC_PIG	10;1	10;1	10;1	Arrestin-C	ARR3	Sus scrofa	sp|Q7YS78|ARRC_PIG Arrestin-C OS=Sus scrofa OX=9823 GN=ARR3 PE=2 SV=2	2	10	10	10	8	7	8	6	6	6	8	7	8	6	6	6	8	7	8	6	6	6	38.9	38.9	38.9	43238	391	391;388	1945-03-01	14	11	14	12	14	11	0	42248	By MS/MS	By MS/MS	By MS/MS
P60880	sp|P60880|SNP25_HUMAN	sp|P60880|SNP25_HUMAN	1	1	1	Synaptosomal-associated protein 25	SNAP25	Homo sapiens	sp|P60880|SNP25_HUMAN Synaptosomal-associated protein 25 OS=Homo sapiens OX=9606 GN=SNAP25 PE=1 SV=1	1	1	1	1	1	1	1	1	0	0	1	1	1	1	0	0	1	1	1	1	0	0	2021-02-09	2021-02-09	2021-02-09	23315	206	206	1967-02-01	1	2	1	2			0	41979	By MS/MS	By MS/MS	By MS/MS
P63162	sp|P63162|RSMN_HUMAN;sp|P14678|RSMB_HUMAN	sp|P63162|RSMN_HUMAN;sp|P14678|RSMB_HUMAN	2;2	2;2	2;2	Small nuclear ribonucleoprotein-associated protein N	SNRPN	Homo sapiens	sp|P63162|RSMN_HUMAN Small nuclear ribonucleoprotein-associated protein N OS=Homo sapiens OX=9606 GN=SNRPN PE=1 SV=1;sp|P14678|RSMB_HUMAN Small nuclear ribonucleoprotein-associated proteins B and B OS=Homo sapiens OX=9606 GN=SNRPB PE=1 SV=2	2	2	2	2	2	2	2	1	1	1	2	2	2	1	1	1	2	2	2	1	1	1	2021-02-06	2021-02-06	2021-02-06	24614	240	240;240	2021-11-03	3	4	5	2	2	2	0	41721	By MS/MS	By MS/MS	By MS/MS
Q4G0F5	sp|Q4G0F5|VP26B_HUMAN	sp|Q4G0F5|VP26B_HUMAN	2	2	2	Vacuolar protein sorting-associated protein 26B	VPS26B	Homo sapiens	sp|Q4G0F5|VP26B_HUMAN Vacuolar protein sorting-associated protein 26B OS=Homo sapiens OX=9606 GN=VPS26B PE=1 SV=2	1	2	2	2	2	2	2	2	1	1	2	2	2	2	1	1	2	2	2	2	1	1	2021-07-07	2021-07-07	2021-07-07	39154	336	336	1994-02-01	5	2	5	3	1	2	0	41463	By MS/MS	By MS/MS	By MS/MS
P79403	sp|P79403|GANAB_PIG	sp|P79403|GANAB_PIG	2	2	2	Neutral alpha-glucosidase AB	GANAB	Sus scrofa	sp|P79403|GANAB_PIG Neutral alpha-glucosidase AB OS=Sus scrofa OX=9823 GN=GANAB PE=1 SV=1	1	2	2	2	1	1	2	2	2	1	1	1	2	2	2	1	1	1	2	2	2	1	2021-08-03	2021-08-03	2021-08-03	106.66	944	944	1959-03-01	2	1	4	6	3	1	0	40916	By MS/MS	By matching	By MS/MS
P62081	sp|P62081|RS7_HUMAN	sp|P62081|RS7_HUMAN	10	10	10	40S ribosomal protein S7	RPS7	Homo sapiens	sp|P62081|RS7_HUMAN 40S ribosomal protein S7 OS=Homo sapiens OX=9606 GN=RPS7 PE=1 SV=1	1	10	10	10	9	9	8	10	8	7	9	9	8	10	8	7	9	9	8	10	8	7	56.2	56.2	56.2	22127	194	194	1938-03-01	19	28	22	22	19	18	0	40546	By MS/MS	By MS/MS	By MS/MS
Q2HYU2	sp|Q2HYU2|PFKAM_PIG;sp|P08237|PFKAM_HUMAN	sp|Q2HYU2|PFKAM_PIG	5;2	5;2	5;2	ATP-dependent 6-phosphofructokinase, muscle type	PFKM	Sus scrofa	sp|Q2HYU2|PFKAM_PIG ATP-dependent 6-phosphofructokinase, muscle type OS=Sus scrofa OX=9823 GN=PFKM PE=2 SV=1	2	5	5	5	3	3	5	5	5	4	3	3	5	5	5	4	3	3	5	5	5	4	2021-05-10	2021-05-10	2021-05-10	85326	780	780;780	1976-03-01	5	4	8	9	9	6	0	40284	By MS/MS	By matching	By MS/MS
Q00577	sp|Q00577|PURA_HUMAN	sp|Q00577|PURA_HUMAN	4	4	4	Transcriptional activator protein Pur-alpha	PURA	Homo sapiens	sp|Q00577|PURA_HUMAN Transcriptional activator protein Pur-alpha OS=Homo sapiens OX=9606 GN=PURA PE=1 SV=2	1	4	4	4	4	4	4	4	4	4	4	4	4	4	4	4	4	4	4	4	4	4	27	27	27	34.91	322	322	1942-03-01	13	11	11	13	10	11	0	39992	By MS/MS	By MS/MS	By MS/MS
P27824	sp|P27824|CALX_HUMAN;sp|O14967|CLGN_HUMAN	sp|P27824|CALX_HUMAN	5;1	5;1	5;1	Calnexin	CANX	Homo sapiens	sp|P27824|CALX_HUMAN Calnexin OS=Homo sapiens OX=9606 GN=CANX PE=1 SV=2	2	5	5	5	5	5	4	5	4	3	5	5	4	5	4	3	5	5	4	5	4	3	2021-08-12	2021-08-12	2021-08-12	67567	592	592;610	1949-03-01	14	9	9	16	11	11	0	39968	By MS/MS	By MS/MS	By MS/MS
Q12904	sp|Q12904|AIMP1_HUMAN	sp|Q12904|AIMP1_HUMAN	1	1	1	Aminoacyl tRNA synthase complex-interacting multifunctional protein 1	AIMP1	Homo sapiens	sp|Q12904|AIMP1_HUMAN Aminoacyl tRNA synthase complex-interacting multifunctional protein 1 OS=Homo sapiens OX=9606 GN=AIMP1 PE=1 SV=2	1	1	1	1	1	1	1	1	1	1	1	1	1	1	1	1	1	1	1	1	1	1	2021-08-03	2021-08-03	2021-08-03	34352	312	312	1967-03-01	2	3	2	2	3	3	0	39898	By MS/MS	By MS/MS	By MS/MS
Q71UI9	sp|Q71UI9|H2AV_HUMAN;sp|P0C0S5|H2AZ_HUMAN	sp|Q71UI9|H2AV_HUMAN;sp|P0C0S5|H2AZ_HUMAN	5;5	3;3	3;3	Histone H2A.V	H2AZ2	Homo sapiens	sp|Q71UI9|H2AV_HUMAN Histone H2A.V OS=Homo sapiens OX=9606 GN=H2AZ2 PE=1 SV=3;sp|P0C0S5|H2AZ_HUMAN Histone H2A.Z OS=Homo sapiens OX=9606 GN=H2AZ1 PE=1 SV=2	2	5	3	3	5	5	5	5	5	4	3	3	3	3	3	2	3	3	3	3	3	2	53.9	41.4	41.4	13509	128	128;128	1948-03-01	19	28	22	29	17	23	0	39856	By MS/MS	By MS/MS	By MS/MS
Q13561	sp|Q13561|DCTN2_HUMAN	sp|Q13561|DCTN2_HUMAN	6	6	6	Dynactin subunit 2	DCTN2	Homo sapiens	sp|Q13561|DCTN2_HUMAN Dynactin subunit 2 OS=Homo sapiens OX=9606 GN=DCTN2 PE=1 SV=4	1	6	6	6	5	4	6	6	6	6	5	4	6	6	6	6	5	4	6	6	6	6	2021-02-22	2021-02-22	2021-02-22	44.23	401	401	1962-03-01	11	10	14	13	13	13	0	39852	By MS/MS	By MS/MS	By MS/MS
Q13509	sp|Q13509|TBB3_HUMAN	sp|Q13509|TBB3_HUMAN	14	4	4	Tubulin beta-3 chain	TUBB3	Homo sapiens	sp|Q13509|TBB3_HUMAN Tubulin beta-3 chain OS=Homo sapiens OX=9606 GN=TUBB3 PE=1 SV=2	1	14	4	4	5	4	10	14	11	9	0	0	1	4	2	2	0	0	1	4	2	2	41.8	2021-02-18	2021-02-18	50432	450	450	2021-05-04			1	10	4	3	0	39517	By matching	By matching	By matching
O60493	sp|O60493|SNX3_HUMAN	sp|O60493|SNX3_HUMAN	1	1	1	Sorting nexin-3	SNX3	Homo sapiens	sp|O60493|SNX3_HUMAN Sorting nexin-3 OS=Homo sapiens OX=9606 GN=SNX3 PE=1 SV=3	1	1	1	1	1	1	1	1	0	0	1	1	1	1	0	0	1	1	1	1	0	0	2021-06-08	2021-06-08	2021-06-08	18762	162	162	1971-02-01	1	2	2	2			0	39418	By MS/MS	By MS/MS	By MS/MS
Q29221	sp|Q29221|CAZA2_PIG;sp|P47755|CAZA2_HUMAN	sp|Q29221|CAZA2_PIG;sp|P47755|CAZA2_HUMAN	2;2	1;1	1;1	F-actin-capping protein subunit alpha-2	CAPZA2	Sus scrofa	sp|Q29221|CAZA2_PIG F-actin-capping protein subunit alpha-2 OS=Sus scrofa OX=9823 GN=CAPZA2 PE=2 SV=3;sp|P47755|CAZA2_HUMAN F-actin-capping protein subunit alpha-2 OS=Homo sapiens OX=9606 GN=CAPZA2 PE=1 SV=3	2	2	1	1	2	2	2	2	1	1	1	1	1	1	1	1	1	1	1	1	1	1	2021-08-09	2021-03-06	2021-03-06	32981	286	286;286	1955-03-01	2	2	1	2	2	2	0	39375	By MS/MS	By matching	By MS/MS
O75367	sp|O75367|H2AY_HUMAN;sp|Q9P0M6|H2AW_HUMAN	sp|O75367|H2AY_HUMAN	7;2	7;2	7;2	Core histone macro-H2A.1	MACROH2A1	Homo sapiens	sp|O75367|H2AY_HUMAN Core histone macro-H2A.1 OS=Homo sapiens OX=9606 GN=MACROH2A1 PE=1 SV=4	2	7	7	7	4	5	6	5	4	3	4	5	6	5	4	3	4	5	6	5	4	3	2021-07-31	2021-07-31	2021-07-31	39617	372	372;372	1965-03-01	13	15	14	22	17	16	0	39272	By MS/MS	By MS/MS	By MS/MS
P79384	sp|P79384|PCCB_PIG	sp|P79384|PCCB_PIG	2	2	2	Propionyl-CoA carboxylase beta chain, mitochondrial	PCCB	Sus scrofa	sp|P79384|PCCB_PIG Propionyl-CoA carboxylase beta chain, mitochondrial OS=Sus scrofa OX=9823 GN=PCCB PE=1 SV=1	1	2	2	2	0	0	1	1	2	1	0	0	1	1	2	1	0	0	1	1	2	1	2021-09-05	2021-09-05	2021-09-05	58589	539	539	1983-04-01			1	1	2	2	0	39203			By matching
P07305	sp|P07305|H10_HUMAN	sp|P07305|H10_HUMAN	5	5	5	Histone H1.0	H1-0	Homo sapiens	sp|P07305|H10_HUMAN Histone H1.0 OS=Homo sapiens OX=9606 GN=H1-0 PE=1 SV=3	1	5	5	5	5	5	4	5	5	5	5	5	4	5	5	5	5	5	4	5	5	5	2021-01-21	2021-01-21	2021-01-21	20863	194	194	1952-03-01	37	37	37	39	36	39	0	38977	By MS/MS	By MS/MS	By MS/MS
Q15102	sp|Q15102|PA1B3_HUMAN	sp|Q15102|PA1B3_HUMAN	2	2	2	Platelet-activating factor acetylhydrolase IB subunit alpha1	PAFAH1B3	Homo sapiens	sp|Q15102|PA1B3_HUMAN Platelet-activating factor acetylhydrolase IB subunit alpha1 OS=Homo sapiens OX=9606 GN=PAFAH1B3 PE=1 SV=1	1	2	2	2	2	2	2	2	1	1	2	2	2	2	1	1	2	2	2	2	1	1	2021-09-13	2021-09-13	2021-09-13	25734	231	231	2021-12-03	4	3	3	3	2	2	0	38423	By MS/MS	By MS/MS	By MS/MS
Q01844	sp|Q01844|EWS_HUMAN	sp|Q01844|EWS_HUMAN	1	1	1	RNA-binding protein EWS	EWSR1	Homo sapiens	sp|Q01844|EWS_HUMAN RNA-binding protein EWS OS=Homo sapiens OX=9606 GN=EWSR1 PE=1 SV=1	1	1	1	1	0	1	1	1	1	1	0	1	1	1	1	1	0	1	1	1	1	1	2021-01-02	2021-01-02	2021-01-02	68477	656	656	4		2	1	1	1	2	0	38389		By matching	By matching
P46781	sp|P46781|RS9_HUMAN;sp|Q29197|RS9_PIG	sp|P46781|RS9_HUMAN;sp|Q29197|RS9_PIG	2;1	2;1	2;1	40S ribosomal protein S9	RPS9	Homo sapiens	sp|P46781|RS9_HUMAN 40S ribosomal protein S9 OS=Homo sapiens OX=9606 GN=RPS9 PE=1 SV=3;sp|Q29197|RS9_PIG 40S ribosomal protein S9 (Fragment) OS=Sus scrofa OX=9823 GN=RPS9 PE=2 SV=1	2	2	2	2	2	0	2	2	2	1	2	0	2	2	2	1	2	0	2	2	2	1	2021-03-10	2021-03-10	2021-03-10	22591	194	194;130	3	6		3	3	3	1	0	38066	By MS/MS		By MS/MS
O75947	sp|O75947|ATP5H_HUMAN	sp|O75947|ATP5H_HUMAN	2	2	2	ATP synthase subunit d, mitochondrial	ATP5PD	Homo sapiens	sp|O75947|ATP5H_HUMAN ATP synthase subunit d, mitochondrial OS=Homo sapiens OX=9606 GN=ATP5PD PE=1 SV=3	1	2	2	2	1	2	2	2	2	2	1	2	2	2	2	2	1	2	2	2	2	2	2021-02-11	2021-02-11	2021-02-11	18491	161	161	1953-03-01	5	6	8	8	5	6	0	37699	By MS/MS	By MS/MS	By MS/MS
P62424	sp|P62424|RL7A_HUMAN;sp|Q29375|RL7A_PIG	sp|P62424|RL7A_HUMAN	6;1	6;1	6;1	60S ribosomal protein L7a	RPL7A	Homo sapiens	sp|P62424|RL7A_HUMAN 60S ribosomal protein L7a OS=Homo sapiens OX=9606 GN=RPL7A PE=1 SV=2	2	6	6	6	5	5	5	5	5	6	5	5	5	5	5	6	5	5	5	5	5	6	2021-02-22	2021-02-22	2021-02-22	29995	266	266;132	1967-03-01	9	9	6	10	9	12	0	37539	By MS/MS	By MS/MS	By MS/MS
O75489	sp|O75489|NDUS3_HUMAN	sp|O75489|NDUS3_HUMAN	2	2	2	NADH dehydrogenase [ubiquinone] iron-sulfur protein 3, mitochondrial	NDUFS3	Homo sapiens	sp|O75489|NDUS3_HUMAN NADH dehydrogenase [ubiquinone] iron-sulfur protein 3, mitochondrial OS=Homo sapiens OX=9606 GN=NDUFS3 PE=1 SV=1	1	2	2	2	0	0	1	1	2	2	0	0	1	1	2	2	0	0	1	1	2	2	2021-01-09	2021-01-09	2021-01-09	30241	264	264	5			1	1	3	3	0	37453			By matching
P30101	sp|P30101|PDIA3_HUMAN	sp|P30101|PDIA3_HUMAN	5	5	5	Protein disulfide-isomerase A3	PDIA3	Homo sapiens	sp|P30101|PDIA3_HUMAN Protein disulfide-isomerase A3 OS=Homo sapiens OX=9606 GN=PDIA3 PE=1 SV=4	1	5	5	5	4	4	5	5	4	3	4	4	5	5	4	3	4	4	5	5	4	3	2021-01-14	2021-01-14	2021-01-14	56782	505	505	2029-03-01	13	11	15	16	9	8	0	37123	By MS/MS	By MS/MS	By MS/MS
Q95250	sp|Q95250|PGRC1_PIG;sp|O00264|PGRC1_HUMAN	sp|Q95250|PGRC1_PIG;sp|O00264|PGRC1_HUMAN	1;1	1;1	1;1	Membrane-associated progesterone receptor component 1	PGRMC1	Sus scrofa	sp|Q95250|PGRC1_PIG Membrane-associated progesterone receptor component 1 OS=Sus scrofa OX=9823 GN=PGRMC1 PE=1 SV=3;sp|O00264|PGRC1_HUMAN Membrane-associated progesterone receptor component 1 OS=Homo sapiens OX=9606 GN=PGRMC1 PE=1 SV=3	2	1	1	1	1	1	1	1	1	1	1	1	1	1	1	1	1	1	1	1	1	1	2021-02-07	2021-02-07	2021-02-07	21609	194	194;195	1987-03-01	2	2	2	2	4	3	0	37099	By MS/MS	By MS/MS	By MS/MS
Q96E39	sp|Q96E39|RMXL1_HUMAN;sp|P38159|RBMX_HUMAN;sp|O75526|RMXL2_HUMAN;sp|Q8N7X1|RMXL3_HUMAN	sp|Q96E39|RMXL1_HUMAN;sp|P38159|RBMX_HUMAN;sp|O75526|RMXL2_HUMAN;sp|Q8N7X1|RMXL3_HUMAN	1;1;1;1	1;1;1;1	1;1;1;1	RNA binding motif protein, X-linked-like-1	RBMXL1	Homo sapiens	sp|Q96E39|RMXL1_HUMAN RNA binding motif protein, X-linked-like-1 OS=Homo sapiens OX=9606 GN=RBMXL1 PE=1 SV=1;sp|P38159|RBMX_HUMAN RNA-binding motif protein, X chromosome OS=Homo sapiens OX=9606 GN=RBMX PE=1 SV=3;sp|O75526|RMXL2_HUMAN RNA-binding motif prot	4	1	1	1	1	1	1	1	1	1	1	1	1	1	1	1	1	1	1	1	1	1	2021-06-03	2021-06-03	2021-06-03	42141	390	390;391;392;1067	1933-03-01	1	2	2	2	1	1	0	36935	By matching	By MS/MS	By MS/MS
Q99623	sp|Q99623|PHB2_HUMAN	sp|Q99623|PHB2_HUMAN	2	2	2	Prohibitin-2	PHB2	Homo sapiens	sp|Q99623|PHB2_HUMAN Prohibitin-2 OS=Homo sapiens OX=9606 GN=PHB2 PE=1 SV=2	1	2	2	2	2	2	2	2	2	2	2	2	2	2	2	2	2	2	2	2	2	2	2021-04-09	2021-04-09	2021-04-09	33296	299	299	1955-03-01	3	4	3	3	3	4	0	36873	By MS/MS	By MS/MS	By MS/MS
P51970	sp|P51970|NDUA8_HUMAN	sp|P51970|NDUA8_HUMAN	2	2	2	NADH dehydrogenase [ubiquinone] 1 alpha subcomplex subunit 8	NDUFA8	Homo sapiens	sp|P51970|NDUA8_HUMAN NADH dehydrogenase [ubiquinone] 1 alpha subcomplex subunit 8 OS=Homo sapiens OX=9606 GN=NDUFA8 PE=1 SV=3	1	2	2	2	1	1	2	2	2	2	1	1	2	2	2	2	1	1	2	2	2	2	2021-02-12	2021-02-12	2021-02-12	20105	172	172	2019-04-01	2	3	4	5	5	8	0	36857	By MS/MS	By MS/MS	By MS/MS
P22626	sp|P22626|ROA2_HUMAN	sp|P22626|ROA2_HUMAN	5	5	5	Heterogeneous nuclear ribonucleoproteins A2/B1	HNRNPA2B1	Homo sapiens	sp|P22626|ROA2_HUMAN Heterogeneous nuclear ribonucleoproteins A2/B1 OS=Homo sapiens OX=9606 GN=HNRNPA2B1 PE=1 SV=2	1	5	5	5	5	4	4	4	4	4	5	4	4	4	4	4	5	4	4	4	4	4	2021-04-14	2021-04-14	2021-04-14	37429	353	353	1933-03-01	18	12	11	14	12	12	0	36524	By MS/MS	By MS/MS	By MS/MS
Q00610	sp|Q00610|CLH1_HUMAN;sp|P53675|CLH2_HUMAN	sp|Q00610|CLH1_HUMAN	9;1	9;1	9;1	Clathrin heavy chain 1	CLTC	Homo sapiens	sp|Q00610|CLH1_HUMAN Clathrin heavy chain 1 OS=Homo sapiens OX=9606 GN=CLTC PE=1 SV=5	2	9	9	9	0	1	8	9	9	5	0	1	8	9	9	5	0	1	8	9	9	5	2021-03-08	2021-03-08	2021-03-08	191.61	1675	1675;1640	2022-04-01		1	12	18	11	7	0	36502		By matching	By MS/MS
P07196	sp|P07196|NFL_HUMAN	sp|P07196|NFL_HUMAN	2	1	1	Neurofilament light polypeptide	NEFL	Homo sapiens	sp|P07196|NFL_HUMAN Neurofilament light polypeptide OS=Homo sapiens OX=9606 GN=NEFL PE=1 SV=3	1	2	1	1	2	1	2	2	2	2	1	0	1	1	1	1	1	0	1	1	1	1	2021-05-03	2021-08-01	2021-08-01	61516	543	543	2021-08-04	2		2	3	3	3	0	36245	By MS/MS	By matching	By MS/MS
P34932	sp|P34932|HSP74_HUMAN;sp|O95757|HS74L_HUMAN;sp|Q92598|HS105_HUMAN	sp|P34932|HSP74_HUMAN;sp|O95757|HS74L_HUMAN;sp|Q92598|HS105_HUMAN	2;1;1	2;1;1	2;1;1	Heat shock 70 kDa protein 4	HSPA4	Homo sapiens	sp|P34932|HSP74_HUMAN Heat shock 70 kDa protein 4 OS=Homo sapiens OX=9606 GN=HSPA4 PE=1 SV=4;sp|O95757|HS74L_HUMAN Heat shock 70 kDa protein 4L OS=Homo sapiens OX=9606 GN=HSPA4L PE=1 SV=3;sp|Q92598|HS105_HUMAN Heat shock protein 105 kDa OS=Homo sapiens OX=	3	2	2	2	0	0	1	2	1	1	0	0	1	2	1	1	0	0	1	2	1	1	2021-05-03	2021-05-03	2021-05-03	94.33	840	840;839;858	2021-05-04			1	4	1	2	0	35919			By matching
P08835	sp|P08835|ALBU_PIG;CON__P02769	sp|P08835|ALBU_PIG	3;1	3;1	3;1	Albumin	ALB	Sus scrofa	sp|P08835|ALBU_PIG Albumin OS=Sus scrofa OX=9823 GN=ALB PE=1 SV=2	2	3	3	3	3	3	3	3	3	3	3	3	3	3	3	3	3	3	3	3	3	3	2021-04-06	2021-04-06	2021-04-06	69691	607	607;607	1953-03-01	6	5	7	6	6	6	0	35909	By MS/MS	By MS/MS	By MS/MS
P09497	sp|P09497|CLCB_HUMAN	sp|P09497|CLCB_HUMAN	5	5	5	Clathrin light chain B	CLTB	Homo sapiens	sp|P09497|CLCB_HUMAN Clathrin light chain B OS=Homo sapiens OX=9606 GN=CLTB PE=1 SV=1	1	5	5	5	3	4	4	4	5	4	3	4	4	4	5	4	3	4	4	4	5	4	2021-03-25	2021-03-25	2021-03-25	25.19	229	229	1969-03-01	8	16	12	17	13	15	0	35903	By MS/MS	By MS/MS	By MS/MS
Q8SPJ9	sp|Q8SPJ9|CX7A1_PIG	sp|Q8SPJ9|CX7A1_PIG	1	1	1	Cytochrome c oxidase subunit 7A1, mitochondrial	COX7A1	Sus scrofa	sp|Q8SPJ9|CX7A1_PIG Cytochrome c oxidase subunit 7A1, mitochondrial OS=Sus scrofa OX=9823 GN=COX7A1 PE=3 SV=1	1	1	1	1	1	1	1	1	1	1	1	1	1	1	1	1	1	1	1	1	1	1	2021-02-16	2021-02-16	2021-02-16	90144	80	80	2025-03-01	5	9	5	4	4	5	0	35684	By MS/MS	By MS/MS	By MS/MS
Q9BTT0	sp|Q9BTT0|AN32E_HUMAN	sp|Q9BTT0|AN32E_HUMAN	1	1	1	Acidic leucine-rich nuclear phosphoprotein 32 family member E	ANP32E	Homo sapiens	sp|Q9BTT0|AN32E_HUMAN Acidic leucine-rich nuclear phosphoprotein 32 family member E OS=Homo sapiens OX=9606 GN=ANP32E PE=1 SV=1	1	1	1	1	0	0	0	1	1	1	0	0	0	1	1	1	0	0	0	1	1	1	2021-01-07	2021-01-07	2021-01-07	30692	268	268	2029-05-01				1	3	3	0	34862
P00918	sp|P00918|CAH2_HUMAN	sp|P00918|CAH2_HUMAN	1	1	1	Carbonic anhydrase 2	CA2	Homo sapiens	sp|P00918|CAH2_HUMAN Carbonic anhydrase 2 OS=Homo sapiens OX=9606 GN=CA2 PE=1 SV=2	1	1	1	1	1	1	1	1	1	1	1	1	1	1	1	1	1	1	1	1	1	1	5	5	5	29246	260	260	2029-03-01	7	4	6	4	7	3	0	34756	By MS/MS	By MS/MS	By MS/MS
P43243	sp|P43243|MATR3_HUMAN	sp|P43243|MATR3_HUMAN	3	3	3	Matrin-3	MATR3	Homo sapiens	sp|P43243|MATR3_HUMAN Matrin-3 OS=Homo sapiens OX=9606 GN=MATR3 PE=1 SV=2	1	3	3	3	1	2	1	3	3	2	1	2	1	3	3	2	1	2	1	3	3	2	2021-09-05	2021-09-05	2021-09-05	94622	847	847	1989-03-01	1	5	1	4	4	4	0	1994-10-01	By matching	By MS/MS	By matching
Q9BUF5	sp|Q9BUF5|TBB6_HUMAN	sp|Q9BUF5|TBB6_HUMAN	6	1	1	Tubulin beta-6 chain	TUBB6	Homo sapiens	sp|Q9BUF5|TBB6_HUMAN Tubulin beta-6 chain OS=Homo sapiens OX=9606 GN=TUBB6 PE=1 SV=1	1	6	1	1	2	1	6	6	6	4	0	0	1	1	1	1	0	0	1	1	1	1	2021-08-14	2021-08-03	2021-08-03	49857	446	446	2017-04-01			2	2	1	1	0	1994-03-01	By matching	By matching	By matching
Q95283	sp|Q95283|COX41_PIG	sp|Q95283|COX41_PIG	1	1	1	Cytochrome c oxidase subunit 4 isoform 1, mitochondrial (Fragment)	COX4I1	Sus scrofa	sp|Q95283|COX41_PIG Cytochrome c oxidase subunit 4 isoform 1, mitochondrial (Fragment) OS=Sus scrofa OX=9823 GN=COX4I1 PE=2 SV=1	1	1	1	1	0	1	1	1	1	1	0	1	1	1	1	1	0	1	1	1	1	1	2021-04-12	2021-04-12	2021-04-12	10825	97	97	2021-02-04		2	2	1	2	3	0	34329		By MS/MS	By MS/MS
P31943	sp|P31943|HNRH1_HUMAN;sp|P52597|HNRPF_HUMAN;sp|P55795|HNRH2_HUMAN	sp|P31943|HNRH1_HUMAN;sp|P52597|HNRPF_HUMAN;sp|P55795|HNRH2_HUMAN	2;1;1	2;1;1	2;1;1	Heterogeneous nuclear ribonucleoprotein H	HNRNPH1	Homo sapiens	sp|P31943|HNRH1_HUMAN Heterogeneous nuclear ribonucleoprotein H OS=Homo sapiens OX=9606 GN=HNRNPH1 PE=1 SV=4;sp|P52597|HNRPF_HUMAN Heterogeneous nuclear ribonucleoprotein F OS=Homo sapiens OX=9606 GN=HNRNPF PE=1 SV=3;sp|P55795|HNRH2_HUMAN Heterogeneous nuc	3	2	2	2	1	1	2	2	2	2	1	1	2	2	2	2	1	1	2	2	2	2	2021-06-07	2021-06-07	2021-06-07	49229	449	449;415;449	1988-03-01	3	1	2	3	3	4	0	34298	By MS/MS	By matching	By MS/MS
Q9UNS2	sp|Q9UNS2|CSN3_HUMAN	sp|Q9UNS2|CSN3_HUMAN	1	1	1	COP9 signalosome complex subunit 3	COPS3	Homo sapiens	sp|Q9UNS2|CSN3_HUMAN COP9 signalosome complex subunit 3 OS=Homo sapiens OX=9606 GN=COPS3 PE=1 SV=3	1	1	1	1	0	0	1	1	1	1	0	0	1	1	1	1	0	0	1	1	1	1	2021-08-02	2021-08-02	2021-08-02	47873	423	423	2021-05-04			1	1	1	1	0	34166			By matching
P46779	sp|P46779|RL28_HUMAN	sp|P46779|RL28_HUMAN	1	1	1	60S ribosomal protein L28	RPL28	Homo sapiens	sp|P46779|RL28_HUMAN 60S ribosomal protein L28 OS=Homo sapiens OX=9606 GN=RPL28 PE=1 SV=3	1	1	1	1	1	1	0	1	1	1	1	1	0	1	1	1	1	1	0	1	1	1	2021-03-07	2021-03-07	2021-03-07	15747	137	137	1962-03-01	2	1		2	1	2	0	34114	By MS/MS	By matching
O00330	sp|O00330|ODPX_HUMAN	sp|O00330|ODPX_HUMAN	2	2	2	Pyruvate dehydrogenase protein X component, mitochondrial	PDHX	Homo sapiens	sp|O00330|ODPX_HUMAN Pyruvate dehydrogenase protein X component, mitochondrial OS=Homo sapiens OX=9606 GN=PDHX PE=1 SV=3	1	2	2	2	2	1	0	0	0	0	2	1	0	0	0	0	2	1	0	0	0	0	2021-08-04	2021-08-04	2021-08-04	54122	501	501	2021-02-01	4	1					0	33868	By MS/MS	By matching
Q99417	sp|Q99417|MYCBP_HUMAN	sp|Q99417|MYCBP_HUMAN	1	1	1	c-Myc-binding protein	MYCBP	Homo sapiens	sp|Q99417|MYCBP_HUMAN c-Myc-binding protein OS=Homo sapiens OX=9606 GN=MYCBP PE=1 SV=3	1	1	1	1	0	1	0	0	0	0	0	1	0	0	0	0	0	1	0	0	0	0	2021-04-19	2021-04-19	2021-04-19	11967	103	103	2		1					0	33859		By MS/MS
P53673	sp|P53673|CRBA4_HUMAN	sp|P53673|CRBA4_HUMAN	1	1	1	Beta-crystallin A4	CRYBA4	Homo sapiens	sp|P53673|CRBA4_HUMAN Beta-crystallin A4 OS=Homo sapiens OX=9606 GN=CRYBA4 PE=1 SV=3	1	1	1	1	1	0	0	0	0	0	1	0	0	0	0	0	1	0	0	0	0	0	2021-01-06	2021-01-06	2021-01-06	22374	196	196	1	1						0	33809	By MS/MS
P29401	sp|P29401|TKT_HUMAN	sp|P29401|TKT_HUMAN	2	2	2	Transketolase	TKT	Homo sapiens	sp|P29401|TKT_HUMAN Transketolase OS=Homo sapiens OX=9606 GN=TKT PE=1 SV=3	1	2	2	2	2	1	1	1	1	0	2	1	1	1	1	0	2	1	1	1	1	0	2021-04-03	2021-04-03	2021-04-03	67877	623	623	3	2	1	2	1	2		0	33699	By MS/MS	By matching	By MS/MS
P62831	sp|P62831|RL23_PIG;sp|P62829|RL23_HUMAN	sp|P62831|RL23_PIG;sp|P62829|RL23_HUMAN	1;1	1;1	1;1	60S ribosomal protein L23	RPL23	Sus scrofa	sp|P62831|RL23_PIG 60S ribosomal protein L23 OS=Sus scrofa OX=9823 GN=RPL23 PE=1 SV=1;sp|P62829|RL23_HUMAN 60S ribosomal protein L23 OS=Homo sapiens OX=9606 GN=RPL23 PE=1 SV=1	2	1	1	1	1	1	1	1	1	1	1	1	1	1	1	1	1	1	1	1	1	1	2021-03-14	2021-03-14	2021-03-14	14865	140	140;140	1938-03-01	1	2	1	2	1	1	0	33618	By matching	By MS/MS	By matching
O75376	sp|O75376|NCOR1_HUMAN	sp|O75376|NCOR1_HUMAN	3	3	3	Nuclear receptor corepressor 1	NCOR1	Homo sapiens	sp|O75376|NCOR1_HUMAN Nuclear receptor corepressor 1 OS=Homo sapiens OX=9606 GN=NCOR1 PE=1 SV=2	1	3	3	3	0	0	0	2	1	0	0	0	0	2	1	0	0	0	0	2	1	0	1	1	1	270.21	2440	2440	1933-04-01				2	1		0	33478
P05387	sp|P05387|RLA2_HUMAN	sp|P05387|RLA2_HUMAN	4	4	2	60S acidic ribosomal protein P2	RPLP2	Homo sapiens	sp|P05387|RLA2_HUMAN 60S acidic ribosomal protein P2 OS=Homo sapiens OX=9606 GN=RPLP2 PE=1 SV=1	1	4	4	2	4	4	4	4	4	4	4	4	4	4	4	4	2	2	2	2	2	2	67.8	67.8	42.6	11665	115	115	1989-03-01	7	12	7	11	11	17	0	33386	By MS/MS	By MS/MS	By MS/MS
P05386	sp|P05386|RLA1_HUMAN	sp|P05386|RLA1_HUMAN	2	1	1	60S acidic ribosomal protein P1	RPLP1	Homo sapiens	sp|P05386|RLA1_HUMAN 60S acidic ribosomal protein P1 OS=Homo sapiens OX=9606 GN=RPLP1 PE=1 SV=1	1	2	1	1	1	2	1	2	2	2	0	1	0	1	1	1	0	1	0	1	1	1	2021-09-28	14	14	11514	114	114	1933-04-01		2		2	3	2	0	32986	By matching	By matching	By matching
Q71LE2	sp|Q71LE2|H33_PIG;sp|P84243|H33_HUMAN	sp|Q71LE2|H33_PIG;sp|P84243|H33_HUMAN	5;5	5;5	1;1	Histone H3.3	H3-3A	Sus scrofa	sp|Q71LE2|H33_PIG Histone H3.3 OS=Sus scrofa OX=9823 GN=H3-3A PE=2 SV=3;sp|P84243|H33_HUMAN Histone H3.3 OS=Homo sapiens OX=9606 GN=H3-3A PE=1 SV=2	2	5	5	1	4	5	4	4	4	5	4	5	4	4	4	5	1	1	1	1	1	1	44.9	44.9	2021-05-23	15328	136	136;136	2022-03-01	38	34	31	35	23	23	0	32621	By MS/MS	By MS/MS	By MS/MS
O43837	sp|O43837|IDH3B_HUMAN	sp|O43837|IDH3B_HUMAN	1	1	1	Isocitrate dehydrogenase [NAD] subunit beta, mitochondrial	IDH3B	Homo sapiens	sp|O43837|IDH3B_HUMAN Isocitrate dehydrogenase [NAD] subunit beta, mitochondrial OS=Homo sapiens OX=9606 GN=IDH3B PE=1 SV=2	1	1	1	1	0	0	0	1	0	0	0	0	0	1	0	0	0	0	0	1	0	0	2021-04-04	2021-04-04	2021-04-04	42183	385	385	4				1			0	32366
P59768	sp|P59768|GBG2_HUMAN	sp|P59768|GBG2_HUMAN	1	1	1	Guanine nucleotide-binding protein G(I)/G(S)/G(O) subunit gamma-2	GNG2	Homo sapiens	sp|P59768|GBG2_HUMAN Guanine nucleotide-binding protein G(I)/G(S)/G(O) subunit gamma-2 OS=Homo sapiens OX=9606 GN=GNG2 PE=1 SV=2	1	1	1	1	1	1	1	1	1	1	1	1	1	1	1	1	1	1	1	1	1	1	2021-05-22	2021-05-22	2021-05-22	78501	71	71	2021-05-03	2	2	2	2	2	2	0	31615	By MS/MS	By MS/MS	By MS/MS
O60220	sp|O60220|TIM8A_HUMAN	sp|O60220|TIM8A_HUMAN	1	1	1	Mitochondrial import inner membrane translocase subunit Tim8 A	TIMM8A	Homo sapiens	sp|O60220|TIM8A_HUMAN Mitochondrial import inner membrane translocase subunit Tim8 A OS=Homo sapiens OX=9606 GN=TIMM8A PE=1 SV=1	1	1	1	1	1	1	1	1	1	1	1	1	1	1	1	1	1	1	1	1	1	1	2021-03-11	2021-03-11	2021-03-11	10998	97	97	1967-03-01	1	2	2	3	3	1	0	31547	By MS/MS	By MS/MS	By MS/MS
P19367	sp|P19367|HXK1_HUMAN	sp|P19367|HXK1_HUMAN	1	1	1	Hexokinase-1	HK1	Homo sapiens	sp|P19367|HXK1_HUMAN Hexokinase-1 OS=Homo sapiens OX=9606 GN=HK1 PE=1 SV=3	1	1	1	1	0	0	1	1	1	1	0	0	1	1	1	1	0	0	1	1	1	1	2021-05-01	2021-05-01	2021-05-01	102.48	917	917	2017-04-01			2	2	1	1	0	31461			By matching
P12236	sp|P12236|ADT3_HUMAN;sp|Q6QRN9|ADT3_PIG;sp|Q9H0C2|ADT4_HUMAN	sp|P12236|ADT3_HUMAN;sp|Q6QRN9|ADT3_PIG	7;7;1	7;7;1	2;2;0	ADP/ATP translocase 3	SLC25A6	Homo sapiens	sp|P12236|ADT3_HUMAN ADP/ATP translocase 3 OS=Homo sapiens OX=9606 GN=SLC25A6 PE=1 SV=4;sp|Q6QRN9|ADT3_PIG ADP/ATP translocase 3 OS=Sus scrofa OX=9823 GN=SLC25A6 PE=2 SV=3	3	7	7	2	6	4	6	6	5	6	6	4	6	6	5	6	2	2	2	2	1	2	2021-05-29	2021-05-29	2021-04-07	32866	298	298;298;315	1952-03-01	12	8	15	15	9	12	0	31217	By MS/MS	By MS/MS	By MS/MS
P10515	sp|P10515|ODP2_HUMAN	sp|P10515|ODP2_HUMAN	6	6	6	Dihydrolipoyllysine-residue acetyltransferase component of pyruvate dehydrogenase complex, mitochondrial	DLAT	Homo sapiens	sp|P10515|ODP2_HUMAN Dihydrolipoyllysine-residue acetyltransferase component of pyruvate dehydrogenase complex, mitochondrial OS=Homo sapiens OX=9606 GN=DLAT PE=1 SV=3	1	6	6	6	6	6	5	6	5	5	6	6	5	6	5	5	6	6	5	6	5	5	2021-01-13	2021-01-13	2021-01-13	68996	647	647	1932-03-01	20	26	18	21	16	17	0	31216	By MS/MS	By MS/MS	By MS/MS
P49773	sp|P49773|HINT1_HUMAN	sp|P49773|HINT1_HUMAN	2	2	2	Histidine triad nucleotide-binding protein 1	HINT1	Homo sapiens	sp|P49773|HINT1_HUMAN Histidine triad nucleotide-binding protein 1 OS=Homo sapiens OX=9606 GN=HINT1 PE=1 SV=2	1	2	2	2	2	2	1	0	1	1	2	2	1	0	1	1	2	2	1	0	1	1	2021-09-11	2021-09-11	2021-09-11	13802	126	126	1944-02-01	6	6	3		1	2	0	30023	By MS/MS	By MS/MS	By MS/MS
P30086	sp|P30086|PEBP1_HUMAN	sp|P30086|PEBP1_HUMAN	2	2	2	Phosphatidylethanolamine-binding protein 1	PEBP1	Homo sapiens	sp|P30086|PEBP1_HUMAN Phosphatidylethanolamine-binding protein 1 OS=Homo sapiens OX=9606 GN=PEBP1 PE=1 SV=3	1	2	2	2	2	2	2	1	2	2	2	2	2	1	2	2	2	2	2	1	2	2	2021-02-18	2021-02-18	2021-02-18	21057	187	187	1952-03-01	5	5	7	5	6	5	0	29993	By MS/MS	By MS/MS	By MS/MS
O75323	sp|O75323|NIPS2_HUMAN	sp|O75323|NIPS2_HUMAN	1	1	1	Protein NipSnap homolog 2	NIPSNAP2	Homo sapiens	sp|O75323|NIPS2_HUMAN Protein NipSnap homolog 2 OS=Homo sapiens OX=9606 GN=NIPSNAP2 PE=1 SV=1	1	1	1	1	1	1	1	1	1	1	1	1	1	1	1	1	1	1	1	1	1	1	2021-09-05	2021-09-05	2021-09-05	33742	286	286	2021-08-03	1	2	1	2	2	2	0	29958	By MS/MS	By matching	By matching
Q15293	sp|Q15293|RCN1_HUMAN	sp|Q15293|RCN1_HUMAN	5	5	5	Reticulocalbin-1	RCN1	Homo sapiens	sp|Q15293|RCN1_HUMAN Reticulocalbin-1 OS=Homo sapiens OX=9606 GN=RCN1 PE=1 SV=1	1	5	5	5	5	3	3	3	3	1	5	3	3	3	3	1	5	3	3	3	3	1	2021-08-17	2021-08-17	2021-08-17	38.89	331	331	3	9	6	6	6	6	2	0	29528	By MS/MS	By MS/MS	By MS/MS
Q9H0E2	sp|Q9H0E2|TOLIP_HUMAN	sp|Q9H0E2|TOLIP_HUMAN	1	1	1	Toll-interacting protein	TOLLIP	Homo sapiens	sp|Q9H0E2|TOLIP_HUMAN Toll-interacting protein OS=Homo sapiens OX=9606 GN=TOLLIP PE=1 SV=1	1	1	1	1	1	0	1	1	1	0	1	0	1	1	1	0	1	0	1	1	1	0	2021-01-05	2021-01-05	2021-01-05	30281	274	274	3	2		2	2	1		0	29477	By MS/MS		By MS/MS
P50454	sp|P50454|SERPH_HUMAN	sp|P50454|SERPH_HUMAN	9	9	9	Serpin H1	SERPINH1	Homo sapiens	sp|P50454|SERPH_HUMAN Serpin H1 OS=Homo sapiens OX=9606 GN=SERPINH1 PE=1 SV=2	1	9	9	9	9	9	9	8	8	8	9	9	9	8	8	8	9	9	9	8	8	8	2021-08-27	2021-08-27	2021-08-27	46.44	418	418	1948-03-01	15	24	16	15	18	18	0	29228	By MS/MS	By MS/MS	By MS/MS
P22676	sp|P22676|CALB2_HUMAN;sp|P05937|CALB1_HUMAN	sp|P22676|CALB2_HUMAN;sp|P05937|CALB1_HUMAN	2;1	2;1	2;1	Calretinin	CALB2	Homo sapiens	sp|P22676|CALB2_HUMAN Calretinin OS=Homo sapiens OX=9606 GN=CALB2 PE=2 SV=2;sp|P05937|CALB1_HUMAN Calbindin OS=Homo sapiens OX=9606 GN=CALB1 PE=1 SV=2	2	2	2	2	2	2	2	2	2	2	2	2	2	2	2	2	2	2	2	2	2	2	2021-01-08	2021-01-08	2021-01-08	31.54	271	271;261	1986-03-01	2	4	3	4	4	5	0	29094	By MS/MS	By MS/MS	By MS/MS
P26042	sp|P26042|MOES_PIG;sp|P26038|MOES_HUMAN;sp|P35241|RADI_HUMAN;sp|P26044|RADI_PIG;sp|P15311|EZRI_HUMAN	sp|P26042|MOES_PIG;sp|P26038|MOES_HUMAN;sp|P35241|RADI_HUMAN;sp|P26044|RADI_PIG;sp|P15311|EZRI_HUMAN	2;2;2;2;2	2;2;2;2;2	2;2;2;2;2	Moesin	MSN	Sus scrofa	sp|P26042|MOES_PIG Moesin OS=Sus scrofa OX=9823 GN=MSN PE=2 SV=3;sp|P26038|MOES_HUMAN Moesin OS=Homo sapiens OX=9606 GN=MSN PE=1 SV=3;sp|P35241|RADI_HUMAN Radixin OS=Homo sapiens OX=9606 GN=RDX PE=1 SV=1;sp|P26044|RADI_PIG Radixin OS=Sus scrofa OX=9823 GN=	5	2	2	2	2	0	1	1	1	1	2	0	1	1	1	1	2	0	1	1	1	1	2021-03-03	2021-03-03	2021-03-03	67.66	577	577;577;583;583;586	2018-03-01	4		1	3	2	1	0	29052	By MS/MS		By MS/MS
P46821	sp|P46821|MAP1B_HUMAN;sp|P78559|MAP1A_HUMAN	sp|P46821|MAP1B_HUMAN	6;1	6;1	6;1	Microtubule-associated protein 1B	MAP1B	Homo sapiens	sp|P46821|MAP1B_HUMAN Microtubule-associated protein 1B OS=Homo sapiens OX=9606 GN=MAP1B PE=1 SV=2	2	6	6	6	5	6	5	4	4	5	5	6	5	4	4	5	5	6	5	4	4	5	2021-02-03	2021-02-03	2021-02-03	270.63	2468	2468;2803	2021-04-03	14	11	13	12	10	12	0	28996	By MS/MS	By MS/MS	By MS/MS
Q9Y4L1	sp|Q9Y4L1|HYOU1_HUMAN	sp|Q9Y4L1|HYOU1_HUMAN	1	1	1	Hypoxia up-regulated protein 1	HYOU1	Homo sapiens	sp|Q9Y4L1|HYOU1_HUMAN Hypoxia up-regulated protein 1 OS=Homo sapiens OX=9606 GN=HYOU1 PE=1 SV=1	1	1	1	1	1	1	1	1	0	0	1	1	1	1	0	0	1	1	1	1	0	0	2021-09-01	2021-09-01	2021-09-01	111.33	999	999	2021-08-02	1	1	1	2			0	28983	By MS/MS	By MS/MS	By MS/MS
P00503	sp|P00503|AATC_PIG;sp|P17174|AATC_HUMAN	sp|P00503|AATC_PIG	6;2	6;2	6;2	Aspartate aminotransferase, cytoplasmic	GOT1	Sus scrofa	sp|P00503|AATC_PIG Aspartate aminotransferase, cytoplasmic OS=Sus scrofa OX=9823 GN=GOT1 PE=1 SV=3	2	6	6	6	5	4	5	5	6	5	5	4	5	5	6	5	5	4	5	5	6	5	2021-05-23	2021-05-23	2021-05-23	46474	413	413;413	1948-03-01	10	7	9	10	11	7	0	28899	By MS/MS	By MS/MS	By MS/MS
P00339	sp|P00339|LDHA_PIG;sp|P00338|LDHA_HUMAN	sp|P00339|LDHA_PIG	11;3	9;1	9;1	L-lactate dehydrogenase A chain	LDHA	Sus scrofa	sp|P00339|LDHA_PIG L-lactate dehydrogenase A chain OS=Sus scrofa OX=9823 GN=LDHA PE=1 SV=3	2	11	9	9	8	8	10	11	10	8	6	6	8	9	8	6	6	6	8	9	8	6	46.1	40.7	40.7	36618	332	332;332	2021-04-03	15	13	16	19	13	11	0	28764	By MS/MS	By MS/MS	By MS/MS
Q12905	sp|Q12905|ILF2_HUMAN	sp|Q12905|ILF2_HUMAN	3	3	3	Interleukin enhancer-binding factor 2	ILF2	Homo sapiens	sp|Q12905|ILF2_HUMAN Interleukin enhancer-binding factor 2 OS=Homo sapiens OX=9606 GN=ILF2 PE=1 SV=2	1	3	3	3	1	2	2	3	2	2	1	2	2	3	2	2	1	2	2	3	2	2	2021-08-12	2021-08-12	2021-08-12	43062	390	390	2021-09-03	1	3	4	6	3	4	0	28748	By MS/MS	By matching	By MS/MS
Q92522	sp|Q92522|H1X_HUMAN	sp|Q92522|H1X_HUMAN	3	3	3	Histone H1.10	H1-10	Homo sapiens	sp|Q92522|H1X_HUMAN Histone H1.10 OS=Homo sapiens OX=9606 GN=H1-10 PE=1 SV=1	1	3	3	3	2	2	2	2	2	3	2	2	2	2	2	3	2	2	2	2	2	3	2021-05-15	2021-05-15	2021-05-15	22487	213	213	1959-03-01	11	22	14	18	20	15	0	28734	By MS/MS	By MS/MS	By MS/MS
Q99497	sp|Q99497|PARK7_HUMAN	sp|Q99497|PARK7_HUMAN	3	3	3	Parkinson disease protein 7	PARK7	Homo sapiens	sp|Q99497|PARK7_HUMAN Parkinson disease protein 7 OS=Homo sapiens OX=9606 GN=PARK7 PE=1 SV=2	1	3	3	3	1	2	2	2	2	1	1	2	2	2	2	1	1	2	2	2	2	1	2021-06-29	2021-06-29	2021-06-29	19891	189	189	2021-05-03	4	5	4	7	4	4	0	28639	By MS/MS	By MS/MS	By MS/MS
Q12765	sp|Q12765|SCRN1_HUMAN	sp|Q12765|SCRN1_HUMAN	1	1	1	Secernin-1	SCRN1	Homo sapiens	sp|Q12765|SCRN1_HUMAN Secernin-1 OS=Homo sapiens OX=9606 GN=SCRN1 PE=1 SV=2	1	1	1	1	1	0	1	1	1	1	1	0	1	1	1	1	1	0	1	1	1	1	2021-01-03	2021-01-03	2021-01-03	46382	414	414	1975-03-01	2		1	2	1	2	0	28491	By MS/MS		By matching
Q9H814	sp|Q9H814|PHAX_HUMAN	sp|Q9H814|PHAX_HUMAN	1	1	1	Phosphorylated adapter RNA export protein	PHAX	Homo sapiens	sp|Q9H814|PHAX_HUMAN Phosphorylated adapter RNA export protein OS=Homo sapiens OX=9606 GN=PHAX PE=1 SV=1	1	1	1	1	1	1	1	1	1	1	1	1	1	1	1	1	1	1	1	1	1	1	2021-08-02	2021-08-02	2021-08-02	44402	394	394	1978-03-01	1	2	1	1	2	2	0	28341	By matching	By matching	By matching
P61764	sp|P61764|STXB1_HUMAN	sp|P61764|STXB1_HUMAN	9	9	9	Syntaxin-binding protein 1	STXBP1	Homo sapiens	sp|P61764|STXB1_HUMAN Syntaxin-binding protein 1 OS=Homo sapiens OX=9606 GN=STXBP1 PE=1 SV=1	1	9	9	9	7	6	8	9	8	6	7	6	8	9	8	6	7	6	8	9	8	6	17	17	17	67568	594	594	1949-03-01	15	13	17	16	16	13	0	28307	By MS/MS	By MS/MS	By MS/MS
Q8IYT4	sp|Q8IYT4|KATL2_HUMAN	sp|Q8IYT4|KATL2_HUMAN	1	1	1	Katanin p60 ATPase-containing subunit A-like 2	KATNAL2	Homo sapiens	sp|Q8IYT4|KATL2_HUMAN Katanin p60 ATPase-containing subunit A-like 2 OS=Homo sapiens OX=9606 GN=KATNAL2 PE=1 SV=3	1	1	1	1	1	1	1	1	1	1	1	1	1	1	1	1	1	1	1	1	1	1	2021-02-02	2021-02-02	2021-02-02	61252	538	538	1968-03-01	6	1	6	6	8	4	0	28291	By MS/MS	By matching	By MS/MS
Q9Y5L4	sp|Q9Y5L4|TIM13_HUMAN	sp|Q9Y5L4|TIM13_HUMAN	1	1	1	Mitochondrial import inner membrane translocase subunit Tim13	TIMM13	Homo sapiens	sp|Q9Y5L4|TIM13_HUMAN Mitochondrial import inner membrane translocase subunit Tim13 OS=Homo sapiens OX=9606 GN=TIMM13 PE=1 SV=1	1	1	1	1	1	1	1	1	1	1	1	1	1	1	1	1	1	1	1	1	1	1	2021-07-14	2021-07-14	2021-07-14	2021-05-10	95	95	1967-03-01	3	3	4	3	4	4	0	27946	By MS/MS	By MS/MS	By MS/MS
Q3YLA6	sp|Q3YLA6|SRSF1_PIG;sp|Q07955|SRSF1_HUMAN	sp|Q3YLA6|SRSF1_PIG;sp|Q07955|SRSF1_HUMAN	11;11	11;11	11;11	Serine/arginine-rich splicing factor 1	SRSF1	Sus scrofa	sp|Q3YLA6|SRSF1_PIG Serine/arginine-rich splicing factor 1 OS=Sus scrofa OX=9823 GN=SRSF1 PE=2 SV=3;sp|Q07955|SRSF1_HUMAN Serine/arginine-rich splicing factor 1 OS=Homo sapiens OX=9606 GN=SRSF1 PE=1 SV=2	2	11	11	11	7	9	11	9	10	9	7	9	11	9	10	9	7	9	11	9	10	9	43.5	43.5	43.5	27744	248	248;248	1993-03-01	8	15	16	24	19	22	0	27816	By MS/MS	By MS/MS	By MS/MS
P79381	sp|P79381|HYEP_PIG;sp|P07099|HYEP_HUMAN	sp|P79381|HYEP_PIG;sp|P07099|HYEP_HUMAN	1;1	1;1	1;1	Epoxide hydrolase 1	EPHX1	Sus scrofa	sp|P79381|HYEP_PIG Epoxide hydrolase 1 OS=Sus scrofa OX=9823 GN=EPHX1 PE=2 SV=1;sp|P07099|HYEP_HUMAN Epoxide hydrolase 1 OS=Homo sapiens OX=9606 GN=EPHX1 PE=1 SV=1	2	1	1	1	1	1	1	1	0	0	1	1	1	1	0	0	1	1	1	1	0	0	4	4	4	52394	454	454;455	2021-05-02	2	2	2	2			0	27645	By MS/MS	By MS/MS	By MS/MS
P26998	sp|P26998|CRBB3_HUMAN	sp|P26998|CRBB3_HUMAN	1	1	1	Beta-crystallin B3	CRYBB3	Homo sapiens	sp|P26998|CRBB3_HUMAN Beta-crystallin B3 OS=Homo sapiens OX=9606 GN=CRYBB3 PE=1 SV=4	1	1	1	1	1	0	0	0	0	0	1	0	0	0	0	0	1	0	0	0	0	0	2021-01-07	2021-01-07	2021-01-07	24252	211	211	1	2						0	27404	By MS/MS
P35659	sp|P35659|DEK_HUMAN	sp|P35659|DEK_HUMAN	1	1	1	Protein DEK	DEK	Homo sapiens	sp|P35659|DEK_HUMAN Protein DEK OS=Homo sapiens OX=9606 GN=DEK PE=1 SV=1	1	1	1	1	1	1	1	1	1	1	1	1	1	1	1	1	1	1	1	1	1	1	2021-02-03	2021-02-03	2021-02-03	42674	375	375	2021-03-03	2	2	2	1	1	2	0	27309	By MS/MS	By MS/MS	By MS/MS
P23246	sp|P23246|SFPQ_HUMAN	sp|P23246|SFPQ_HUMAN	5	5	5	Splicing factor, proline- and glutamine-rich	SFPQ	Homo sapiens	sp|P23246|SFPQ_HUMAN Splicing factor, proline- and glutamine-rich OS=Homo sapiens OX=9606 GN=SFPQ PE=1 SV=2	1	5	5	5	4	4	4	5	5	4	4	4	4	5	5	4	4	4	4	5	5	4	2021-09-11	2021-09-11	2021-09-11	76149	707	707	1968-03-01	7	11	9	8	10	12	0	27049	By MS/MS	By MS/MS	By MS/MS
Q9BY11	sp|Q9BY11|PACN1_HUMAN	sp|Q9BY11|PACN1_HUMAN	4	4	4	Protein kinase C and casein kinase substrate in neurons protein 1	PACSIN1	Homo sapiens	sp|Q9BY11|PACN1_HUMAN Protein kinase C and casein kinase substrate in neurons protein 1 OS=Homo sapiens OX=9606 GN=PACSIN1 PE=1 SV=1	1	4	4	4	4	4	4	4	4	4	4	4	4	4	4	4	4	4	4	4	4	4	2021-01-10	2021-01-10	2021-01-10	50965	444	444	1955-03-01	7	7	8	10	8	7	0	26868	By MS/MS	By MS/MS	By MS/MS
P53999	sp|P53999|TCP4_HUMAN	sp|P53999|TCP4_HUMAN	4	4	4	Activated RNA polymerase II transcriptional coactivator p15	SUB1	Homo sapiens	sp|P53999|TCP4_HUMAN Activated RNA polymerase II transcriptional coactivator p15 OS=Homo sapiens OX=9606 GN=SUB1 PE=1 SV=3	1	4	4	4	3	4	4	3	4	4	3	4	4	3	4	4	3	4	4	3	4	4	2021-08-26	2021-08-26	2021-08-26	14395	127	127	2027-03-01	10	15	13	10	6	10	0	26795	By MS/MS	By MS/MS	By MS/MS
P46405	sp|P46405|RS12_PIG;sp|P25398|RS12_HUMAN	sp|P46405|RS12_PIG;sp|P25398|RS12_HUMAN	2;2	2;2	2;2	40S ribosomal protein S12	RPS12	Sus scrofa	sp|P46405|RS12_PIG 40S ribosomal protein S12 OS=Sus scrofa OX=9823 GN=RPS12 PE=1 SV=2;sp|P25398|RS12_HUMAN 40S ribosomal protein S12 OS=Homo sapiens OX=9606 GN=RPS12 PE=1 SV=3	2	2	2	2	2	1	1	1	1	1	2	1	1	1	1	1	2	1	1	1	1	1	2021-09-12	2021-09-12	2021-09-12	14515	132	132;132	2021-02-03	2	2	2	1	2	1	0	26779	By MS/MS	By MS/MS	By MS/MS
O00483	sp|O00483|NDUA4_HUMAN	sp|O00483|NDUA4_HUMAN	1	1	1	Cytochrome c oxidase subunit NDUFA4	NDUFA4	Homo sapiens	sp|O00483|NDUA4_HUMAN Cytochrome c oxidase subunit NDUFA4 OS=Homo sapiens OX=9606 GN=NDUFA4 PE=1 SV=1	1	1	1	1	1	1	1	1	1	1	1	1	1	1	1	1	1	1	1	1	1	1	2021-08-14	2021-08-14	2021-08-14	93697	81	81	2027-03-01	2	2	2	2	2	1	0	26483	By MS/MS	By MS/MS	By MS/MS
P12532	sp|P12532|KCRU_HUMAN;sp|P17540|KCRS_HUMAN;sp|P19784|CSK22_HUMAN	sp|P12532|KCRU_HUMAN	13;3;1	1;0;0	1;0;0	Creatine kinase U-type, mitochondrial	CKMT1A	Homo sapiens	sp|P12532|KCRU_HUMAN Creatine kinase U-type, mitochondrial OS=Homo sapiens OX=9606 GN=CKMT1A PE=1 SV=1	3	13	1	1	10	10	11	13	11	9	1	1	1	1	1	1	1	1	1	1	1	1	43.2	2021-09-02	2021-09-02	47036	417	417;419;350	1952-03-01	5	4	4	4	6	4	0	26428	By MS/MS	By MS/MS	By MS/MS
P27695	sp|P27695|APEX1_HUMAN	sp|P27695|APEX1_HUMAN	1	1	1	DNA-(apurinic or apyrimidinic site) endonuclease	APEX1	Homo sapiens	sp|P27695|APEX1_HUMAN DNA-(apurinic or apyrimidinic site) endonuclease OS=Homo sapiens OX=9606 GN=APEX1 PE=1 SV=2	1	1	1	1	0	0	1	1	1	0	0	0	1	1	1	0	0	0	1	1	1	0	2021-03-05	2021-03-05	2021-03-05	35554	318	318	2025-04-01			1	1	2		0	26042			By matching
P61026	sp|P61026|RAB10_HUMAN	sp|P61026|RAB10_HUMAN	1	1	1	Ras-related protein Rab-10	RAB10	Homo sapiens	sp|P61026|RAB10_HUMAN Ras-related protein Rab-10 OS=Homo sapiens OX=9606 GN=RAB10 PE=1 SV=1	1	1	1	1	0	0	0	1	1	0	0	0	0	1	1	0	0	0	0	1	1	0	2021-05-05	2021-05-05	2021-05-05	22541	200	200	2021-05-04				1	1		0	25957
Q13045	sp|Q13045|FLII_HUMAN	sp|Q13045|FLII_HUMAN	1	1	1	Protein flightless-1 homolog	FLII	Homo sapiens	sp|Q13045|FLII_HUMAN Protein flightless-1 homolog OS=Homo sapiens OX=9606 GN=FLII PE=1 SV=2	1	1	1	1	1	1	1	1	1	1	1	1	1	1	1	1	1	1	1	1	1	1	0.9	0.9	0.9	144.75	1269	1269	4	1	2	1	2	2	3	0	25751	By MS/MS	By matching	By MS/MS
P02554	sp|P02554|TBB_PIG;sp|A6NNZ2|TBB8B_HUMAN;sp|Q9H4B7|TBB1_HUMAN;CON__ENSEMBL:ENSBTAP00000025008	sp|P02554|TBB_PIG	19;4;3;3	3;0;0;0	0;0;0;0	Tubulin beta chain		Sus scrofa	sp|P02554|TBB_PIG Tubulin beta chain OS=Sus scrofa OX=9823 PE=1 SV=1	4	19	3	0	10	8	17	19	16	14	2	2	3	3	3	3	0	0	0	0	0	0	56	2021-01-12	0	49.86	445	445;444;451;536	1998-03-01	2	3	10	18	9	6	0	25661	By matching	By MS/MS	By MS/MS
Q15365	sp|Q15365|PCBP1_HUMAN	sp|Q15365|PCBP1_HUMAN	1	1	1	Poly(rC)-binding protein 1	PCBP1	Homo sapiens	sp|Q15365|PCBP1_HUMAN Poly(rC)-binding protein 1 OS=Homo sapiens OX=9606 GN=PCBP1 PE=1 SV=2	1	1	1	1	1	1	1	1	1	1	1	1	1	1	1	1	1	1	1	1	1	1	2021-07-03	2021-07-03	2021-07-03	37497	356	356	2021-05-03	1	1	2	2	1	1	0	25643	By matching	By MS/MS	By matching
Q1W0Y2	sp|Q1W0Y2|COX7C_PIG;sp|P15954|COX7C_HUMAN	sp|Q1W0Y2|COX7C_PIG;sp|P15954|COX7C_HUMAN	1;1	1;1	1;1	Cytochrome c oxidase subunit 7C, mitochondrial	COX7C	Sus scrofa	sp|Q1W0Y2|COX7C_PIG Cytochrome c oxidase subunit 7C, mitochondrial OS=Sus scrofa OX=9823 GN=COX7C PE=1 SV=1;sp|P15954|COX7C_HUMAN Cytochrome c oxidase subunit 7C, mitochondrial OS=Homo sapiens OX=9606 GN=COX7C PE=1 SV=1	2	1	1	1	1	1	1	1	1	1	1	1	1	1	1	1	1	1	1	1	1	1	2021-03-14	2021-03-14	2021-03-14	73466	63	63;63	1995-03-01	2	3	3	5	4	5	0	25371	By MS/MS	By MS/MS	By MS/MS
Q29308	sp|Q29308|RS19_PIG;sp|P39019|RS19_HUMAN	sp|Q29308|RS19_PIG;sp|P39019|RS19_HUMAN	7;7	7;7	7;7	40S ribosomal protein S19 (Fragment)	RPS19	Sus scrofa	sp|Q29308|RS19_PIG 40S ribosomal protein S19 (Fragment) OS=Sus scrofa OX=9823 GN=RPS19 PE=2 SV=3;sp|P39019|RS19_HUMAN 40S ribosomal protein S19 OS=Homo sapiens OX=9606 GN=RPS19 PE=1 SV=2	2	7	7	7	7	7	7	6	6	6	7	7	7	6	6	6	7	7	7	6	6	6	36.8	36.8	36.8	14984	136	136;145	1931-03-01	19	17	18	15	11	16	0	25075	By MS/MS	By MS/MS	By MS/MS
Q8IZP2	sp|Q8IZP2|ST134_HUMAN;sp|Q8NFI4|F10A5_HUMAN;sp|P50502|F10A1_HUMAN	sp|Q8IZP2|ST134_HUMAN;sp|Q8NFI4|F10A5_HUMAN;sp|P50502|F10A1_HUMAN	1;1;1	1;1;1	1;1;1	Putative protein FAM10A4	ST13P4	Homo sapiens	sp|Q8IZP2|ST134_HUMAN Putative protein FAM10A4 OS=Homo sapiens OX=9606 GN=ST13P4 PE=5 SV=1;sp|Q8NFI4|F10A5_HUMAN Putative protein FAM10A5 OS=Homo sapiens OX=9606 GN=ST13P5 PE=5 SV=1;sp|P50502|F10A1_HUMAN Hsc70-interacting protein OS=Homo sapiens OX=9606 GN	3	1	1	1	1	1	1	1	1	1	1	1	1	1	1	1	1	1	1	1	1	1	2021-02-04	2021-02-04	2021-02-04	27406	240	240;369;369	1958-03-01	4	2	2	4	4	3	0	25034	By MS/MS	By MS/MS	By MS/MS
Q9GZV4	sp|Q9GZV4|IF5A2_HUMAN;sp|Q6IS14|IF5AL_HUMAN;sp|P63241|IF5A1_HUMAN	sp|Q9GZV4|IF5A2_HUMAN;sp|Q6IS14|IF5AL_HUMAN;sp|P63241|IF5A1_HUMAN	1;1;1	1;1;1	1;1;1	Eukaryotic translation initiation factor 5A-2	EIF5A2	Homo sapiens	sp|Q9GZV4|IF5A2_HUMAN Eukaryotic translation initiation factor 5A-2 OS=Homo sapiens OX=9606 GN=EIF5A2 PE=1 SV=3;sp|Q6IS14|IF5AL_HUMAN Eukaryotic translation initiation factor 5A-1-like OS=Homo sapiens OX=9606 GN=EIF5AL1 PE=2 SV=2;sp|P63241|IF5A1_HUMAN Euka	3	1	1	1	1	1	1	1	1	1	1	1	1	1	1	1	1	1	1	1	1	1	2021-08-07	2021-08-07	2021-08-07	16793	153	153;154;154	1973-03-01	3	4	2	4	5	4	0	25004	By MS/MS	By MS/MS	By MS/MS
P09496	sp|P09496|CLCA_HUMAN	sp|P09496|CLCA_HUMAN	6	6	6	Clathrin light chain A	CLTA	Homo sapiens	sp|P09496|CLCA_HUMAN Clathrin light chain A OS=Homo sapiens OX=9606 GN=CLTA PE=1 SV=1	1	6	6	6	5	6	6	5	6	5	5	6	6	5	6	5	5	6	6	5	6	5	2021-04-19	2021-04-19	2021-04-19	27076	248	248	2021-05-03	15	24	16	20	19	17	0	1967-10-01	By MS/MS	By MS/MS	By MS/MS
Q9BX68	sp|Q9BX68|HINT2_HUMAN	sp|Q9BX68|HINT2_HUMAN	3	3	3	Histidine triad nucleotide-binding protein 2, mitochondrial	HINT2	Homo sapiens	sp|Q9BX68|HINT2_HUMAN Histidine triad nucleotide-binding protein 2, mitochondrial OS=Homo sapiens OX=9606 GN=HINT2 PE=1 SV=1	1	3	3	3	3	3	3	3	2	2	3	3	3	3	2	2	3	3	3	3	2	2	31.9	31.9	31.9	17162	163	163	1934-03-01	8	9	9	8	6	7	0	24738	By MS/MS	By MS/MS	By MS/MS
P51991	sp|P51991|ROA3_HUMAN	sp|P51991|ROA3_HUMAN	1	1	1	Heterogeneous nuclear ribonucleoprotein A3	HNRNPA3	Homo sapiens	sp|P51991|ROA3_HUMAN Heterogeneous nuclear ribonucleoprotein A3 OS=Homo sapiens OX=9606 GN=HNRNPA3 PE=1 SV=2	1	1	1	1	1	1	1	1	1	1	1	1	1	1	1	1	1	1	1	1	1	1	2021-02-04	2021-02-04	2021-02-04	39594	378	378	1956-03-01	1	2	2	1	1	2	0	24603	By MS/MS	By MS/MS	By MS/MS
O43181	sp|O43181|NDUS4_HUMAN	sp|O43181|NDUS4_HUMAN	1	1	1	NADH dehydrogenase [ubiquinone] iron-sulfur protein 4, mitochondrial	NDUFS4	Homo sapiens	sp|O43181|NDUS4_HUMAN NADH dehydrogenase [ubiquinone] iron-sulfur protein 4, mitochondrial OS=Homo sapiens OX=9606 GN=NDUFS4 PE=1 SV=1	1	1	1	1	1	1	1	1	1	1	1	1	1	1	1	1	1	1	1	1	1	1	2021-06-08	2021-06-08	2021-06-08	20108	175	175	2021-05-03	3	5	8	2	2	2	0	24514	By MS/MS	By MS/MS	By MS/MS
F1RKQ4	sp|F1RKQ4|TKFC_PIG	sp|F1RKQ4|TKFC_PIG	1	1	1	Triokinase/FMN cyclase	TKFC	Sus scrofa	sp|F1RKQ4|TKFC_PIG Triokinase/FMN cyclase OS=Sus scrofa OX=9823 GN=TKFC PE=1 SV=2	1	1	1	1	1	0	1	1	1	0	1	0	1	1	1	0	1	0	1	1	1	0	2021-08-02	2021-08-02	2021-08-02	59234	579	579	2021-05-03	1		2	1	2		0	24451	By matching		By matching
Q8N573	sp|Q8N573|OXR1_HUMAN	sp|Q8N573|OXR1_HUMAN	1	1	1	Oxidation resistance protein 1	OXR1	Homo sapiens	sp|Q8N573|OXR1_HUMAN Oxidation resistance protein 1 OS=Homo sapiens OX=9606 GN=OXR1 PE=1 SV=2	1	1	1	1	1	0	0	0	0	0	1	0	0	0	0	0	1	0	0	0	0	0	2021-05-01	2021-05-01	2021-05-01	97969	874	874	1	1						0	24372	By MS/MS
P61586	sp|P61586|RHOA_HUMAN;sp|P08134|RHOC_HUMAN	sp|P61586|RHOA_HUMAN;sp|P08134|RHOC_HUMAN	1;1	1;1	1;1	Transforming protein RhoA	RHOA	Homo sapiens	sp|P61586|RHOA_HUMAN Transforming protein RhoA OS=Homo sapiens OX=9606 GN=RHOA PE=1 SV=1;sp|P08134|RHOC_HUMAN Rho-related GTP-binding protein RhoC OS=Homo sapiens OX=9606 GN=RHOC PE=1 SV=1	2	1	1	1	1	1	0	1	1	0	1	1	0	1	1	0	1	1	0	1	1	0	2021-08-07	2021-08-07	2021-08-07	21768	193	193;193	2021-04-03	1	1		1	2		0	24213	By matching	By matching
A1XQT2	sp|A1XQT2|COX6C_PIG	sp|A1XQT2|COX6C_PIG	2	2	2	Cytochrome c oxidase subunit 6C	COX6C	Sus scrofa	sp|A1XQT2|COX6C_PIG Cytochrome c oxidase subunit 6C OS=Sus scrofa OX=9823 GN=COX6C PE=3 SV=1	1	2	2	2	0	1	1	1	1	2	0	1	1	1	1	2	0	1	1	1	1	2	25	25	25	88001	76	76	4		2	1	1	1	2	0	24195		By MS/MS	By matching
Q06AB3	sp|Q06AB3|UCHL3_PIG;sp|P15374|UCHL3_HUMAN	sp|Q06AB3|UCHL3_PIG;sp|P15374|UCHL3_HUMAN	1;1	1;1	1;1	Ubiquitin carboxyl-terminal hydrolase isozyme L3	UCHL3	Sus scrofa	sp|Q06AB3|UCHL3_PIG Ubiquitin carboxyl-terminal hydrolase isozyme L3 OS=Sus scrofa OX=9823 GN=UCHL3 PE=2 SV=1;sp|P15374|UCHL3_HUMAN Ubiquitin carboxyl-terminal hydrolase isozyme L3 OS=Homo sapiens OX=9606 GN=UCHL3 PE=1 SV=1	2	1	1	1	1	1	1	1	1	1	1	1	1	1	1	1	1	1	1	1	1	1	7	7	7	2021-09-26	230	230;230	2021-02-03	2	2	2	1	2	1	0	24149	By MS/MS	By MS/MS	By MS/MS
P02475	sp|P02475|CRYAA_PIG;sp|P02489|CRYAA_HUMAN;sp|A0A140G945|CRYA2_HUMAN	sp|P02475|CRYAA_PIG	6;2;2	6;2;2	6;2;2	Alpha-crystallin A chain	CRYAA	Sus scrofa	sp|P02475|CRYAA_PIG Alpha-crystallin A chain OS=Sus scrofa OX=9823 GN=CRYAA PE=1 SV=1	3	6	6	6	6	5	6	4	4	5	6	5	6	4	4	5	6	5	6	4	4	5	34.7	34.7	34.7	19746	173	173;173;173	1963-03-01	17	14	17	18	18	20	0	23244	By MS/MS	By MS/MS	By MS/MS
P19133	sp|P19133|FRIL_PIG	sp|P19133|FRIL_PIG	1	1	1	Ferritin light chain (Fragment)	FTL	Sus scrofa	sp|P19133|FRIL_PIG Ferritin light chain (Fragment) OS=Sus scrofa OX=9823 GN=FTL PE=1 SV=1	1	1	1	1	1	0	1	1	1	1	1	0	1	1	1	1	1	0	1	1	1	1	2021-05-20	2021-05-20	2021-05-20	87839	78	78	2021-06-02	5		2	1	1	1	0	23201	By MS/MS		By MS/MS
Q03252	sp|Q03252|LMNB2_HUMAN	sp|Q03252|LMNB2_HUMAN	1	1	1	Lamin-B2	LMNB2	Homo sapiens	sp|Q03252|LMNB2_HUMAN Lamin-B2 OS=Homo sapiens OX=9606 GN=LMNB2 PE=1 SV=4	1	1	1	1	1	1	1	1	0	0	1	1	1	1	0	0	1	1	1	1	0	0	2021-07-02	2021-07-02	2021-07-02	69948	620	620	2021-05-02	1	1	1	1			0	23173	By matching	By matching	By matching
P21579	sp|P21579|SYT1_HUMAN	sp|P21579|SYT1_HUMAN	1	1	1	Synaptotagmin-1	SYT1	Homo sapiens	sp|P21579|SYT1_HUMAN Synaptotagmin-1 OS=Homo sapiens OX=9606 GN=SYT1 PE=1 SV=1	1	1	1	1	1	1	1	1	1	1	1	1	1	1	1	1	1	1	1	1	1	1	2021-02-05	2021-02-05	2021-02-05	47573	422	422	2025-03-01	2	1	1	2	1	1	0	1963-02-01	By matching	By matching	By matching
Q9H7M6	sp|Q9H7M6|ZSWM4_HUMAN	sp|Q9H7M6|ZSWM4_HUMAN	2	2	2	Zinc finger SWIM domain-containing protein 4	ZSWIM4	Homo sapiens	sp|Q9H7M6|ZSWM4_HUMAN Zinc finger SWIM domain-containing protein 4 OS=Homo sapiens OX=9606 GN=ZSWIM4 PE=2 SV=3	1	2	2	2	1	0	0	0	1	1	1	0	0	0	1	1	1	0	0	0	1	1	3	3	3	110.14	989	989	4	1				1	1	0	23019	By MS/MS
Q04695	REV__sp|Q04695|K1C17_HUMAN;REV__CON__Q04695	REV__sp|Q04695|K1C17_HUMAN;REV__CON__Q04695	1;1	1;1	1;1	Keratin, type I cytoskeletal 17	KRT17	Homo sapiens	sp|Q04695|K1C17_HUMAN Keratin, type I cytoskeletal 17 OS=Homo sapiens OX=9606 GN=KRT17 PE=1 SV=2;	2	1	1	1	1	0	1	1	1	1	1	0	1	1	1	1	1	0	1	1	1	1	0	0	0	48105	432	432;432	1983-03-01	1		1	2	1	1	0.002445	22722	By MS/MS		By MS/MS
P31948	sp|P31948|STIP1_HUMAN	sp|P31948|STIP1_HUMAN	1	1	1	Stress-induced-phosphoprotein 1	STIP1	Homo sapiens	sp|P31948|STIP1_HUMAN Stress-induced-phosphoprotein 1 OS=Homo sapiens OX=9606 GN=STIP1 PE=1 SV=1	1	1	1	1	0	1	1	1	1	1	0	1	1	1	1	1	0	1	1	1	1	1	2021-04-02	2021-04-02	2021-04-02	62639	543	543	2021-05-04		2	1	1	2	4	0.002439	22553		By matching	By matching
Q9MYT8	sp|Q9MYT8|ATP5I_PIG;sp|P56385|ATP5I_HUMAN	sp|Q9MYT8|ATP5I_PIG	4;1	4;1	4;1	ATP synthase subunit e, mitochondrial	ATP5ME	Sus scrofa	sp|Q9MYT8|ATP5I_PIG ATP synthase subunit e, mitochondrial OS=Sus scrofa OX=9823 GN=ATP5ME PE=1 SV=4	2	4	4	4	3	4	4	4	4	4	3	4	4	4	4	4	3	4	4	4	4	4	62	62	62	82314	71	71;69	1935-03-01	18	20	20	18	18	13	0	22249	By MS/MS	By MS/MS	By MS/MS
P14314	sp|P14314|GLU2B_HUMAN	sp|P14314|GLU2B_HUMAN	1	1	1	Glucosidase 2 subunit beta	PRKCSH	Homo sapiens	sp|P14314|GLU2B_HUMAN Glucosidase 2 subunit beta OS=Homo sapiens OX=9606 GN=PRKCSH PE=1 SV=2	1	1	1	1	0	0	0	1	1	1	0	0	0	1	1	1	0	0	0	1	1	1	2021-09-01	2021-09-01	2021-09-01	59425	528	528	1957-04-01				4	2	1	0.0024331	22129
P84077	sp|P84077|ARF1_HUMAN;sp|P61204|ARF3_HUMAN;sp|P84085|ARF5_HUMAN;sp|P18085|ARF4_HUMAN	sp|P84077|ARF1_HUMAN;sp|P61204|ARF3_HUMAN;sp|P84085|ARF5_HUMAN;sp|P18085|ARF4_HUMAN	6;6;4;3	6;6;4;3	6;6;4;3	ADP-ribosylation factor 1	ARF1	Homo sapiens	sp|P84077|ARF1_HUMAN ADP-ribosylation factor 1 OS=Homo sapiens OX=9606 GN=ARF1 PE=1 SV=2;sp|P61204|ARF3_HUMAN ADP-ribosylation factor 3 OS=Homo sapiens OX=9606 GN=ARF3 PE=1 SV=2;sp|P84085|ARF5_HUMAN ADP-ribosylation factor 5 OS=Homo sapiens OX=9606 GN=ARF5	4	6	6	6	5	5	5	5	3	3	5	5	5	5	3	3	5	5	5	5	3	3	44.2	44.2	44.2	20697	181	181;181;180;180	1933-03-01	11	12	11	13	9	8	0	22085	By MS/MS	By MS/MS	By MS/MS
Q9H6S0	sp|Q9H6S0|YTDC2_HUMAN	sp|Q9H6S0|YTDC2_HUMAN	1	1	1	3-5 RNA helicase YTHDC2	YTHDC2	Homo sapiens	sp|Q9H6S0|YTDC2_HUMAN 3-5 RNA helicase YTHDC2 OS=Homo sapiens OX=9606 GN=YTHDC2 PE=1 SV=2	1	1	1	1	1	1	1	1	1	1	1	1	1	1	1	1	1	1	1	1	1	1	0.6	0.6	0.6	160.25	1430	1430	1974-03-01	1	4	5	2	3	4	0.0024272	22072	By MS/MS	By MS/MS	By MS/MS
Q6QAP7	sp|Q6QAP7|RS17_PIG;sp|P08708|RS17_HUMAN	sp|Q6QAP7|RS17_PIG;sp|P08708|RS17_HUMAN	2;2	2;2	2;2	40S ribosomal protein S17	RPS17	Sus scrofa	sp|Q6QAP7|RS17_PIG 40S ribosomal protein S17 OS=Sus scrofa OX=9823 GN=RPS17 PE=1 SV=3;sp|P08708|RS17_HUMAN 40S ribosomal protein S17 OS=Homo sapiens OX=9606 GN=RPS17 PE=1 SV=2	2	2	2	2	2	2	2	2	1	1	2	2	2	2	1	1	2	2	2	2	1	1	32.6	32.6	32.6	15524	135	135;135	2015-03-01	4	3	4	6	1	2	0	21946	By MS/MS	By MS/MS	By MS/MS
P46783	sp|P46783|RS10_HUMAN;sp|Q9NQ39|RS10L_HUMAN	sp|P46783|RS10_HUMAN	4;1	4;1	4;1	40S ribosomal protein S10	RPS10	Homo sapiens	sp|P46783|RS10_HUMAN 40S ribosomal protein S10 OS=Homo sapiens OX=9606 GN=RPS10 PE=1 SV=1	2	4	4	4	4	4	4	4	4	3	4	4	4	4	4	3	4	4	4	4	4	3	32.1	32.1	32.1	18898	165	165;176	1992-02-01	14	14	15	10	6	5	0	21924	By MS/MS	By MS/MS	By MS/MS
P78371	sp|P78371|TCPB_HUMAN	sp|P78371|TCPB_HUMAN	4	4	4	T-complex protein 1 subunit beta	CCT2	Homo sapiens	sp|P78371|TCPB_HUMAN T-complex protein 1 subunit beta OS=Homo sapiens OX=9606 GN=CCT2 PE=1 SV=4	1	4	4	4	2	3	2	2	2	2	2	3	2	2	2	2	2	3	2	2	2	2	2021-09-09	2021-09-09	2021-09-09	57488	535	535	2026-03-01	4	4	2	4	2	3	0	21885	By MS/MS	By MS/MS	By MS/MS
Q96DZ1	sp|Q96DZ1|ERLEC_HUMAN	sp|Q96DZ1|ERLEC_HUMAN	1	1	1	Endoplasmic reticulum lectin 1	ERLEC1	Homo sapiens	sp|Q96DZ1|ERLEC_HUMAN Endoplasmic reticulum lectin 1 OS=Homo sapiens OX=9606 GN=ERLEC1 PE=1 SV=1	1	1	1	1	0	0	0	0	1	0	0	0	0	0	1	0	0	0	0	0	1	0	2021-08-04	2021-08-04	2021-08-04	54858	483	483	5					1		0.0024213	21757
P62826	sp|P62826|RAN_HUMAN	sp|P62826|RAN_HUMAN	5	5	5	GTP-binding nuclear protein Ran	RAN	Homo sapiens	sp|P62826|RAN_HUMAN GTP-binding nuclear protein Ran OS=Homo sapiens OX=9606 GN=RAN PE=1 SV=3	1	5	5	5	5	3	4	4	4	4	5	3	4	4	4	4	5	3	4	4	4	4	2021-05-31	2021-05-31	2021-05-31	24423	216	216	2017-03-01	16	8	13	12	9	7	0	21591	By MS/MS	By MS/MS	By MS/MS
Q75V66	sp|Q75V66|ANO5_HUMAN	sp|Q75V66|ANO5_HUMAN	1	1	1	Anoctamin-5	ANO5	Homo sapiens	sp|Q75V66|ANO5_HUMAN Anoctamin-5 OS=Homo sapiens OX=9606 GN=ANO5 PE=2 SV=1	1	1	1	1	1	1	1	1	1	1	1	1	1	1	1	1	1	1	1	1	1	1	2021-02-01	2021-02-01	2021-02-01	107.19	913	913	1962-03-01	2	3	2	3	4	2	0.0024155	21533	By MS/MS	By MS/MS	By MS/MS
P17600	sp|P17600|SYN1_HUMAN	sp|P17600|SYN1_HUMAN	1	1	1	Synapsin-1	SYN1	Homo sapiens	sp|P17600|SYN1_HUMAN Synapsin-1 OS=Homo sapiens OX=9606 GN=SYN1 PE=1 SV=3	1	1	1	1	1	1	1	1	1	1	1	1	1	1	1	1	1	1	1	1	1	1	2021-06-02	2021-06-02	2021-06-02	74111	705	705	2014-03-01	2	1	1	1	1	1	0.0024096	21444	By matching	By matching	By MS/MS
Q99470	sp|Q99470|SDF2_HUMAN	sp|Q99470|SDF2_HUMAN	2	2	2	Stromal cell-derived factor 2	SDF2	Homo sapiens	sp|Q99470|SDF2_HUMAN Stromal cell-derived factor 2 OS=Homo sapiens OX=9606 GN=SDF2 PE=1 SV=2	1	2	2	2	2	2	1	2	2	2	2	2	1	2	2	2	2	2	1	2	2	2	2021-03-22	2021-03-22	2021-03-22	23026	211	211	1938-03-01	3	4	1	3	2	3	0	21401	By matching	By MS/MS	By MS/MS
Q59GN2	sp|Q59GN2|R39L5_HUMAN;sp|P62891|RL39_HUMAN	sp|Q59GN2|R39L5_HUMAN;sp|P62891|RL39_HUMAN	1;1	1;1	1;1	Putative 60S ribosomal protein L39-like 5	RPL39P5	Homo sapiens	sp|Q59GN2|R39L5_HUMAN Putative 60S ribosomal protein L39-like 5 OS=Homo sapiens OX=9606 GN=RPL39P5 PE=5 SV=2;sp|P62891|RL39_HUMAN 60S ribosomal protein L39 OS=Homo sapiens OX=9606 GN=RPL39 PE=1 SV=2	2	1	1	1	1	1	1	1	1	1	1	1	1	1	1	1	1	1	1	1	1	1	2021-06-19	2021-06-19	2021-06-19	63225	51	51;51	1937-03-01	4	2	4	4	2	3	0.0024038	21367	By MS/MS	By MS/MS	By MS/MS
Q7Z6G3	sp|Q7Z6G3|NECA2_HUMAN	sp|Q7Z6G3|NECA2_HUMAN	1	1	1	N-terminal EF-hand calcium-binding protein 2	NECAB2	Homo sapiens	sp|Q7Z6G3|NECA2_HUMAN N-terminal EF-hand calcium-binding protein 2 OS=Homo sapiens OX=9606 GN=NECAB2 PE=1 SV=1	1	1	1	1	1	1	1	0	0	0	1	1	1	0	0	0	1	1	1	0	0	0	2021-08-02	2021-08-02	2021-08-02	43193	386	386	2025-02-01	1	1	2				0.0023981	21333	By MS/MS	By MS/MS	By MS/MS
Q15019	sp|Q15019|SEPT2_HUMAN	sp|Q15019|SEPT2_HUMAN	4	4	4	Septin-2	SEPTIN2	Homo sapiens	sp|Q15019|SEPT2_HUMAN Septin-2 OS=Homo sapiens OX=9606 GN=SEPTIN2 PE=1 SV=1	1	4	4	4	3	3	4	4	3	2	3	3	4	4	3	2	3	3	4	4	3	2	2021-06-21	2021-06-21	2021-06-21	41487	361	361	2025-03-01	7	4	7	6	4	4	0	21258	By MS/MS	By matching	By MS/MS
P52552	sp|P52552|PRDX2_PIG	sp|P52552|PRDX2_PIG	6	6	5	Peroxiredoxin-2 (Fragment)	PRDX2	Sus scrofa	sp|P52552|PRDX2_PIG Peroxiredoxin-2 (Fragment) OS=Sus scrofa OX=9823 GN=PRDX2 PE=2 SV=1	1	6	6	5	4	4	4	6	4	3	4	4	4	6	4	3	3	3	3	5	3	2	34.6	34.6	2021-03-28	13723	127	127	1933-03-01	15	17	15	18	16	9	0	21217	By MS/MS	By MS/MS	By MS/MS
Q7Z5P9	sp|Q7Z5P9|MUC19_HUMAN	sp|Q7Z5P9|MUC19_HUMAN	1	1	1	Mucin-19	MUC19	Homo sapiens	sp|Q7Z5P9|MUC19_HUMAN Mucin-19 OS=Homo sapiens OX=9606 GN=MUC19 PE=1 SV=3	1	1	1	1	1	1	1	1	1	1	1	1	1	1	1	1	1	1	1	1	1	1	0.2	0.2	0.2	805.24	8384	8384	1994-02-01	5	3	2	3	3	1	0.0023923	20889	By MS/MS	By MS/MS	By MS/MS
O95810	sp|O95810|CAVN2_HUMAN	sp|O95810|CAVN2_HUMAN	1	1	1	Caveolae-associated protein 2	CAVIN2	Homo sapiens	sp|O95810|CAVN2_HUMAN Caveolae-associated protein 2 OS=Homo sapiens OX=9606 GN=CAVIN2 PE=1 SV=3	1	1	1	1	0	1	0	0	0	0	0	1	0	0	0	0	0	1	0	0	0	0	2021-08-03	2021-08-03	2021-08-03	47173	425	425	2		2					0.0023866	20702		By MS/MS
P42167	sp|P42167|LAP2B_HUMAN;sp|P42166|LAP2A_HUMAN	sp|P42167|LAP2B_HUMAN;sp|P42166|LAP2A_HUMAN	1;1	1;1	1;1	Lamina-associated polypeptide 2, isoforms beta/gamma	TMPO	Homo sapiens	sp|P42167|LAP2B_HUMAN Lamina-associated polypeptide 2, isoforms beta/gamma OS=Homo sapiens OX=9606 GN=TMPO PE=1 SV=2;sp|P42166|LAP2A_HUMAN Lamina-associated polypeptide 2, isoform alpha OS=Homo sapiens OX=9606 GN=TMPO PE=1 SV=2	2	1	1	1	0	0	0	0	1	1	0	0	0	0	1	1	0	0	0	0	1	1	2021-01-03	2021-01-03	2021-01-03	50.67	454	454;694	2021-05-05					1	1	0.002381	20632
Q9UKM9	sp|Q9UKM9|RALY_HUMAN	sp|Q9UKM9|RALY_HUMAN	1	1	1	RNA-binding protein Raly	RALY	Homo sapiens	sp|Q9UKM9|RALY_HUMAN RNA-binding protein Raly OS=Homo sapiens OX=9606 GN=RALY PE=1 SV=1	1	1	1	1	0	1	0	0	0	0	0	1	0	0	0	0	0	1	0	0	0	0	2021-03-03	2021-03-03	2021-03-03	32463	306	306	2		1					0.0023753	20621		By MS/MS
P62304	sp|P62304|RUXE_HUMAN;sp|A1XQR9|RUXE_PIG	sp|P62304|RUXE_HUMAN;sp|A1XQR9|RUXE_PIG	1;1	1;1	1;1	Small nuclear ribonucleoprotein E	SNRPE	Homo sapiens	sp|P62304|RUXE_HUMAN Small nuclear ribonucleoprotein E OS=Homo sapiens OX=9606 GN=SNRPE PE=1 SV=1;sp|A1XQR9|RUXE_PIG Small nuclear ribonucleoprotein E OS=Sus scrofa OX=9823 GN=SNRPE PE=3 SV=1	2	1	1	1	1	0	1	1	1	1	1	0	1	1	1	1	1	0	1	1	1	1	12	12	12	10803	92	92;92	1986-03-01	1		2	1	2	1	0.0023697	20457	By matching		By MS/MS
Q7L266	sp|Q7L266|ASGL1_HUMAN	sp|Q7L266|ASGL1_HUMAN	1	1	1	Isoaspartyl peptidase/L-asparaginase	ASRGL1	Homo sapiens	sp|Q7L266|ASGL1_HUMAN Isoaspartyl peptidase/L-asparaginase OS=Homo sapiens OX=9606 GN=ASRGL1 PE=1 SV=2	1	1	1	1	1	1	1	1	1	1	1	1	1	1	1	1	1	1	1	1	1	1	2021-09-04	2021-09-04	2021-09-04	32054	308	308	2014-03-01	2	1	1	1	1	1	0	20434	By MS/MS	By MS/MS	By matching
O14924	REV__sp|O14924|RGS12_HUMAN	REV__sp|O14924|RGS12_HUMAN	1	1	1	Regulator of G-protein signaling 12	RGS12	Homo sapiens	sp|O14924|RGS12_HUMAN Regulator of G-protein signaling 12 OS=Homo sapiens OX=9606 GN=RGS12 PE=1 SV=1	1	1	1	1	0	0	0	1	0	0	0	0	0	1	0	0	0	0	0	1	0	0	0	0	0	156.36	1447	1447	4				2			0.0047393	20231
Q9NZY2	sp|Q9NZY2|FA30A_HUMAN	sp|Q9NZY2|FA30A_HUMAN	1	1	1	Putative uncharacterized protein FAM30A	FAM30A	Homo sapiens	sp|Q9NZY2|FA30A_HUMAN Putative uncharacterized protein FAM30A OS=Homo sapiens OX=9606 GN=FAM30A PE=5 SV=2	1	1	1	1	1	1	1	1	1	1	1	1	1	1	1	1	1	1	1	1	1	1	2021-04-10	2021-04-10	2021-04-10	14625	134	134	1948-03-01	5	1	3	5	5	2	0.0047281	20043	By MS/MS	By MS/MS	By MS/MS
Q767L7	sp|Q767L7|TBB5_PIG;sp|P07437|TBB5_HUMAN	sp|Q767L7|TBB5_PIG;sp|P07437|TBB5_HUMAN	18;18	4;4	4;4	Tubulin beta chain	TUBB	Sus scrofa	sp|Q767L7|TBB5_PIG Tubulin beta chain OS=Sus scrofa OX=9823 GN=TUBB PE=2 SV=1;sp|P07437|TBB5_HUMAN Tubulin beta chain OS=Homo sapiens OX=9606 GN=TUBB PE=1 SV=2	2	18	4	4	8	7	15	18	14	12	1	1	2	4	2	2	1	1	2	4	2	2	55.9	16	16	49.67	444	444;444	1991-03-01	2	1	5	7	5	3	0	20003	By matching	By MS/MS	By MS/MS
P39687	sp|P39687|AN32A_HUMAN;sp|Q92688|AN32B_HUMAN	sp|P39687|AN32A_HUMAN;sp|Q92688|AN32B_HUMAN	2;1	2;1	2;1	Acidic leucine-rich nuclear phosphoprotein 32 family member A	ANP32A	Homo sapiens	sp|P39687|AN32A_HUMAN Acidic leucine-rich nuclear phosphoprotein 32 family member A OS=Homo sapiens OX=9606 GN=ANP32A PE=1 SV=1;sp|Q92688|AN32B_HUMAN Acidic leucine-rich nuclear phosphoprotein 32 family member B OS=Homo sapiens OX=9606 GN=ANP32B PE=1 SV=1	2	2	2	2	0	0	1	2	2	2	0	0	1	2	2	2	0	0	1	2	2	2	2021-04-08	2021-04-08	2021-04-08	28585	249	249;251	2021-05-04			2	3	3	2	0	19876			By matching
P12271	sp|P12271|RLBP1_HUMAN	sp|P12271|RLBP1_HUMAN	2	2	2	Retinaldehyde-binding protein 1	RLBP1	Homo sapiens	sp|P12271|RLBP1_HUMAN Retinaldehyde-binding protein 1 OS=Homo sapiens OX=9606 GN=RLBP1 PE=1 SV=2	1	2	2	2	2	2	2	1	1	1	2	2	2	1	1	1	2	2	2	1	1	1	2021-01-09	2021-01-09	2021-01-09	36474	317	317	2025-03-01	6	5	5	4	4	4	0	19852	By MS/MS	By MS/MS	By MS/MS
Q9UI12	sp|Q9UI12|VATH_HUMAN;sp|Q9TVC1|VATH_PIG	sp|Q9UI12|VATH_HUMAN;sp|Q9TVC1|VATH_PIG	1;1	1;1	1;1	V-type proton ATPase subunit H	ATP6V1H	Homo sapiens	sp|Q9UI12|VATH_HUMAN V-type proton ATPase subunit H OS=Homo sapiens OX=9606 GN=ATP6V1H PE=1 SV=1;sp|Q9TVC1|VATH_PIG V-type proton ATPase subunit H OS=Sus scrofa OX=9823 GN=ATP6V1H PE=2 SV=1	2	1	1	1	1	1	1	1	1	1	1	1	1	1	1	1	1	1	1	1	1	1	2021-08-04	2021-08-04	2021-08-04	55882	483	483;483	2021-05-03	2	2	2	2	2	2	0.0046948	19801	By MS/MS	By MS/MS	By MS/MS
Q5TEC6	sp|Q5TEC6|H3PS2_HUMAN	sp|Q5TEC6|H3PS2_HUMAN	4	1	1	Histone HIST2H3PS2	H3-2	Homo sapiens	sp|Q5TEC6|H3PS2_HUMAN Histone HIST2H3PS2 OS=Homo sapiens OX=9606 GN=H3-2 PE=1 SV=1	1	4	1	1	3	4	3	3	3	4	1	1	1	1	1	1	1	1	1	1	1	1	2021-03-24	2021-01-08	2021-01-08	15.43	136	136	2018-03-01	4	2	4	2	4	1	0.0046838	19771	By MS/MS	By MS/MS	By MS/MS
P57721	sp|P57721|PCBP3_HUMAN	sp|P57721|PCBP3_HUMAN	1	1	1	Poly(rC)-binding protein 3	PCBP3	Homo sapiens	sp|P57721|PCBP3_HUMAN Poly(rC)-binding protein 3 OS=Homo sapiens OX=9606 GN=PCBP3 PE=1 SV=2	1	1	1	1	0	0	0	0	0	1	0	0	0	0	0	1	0	0	0	0	0	1	2021-05-03	2021-05-03	2021-05-03	39465	371	371	6						1	0.0046729	19685
P30040	sp|P30040|ERP29_HUMAN	sp|P30040|ERP29_HUMAN	1	1	1	Endoplasmic reticulum resident protein 29	ERP29	Homo sapiens	sp|P30040|ERP29_HUMAN Endoplasmic reticulum resident protein 29 OS=Homo sapiens OX=9606 GN=ERP29 PE=1 SV=4	1	1	1	1	0	0	0	0	0	1	0	0	0	0	0	1	0	0	0	0	0	1	2021-08-03	2021-08-03	2021-08-03	28993	261	261	6						2	0.004662	19671
P11137	sp|P11137|MTAP2_HUMAN	sp|P11137|MTAP2_HUMAN	5	5	5	Microtubule-associated protein 2	MAP2	Homo sapiens	sp|P11137|MTAP2_HUMAN Microtubule-associated protein 2 OS=Homo sapiens OX=9606 GN=MAP2 PE=1 SV=4	1	5	5	5	3	4	4	2	4	3	3	4	4	2	4	3	3	4	4	2	4	3	2021-08-03	2021-08-03	2021-08-03	199.52	1827	1827	1959-03-01	4	7	7	4	5	7	0	19592	By matching	By MS/MS	By MS/MS
O43707	sp|O43707|ACTN4_HUMAN;sp|P12814|ACTN1_HUMAN	sp|O43707|ACTN4_HUMAN;sp|P12814|ACTN1_HUMAN	3;2	3;2	3;2	Alpha-actinin-4	ACTN4	Homo sapiens	sp|O43707|ACTN4_HUMAN Alpha-actinin-4 OS=Homo sapiens OX=9606 GN=ACTN4 PE=1 SV=2;sp|P12814|ACTN1_HUMAN Alpha-actinin-1 OS=Homo sapiens OX=9606 GN=ACTN1 PE=1 SV=2	2	3	3	3	3	2	3	3	2	2	3	2	3	3	2	2	3	2	3	3	2	2	2021-04-04	2021-04-04	2021-04-04	104.85	911	911;892	1939-03-01	4	3	6	4	2	4	0	19584	By MS/MS	By matching	By MS/MS
Q16864	sp|Q16864|VATF_HUMAN	sp|Q16864|VATF_HUMAN	1	1	1	V-type proton ATPase subunit F	ATP6V1F	Homo sapiens	sp|Q16864|VATF_HUMAN V-type proton ATPase subunit F OS=Homo sapiens OX=9606 GN=ATP6V1F PE=1 SV=2	1	1	1	1	1	1	1	1	1	1	1	1	1	1	1	1	1	1	1	1	1	1	2021-01-10	2021-01-10	2021-01-10	13.37	119	119	2014-03-01	4	2	2	2	2	2	0	19371	By MS/MS	By MS/MS	By MS/MS
P68366	sp|P68366|TBA4A_HUMAN	sp|P68366|TBA4A_HUMAN	13	1	1	Tubulin alpha-4A chain	TUBA4A	Homo sapiens	sp|P68366|TBA4A_HUMAN Tubulin alpha-4A chain OS=Homo sapiens OX=9606 GN=TUBA4A PE=1 SV=1	1	13	1	1	6	8	12	13	12	10	0	0	1	1	1	0	0	0	1	1	1	0	44.6	2021-03-03	2021-03-03	49924	448	448	4			1	1	1		0.0046512	19361	By matching	By matching	By matching
P61088	sp|P61088|UBE2N_HUMAN;sp|Q5JXB2|UE2NL_HUMAN	sp|P61088|UBE2N_HUMAN	3;1	3;1	3;1	Ubiquitin-conjugating enzyme E2 N	UBE2N	Homo sapiens	sp|P61088|UBE2N_HUMAN Ubiquitin-conjugating enzyme E2 N OS=Homo sapiens OX=9606 GN=UBE2N PE=1 SV=1	2	3	3	3	3	3	3	3	3	3	3	3	3	3	3	3	3	3	3	3	3	3	2021-06-29	2021-06-29	2021-06-29	17138	152	152;153	1931-03-01	11	8	10	11	9	6	0	19156	By MS/MS	By MS/MS	By MS/MS
Q92945	sp|Q92945|FUBP2_HUMAN	sp|Q92945|FUBP2_HUMAN	1	1	1	Far upstream element-binding protein 2	KHSRP	Homo sapiens	sp|Q92945|FUBP2_HUMAN Far upstream element-binding protein 2 OS=Homo sapiens OX=9606 GN=KHSRP PE=1 SV=4	1	1	1	1	1	1	1	1	1	1	1	1	1	1	1	1	1	1	1	1	1	1	2021-04-01	2021-04-01	2021-04-01	73114	711	711	2027-03-01	3	1	2	2	1	2	0.0046404	19112	By MS/MS	By MS/MS	By MS/MS
	CON__P02070;CON__Q3SX09	CON__P02070;CON__Q3SX09	2;2	1;1	1;1				;	2	2	1	1	2	2	2	2	2	2	1	1	1	1	1	1	1	1	1	1	1	1	2021-02-15	2021-03-08	2021-03-08	15954	145	145;201	1943-03-01	22	25	22	29	34	11	0	19088	By MS/MS	By MS/MS	By MS/MS
Q14520	sp|Q14520|HABP2_HUMAN	sp|Q14520|HABP2_HUMAN	1	1	1	Hyaluronan-binding protein 2	HABP2	Homo sapiens	sp|Q14520|HABP2_HUMAN Hyaluronan-binding protein 2 OS=Homo sapiens OX=9606 GN=HABP2 PE=1 SV=1	1	1	1	1	1	1	1	1	1	1	1	1	1	1	1	1	1	1	1	1	1	1	2021-04-03	2021-04-03	2021-04-03	62671	560	560	2021-05-03	2	3	1	2	1	3	0.0046296	18896	By MS/MS	By MS/MS	By MS/MS
Q9BPW8	sp|Q9BPW8|NIPS1_HUMAN	sp|Q9BPW8|NIPS1_HUMAN	4	4	4	Protein NipSnap homolog 1	NIPSNAP1	Homo sapiens	sp|Q9BPW8|NIPS1_HUMAN Protein NipSnap homolog 1 OS=Homo sapiens OX=9606 GN=NIPSNAP1 PE=1 SV=1	1	4	4	4	3	0	2	4	4	3	3	0	2	4	4	3	3	0	2	4	4	3	2021-09-22	2021-09-22	2021-09-22	33.31	284	284	1971-03-01	6		3	10	5	4	0	18519	By MS/MS		By matching
A6NE02	sp|A6NE02|BTBDH_HUMAN	sp|A6NE02|BTBDH_HUMAN	1	1	1	BTB/POZ domain-containing protein 17	BTBD17	Homo sapiens	sp|A6NE02|BTBDH_HUMAN BTB/POZ domain-containing protein 17 OS=Homo sapiens OX=9606 GN=BTBD17 PE=3 SV=1	1	1	1	1	0	0	1	1	1	1	0	0	1	1	1	1	0	0	1	1	1	1	2021-01-02	2021-01-02	2021-01-02	52.47	478	478	1933-04-01			2	1	2	1	0.0046083	18515			By matching
O00592	REV__sp|O00592|PODXL_HUMAN	REV__sp|O00592|PODXL_HUMAN	1	1	1	Podocalyxin	PODXL	Homo sapiens	sp|O00592|PODXL_HUMAN Podocalyxin OS=Homo sapiens OX=9606 GN=PODXL PE=1 SV=2	1	1	1	1	1	1	1	1	1	1	1	1	1	1	1	1	1	1	1	1	1	1	0	0	0	58635	558	558	2021-09-03	1	3	3	6	4	3	0.0092166	18453	By MS/MS	By MS/MS	By MS/MS
P20700	sp|P20700|LMNB1_HUMAN	sp|P20700|LMNB1_HUMAN	4	4	4	Lamin-B1	LMNB1	Homo sapiens	sp|P20700|LMNB1_HUMAN Lamin-B1 OS=Homo sapiens OX=9606 GN=LMNB1 PE=1 SV=2	1	4	4	4	2	3	4	3	3	3	2	3	4	3	3	3	2	3	4	3	3	3	2021-07-08	2021-07-08	2021-07-08	66408	586	586	1969-03-01	3	6	9	8	8	5	0	18439	By MS/MS	By MS/MS	By MS/MS
O00154	sp|O00154|BACH_HUMAN	sp|O00154|BACH_HUMAN	1	1	1	Cytosolic acyl coenzyme A thioester hydrolase	ACOT7	Homo sapiens	sp|O00154|BACH_HUMAN Cytosolic acyl coenzyme A thioester hydrolase OS=Homo sapiens OX=9606 GN=ACOT7 PE=1 SV=3	1	1	1	1	1	1	1	1	1	1	1	1	1	1	1	1	1	1	1	1	1	1	2021-09-02	2021-09-02	2021-09-02	41796	380	380	1964-03-01	2	1	2	2	2	2	0.0091954	18277	By MS/MS	By MS/MS	By MS/MS
Q13228	sp|Q13228|SBP1_HUMAN	sp|Q13228|SBP1_HUMAN	1	1	1	Methanethiol oxidase	SELENBP1	Homo sapiens	sp|Q13228|SBP1_HUMAN Methanethiol oxidase OS=Homo sapiens OX=9606 GN=SELENBP1 PE=1 SV=2	1	1	1	1	1	1	1	0	1	1	1	1	1	0	1	1	1	1	1	0	1	1	2021-08-02	2021-08-02	2021-08-02	52.39	472	472	1978-02-01	3	1	3		1	1	0.0091743	17984	By MS/MS	By MS/MS	By MS/MS
P02794	sp|P02794|FRIH_HUMAN	sp|P02794|FRIH_HUMAN	3	3	3	Ferritin heavy chain	FTH1	Homo sapiens	sp|P02794|FRIH_HUMAN Ferritin heavy chain OS=Homo sapiens OX=9606 GN=FTH1 PE=1 SV=2	1	3	3	3	3	3	3	3	3	2	3	3	3	3	3	2	3	3	3	3	3	2	2021-03-15	2021-03-15	2021-03-15	21225	183	183	1936-03-01	11	10	13	18	12	5	0	17965	By MS/MS	By MS/MS	By MS/MS
Q9P2J5	sp|Q9P2J5|SYLC_HUMAN	sp|Q9P2J5|SYLC_HUMAN	1	1	1	Leucine--tRNA ligase, cytoplasmic	LARS1	Homo sapiens	sp|Q9P2J5|SYLC_HUMAN Leucine--tRNA ligase, cytoplasmic OS=Homo sapiens OX=9606 GN=LARS1 PE=1 SV=2	1	1	1	1	0	0	0	1	1	1	0	0	0	1	1	1	0	0	0	1	1	1	0.9	0.9	0.9	134.46	1176	1176	5				1	1	1	0.0091533	17955
P51608	sp|P51608|MECP2_HUMAN	sp|P51608|MECP2_HUMAN	2	2	2	Methyl-CpG-binding protein 2	MECP2	Homo sapiens	sp|P51608|MECP2_HUMAN Methyl-CpG-binding protein 2 OS=Homo sapiens OX=9606 GN=MECP2 PE=1 SV=1	1	2	2	2	2	2	2	2	2	2	2	2	2	2	2	2	2	2	2	2	2	2	6	6	6	52.44	486	486	1974-03-01	3	3	2	3	4	4	0	17886	By MS/MS	By MS/MS	By MS/MS
P36957	sp|P36957|ODO2_HUMAN;sp|Q9N0F1|ODO2_PIG	sp|P36957|ODO2_HUMAN;sp|Q9N0F1|ODO2_PIG	2;2	2;2	2;2	Dihydrolipoyllysine-residue succinyltransferase component of 2-oxoglutarate dehydrogenase complex, mitochondrial	DLST	Homo sapiens	sp|P36957|ODO2_HUMAN Dihydrolipoyllysine-residue succinyltransferase component of 2-oxoglutarate dehydrogenase complex, mitochondrial OS=Homo sapiens OX=9606 GN=DLST PE=1 SV=4;sp|Q9N0F1|ODO2_PIG Dihydrolipoyllysine-residue succinyltransferase component of	2	2	2	2	2	2	2	2	2	2	2	2	2	2	2	2	2	2	2	2	2	2	2021-07-07	2021-07-07	2021-07-07	48755	453	453;455	1939-03-01	4	3	3	2	2	4	0	17768	By MS/MS	By MS/MS	By MS/MS
Q96FQ6	sp|Q96FQ6|S10AG_HUMAN	sp|Q96FQ6|S10AG_HUMAN	2	2	2	Protein S100-A16	S100A16	Homo sapiens	sp|Q96FQ6|S10AG_HUMAN Protein S100-A16 OS=Homo sapiens OX=9606 GN=S100A16 PE=1 SV=1	1	2	2	2	2	2	2	2	2	2	2	2	2	2	2	2	2	2	2	2	2	2	2021-03-22	2021-03-22	2021-03-22	11801	103	103	1935-03-01	11	8	9	11	10	6	0	17727	By MS/MS	By MS/MS	By MS/MS
P20305	sp|P20305|GELS_PIG;CON__Q3SX14	sp|P20305|GELS_PIG;CON__Q3SX14	2;1	2;1	2;1	Gelsolin (Fragment)	GSN	Sus scrofa	sp|P20305|GELS_PIG Gelsolin (Fragment) OS=Sus scrofa OX=9823 GN=GSN PE=1 SV=1;	2	2	2	2	0	0	0	2	2	2	0	0	0	2	2	2	0	0	0	2	2	2	2021-01-06	2021-01-06	2021-01-06	84774	772	772;781	2025-05-01				2	2	4	0	17648
P62895	CON__P62894;sp|P62895|CYC_PIG;sp|P99999|CYC_HUMAN	CON__P62894;sp|P62895|CYC_PIG	3;3;1	3;3;1	3;3;1	Cytochrome c	CYCS	Sus scrofa	;sp|P62895|CYC_PIG Cytochrome c OS=Sus scrofa OX=9823 GN=CYCS PE=1 SV=2	3	3	3	3	3	3	3	3	3	3	3	3	3	3	3	3	3	3	3	3	3	3	31.4	31.4	31.4	11703	105	105;105;105	2014-03-01	13	11	9	10	7	7	0	17121	By MS/MS	By MS/MS	By MS/MS
Q15084	sp|Q15084|PDIA6_HUMAN	sp|Q15084|PDIA6_HUMAN	3	3	3	Protein disulfide-isomerase A6	PDIA6	Homo sapiens	sp|Q15084|PDIA6_HUMAN Protein disulfide-isomerase A6 OS=Homo sapiens OX=9606 GN=PDIA6 PE=1 SV=1	1	3	3	3	3	3	3	3	3	2	3	3	3	3	3	2	3	3	3	3	3	2	2021-05-09	2021-05-09	2021-05-09	48121	440	440	2025-03-01	6	5	6	7	6	2	0	16911	By MS/MS	By MS/MS	By MS/MS
P67985	sp|P67985|RL22_PIG;sp|P35268|RL22_HUMAN	sp|P67985|RL22_PIG;sp|P35268|RL22_HUMAN	3;3	3;3	3;3	60S ribosomal protein L22	RPL22	Sus scrofa	sp|P67985|RL22_PIG 60S ribosomal protein L22 OS=Sus scrofa OX=9823 GN=RPL22 PE=1 SV=2;sp|P35268|RL22_HUMAN 60S ribosomal protein L22 OS=Homo sapiens OX=9606 GN=RPL22 PE=1 SV=2	2	3	3	3	2	3	2	3	3	2	2	3	2	3	3	2	2	3	2	3	3	2	39.1	39.1	39.1	14759	128	128;128	2028-03-01	5	9	6	7	5	4	0	16881	By MS/MS	By MS/MS	By MS/MS
Q6SEG5	sp|Q6SEG5|UCHL1_PIG;sp|P09936|UCHL1_HUMAN	sp|Q6SEG5|UCHL1_PIG;sp|P09936|UCHL1_HUMAN	4;2	4;2	4;2	Ubiquitin carboxyl-terminal hydrolase isozyme L1	UCHL1	Sus scrofa	sp|Q6SEG5|UCHL1_PIG Ubiquitin carboxyl-terminal hydrolase isozyme L1 OS=Sus scrofa OX=9823 GN=UCHL1 PE=2 SV=1;sp|P09936|UCHL1_HUMAN Ubiquitin carboxyl-terminal hydrolase isozyme L1 OS=Homo sapiens OX=9606 GN=UCHL1 PE=1 SV=2	2	4	4	4	4	4	4	3	4	2	4	4	4	3	4	2	4	4	4	3	4	2	41.3	41.3	41.3	24859	223	223;223	2021-01-03	9	6	10	7	6	3	0	16832	By MS/MS	By MS/MS	By MS/MS
P03974	sp|P03974|TERA_PIG	sp|P03974|TERA_PIG	32	1	1	Transitional endoplasmic reticulum ATPase	VCP	Sus scrofa	sp|P03974|TERA_PIG Transitional endoplasmic reticulum ATPase OS=Sus scrofa OX=9823 GN=VCP PE=1 SV=5	1	32	1	1	29	20	30	30	31	27	1	1	1	1	1	1	1	1	1	1	1	1	56.8	2	2	89288	806	806	1962-03-01	4	5	6	6	6	5	0	16655	By MS/MS	By MS/MS	By MS/MS
Q9Y3Y2	sp|Q9Y3Y2|CHTOP_HUMAN	sp|Q9Y3Y2|CHTOP_HUMAN	3	3	3	Chromatin target of PRMT1 protein	CHTOP	Homo sapiens	sp|Q9Y3Y2|CHTOP_HUMAN Chromatin target of PRMT1 protein OS=Homo sapiens OX=9606 GN=CHTOP PE=1 SV=2	1	3	3	3	2	3	3	3	2	2	2	3	3	3	2	2	2	3	3	3	2	2	2021-09-16	2021-09-16	2021-09-16	26396	248	248	1962-03-01	2	5	4	9	2	4	0	16504	By matching	By MS/MS	By matching
Q9UBS4	sp|Q9UBS4|DJB11_HUMAN	sp|Q9UBS4|DJB11_HUMAN	4	4	4	DnaJ homolog subfamily B member 11	DNAJB11	Homo sapiens	sp|Q9UBS4|DJB11_HUMAN DnaJ homolog subfamily B member 11 OS=Homo sapiens OX=9606 GN=DNAJB11 PE=1 SV=1	1	4	4	4	4	3	3	3	4	2	4	3	3	3	4	2	4	3	3	3	4	2	2021-05-11	2021-05-11	2021-05-11	40513	358	358	2021-03-03	6	6	8	8	6	3	0	16322	By MS/MS	By MS/MS	By MS/MS
P30050	sp|P30050|RL12_HUMAN	sp|P30050|RL12_HUMAN	4	4	4	60S ribosomal protein L12	RPL12	Homo sapiens	sp|P30050|RL12_HUMAN 60S ribosomal protein L12 OS=Homo sapiens OX=9606 GN=RPL12 PE=1 SV=1	1	4	4	4	3	3	3	3	3	4	3	3	3	3	3	4	3	3	3	3	3	4	33.9	33.9	33.9	17818	165	165	2021-05-03	7	10	5	7	6	9	0	16045	By MS/MS	By MS/MS	By MS/MS
P68431	sp|P68431|H31_HUMAN;sp|Q71DI3|H32_HUMAN;sp|Q16695|H31T_HUMAN;sp|Q6NXT2|H3C_HUMAN	sp|P68431|H31_HUMAN;sp|Q71DI3|H32_HUMAN;sp|Q16695|H31T_HUMAN;sp|Q6NXT2|H3C_HUMAN	5;4;4;3	1;0;0;0	1;0;0;0	Histone H3.1	H3C1	Homo sapiens	sp|P68431|H31_HUMAN Histone H3.1 OS=Homo sapiens OX=9606 GN=H3C1 PE=1 SV=2;sp|Q71DI3|H32_HUMAN Histone H3.2 OS=Homo sapiens OX=9606 GN=H3C15 PE=1 SV=3;sp|Q16695|H31T_HUMAN Histone H3.1t OS=Homo sapiens OX=9606 GN=H3-4 PE=1 SV=3;sp|Q6NXT2|H3C_HUMAN Histone	4	5	1	1	4	5	4	4	4	4	1	1	1	1	1	0	1	1	1	1	1	0	44.9	2021-05-23	2021-05-23	15404	136	136;136;136;135	3	4	4	4	4	4		0	15757	By MS/MS	By MS/MS	By MS/MS
P27348	sp|P27348|1433T_HUMAN	sp|P27348|1433T_HUMAN	5	3	3	14-3-3 protein theta	YWHAQ	Homo sapiens	sp|P27348|1433T_HUMAN 14-3-3 protein theta OS=Homo sapiens OX=9606 GN=YWHAQ PE=1 SV=1	1	5	3	3	4	5	5	4	4	3	2	3	3	2	2	1	2	3	3	2	2	1	2021-03-27	20	20	27764	245	245	1992-02-01	5	6	6	3	4	1	0	15719	By MS/MS	By MS/MS	By MS/MS
P14625	sp|P14625|ENPL_HUMAN;sp|Q29092|ENPL_PIG	sp|P14625|ENPL_HUMAN;sp|Q29092|ENPL_PIG	4;4	4;4	4;4	Endoplasmin	HSP90B1	Homo sapiens	sp|P14625|ENPL_HUMAN Endoplasmin OS=Homo sapiens OX=9606 GN=HSP90B1 PE=1 SV=1;sp|Q29092|ENPL_PIG Endoplasmin OS=Sus scrofa OX=9823 GN=HSP90B1 PE=2 SV=3	2	4	4	4	3	2	2	4	3	2	3	2	2	4	3	2	3	2	2	4	3	2	6	6	6	92468	803	803;804	1946-03-01	5	3	6	6	4	4	0	15694	By MS/MS	By matching	By MS/MS
Q0Z8U2	sp|Q0Z8U2|RS3_PIG;sp|P23396|RS3_HUMAN	sp|Q0Z8U2|RS3_PIG;sp|P23396|RS3_HUMAN	7;7	7;7	7;7	40S ribosomal protein S3	RPS3	Sus scrofa	sp|Q0Z8U2|RS3_PIG 40S ribosomal protein S3 OS=Sus scrofa OX=9823 GN=RPS3 PE=1 SV=1;sp|P23396|RS3_HUMAN 40S ribosomal protein S3 OS=Homo sapiens OX=9606 GN=RPS3 PE=1 SV=2	2	7	7	7	5	6	6	6	4	4	5	6	6	6	4	4	5	6	6	6	4	4	32.9	32.9	32.9	26688	243	243;243	1949-03-01	9	12	14	13	10	10	0	15683	By MS/MS	By MS/MS	By MS/MS
Q95276	sp|Q95276|RL5_PIG;sp|P46777|RL5_HUMAN	sp|Q95276|RL5_PIG;sp|P46777|RL5_HUMAN	1;1	1;1	1;1	60S ribosomal protein L5 (Fragment)	RPL5	Sus scrofa	sp|Q95276|RL5_PIG 60S ribosomal protein L5 (Fragment) OS=Sus scrofa OX=9823 GN=RPL5 PE=2 SV=3;sp|P46777|RL5_HUMAN 60S ribosomal protein L5 OS=Homo sapiens OX=9606 GN=RPL5 PE=1 SV=3	2	1	1	1	1	1	0	1	1	1	1	1	0	1	1	1	1	1	0	1	1	1	2021-04-14	2021-04-14	2021-04-14	14558	125	125;297	1989-03-01	1	2		2	2	2	0	15528	By matching	By matching
P12682	sp|P12682|HMGB1_PIG;sp|P09429|HMGB1_HUMAN;sp|B2RPK0|HGB1A_HUMAN;sp|P26583|HMGB2_HUMAN;sp|P17741|HMGB2_PIG	sp|P12682|HMGB1_PIG;sp|P09429|HMGB1_HUMAN;sp|B2RPK0|HGB1A_HUMAN	6;6;4;1;1	6;6;4;1;1	6;6;4;1;1	High mobility group protein B1	HMGB1	Sus scrofa	sp|P12682|HMGB1_PIG High mobility group protein B1 OS=Sus scrofa OX=9823 GN=HMGB1 PE=2 SV=3;sp|P09429|HMGB1_HUMAN High mobility group protein B1 OS=Homo sapiens OX=9606 GN=HMGB1 PE=1 SV=3;sp|B2RPK0|HGB1A_HUMAN Putative high mobility group protein B1-like 1	5	6	6	6	5	5	3	4	4	4	5	5	3	4	4	4	5	5	3	4	4	4	33	33	33	24917	215	215;215;211;209;210	1945-03-01	8	8	5	7	6	8	0	15379	By MS/MS	By MS/MS	By MS/MS
Q16778	sp|Q16778|H2B2E_HUMAN;sp|P33778|H2B1B_HUMAN;sp|P23527|H2B1O_HUMAN;sp|P06899|H2B1J_HUMAN;sp|Q8N257|H2B3B_HUMAN;sp|Q6DRA6|H2B2D_HUMAN;sp|Q6DN03|H2B2C_HUMAN	sp|Q16778|H2B2E_HUMAN;sp|P33778|H2B1B_HUMAN;sp|P23527|H2B1O_HUMAN;sp|P06899|H2B1J_HUMAN;sp|Q8N257|H2B3B_HUMAN	13;13;13;13;9;5;5	2;2;2;2;2;2;2	2;2;2;2;2;2;2	Histone H2B type 2-E	H2BC21	Homo sapiens	sp|Q16778|H2B2E_HUMAN Histone H2B type 2-E OS=Homo sapiens OX=9606 GN=H2BC21 PE=1 SV=3;sp|P33778|H2B1B_HUMAN Histone H2B type 1-B OS=Homo sapiens OX=9606 GN=H2BC3 PE=1 SV=2;sp|P23527|H2B1O_HUMAN Histone H2B type 1-O OS=Homo sapiens OX=9606 GN=H2BC17 PE=1 S	7	13	2	2	9	10	11	11	13	11	2	2	2	2	2	2	2	2	2	2	2	2	65.9	2021-09-07	2021-09-07	13.92	126	126;126;126;126;126;164;193	1951-03-01	27	18	24	26	25	23	0	15325	By MS/MS	By MS/MS	By MS/MS
P82460	sp|P82460|THIO_PIG;sp|P10599|THIO_HUMAN	sp|P82460|THIO_PIG	4;1	4;1	4;1	Thioredoxin	TXN	Sus scrofa	sp|P82460|THIO_PIG Thioredoxin OS=Sus scrofa OX=9823 GN=TXN PE=1 SV=3	2	4	4	4	2	3	4	4	4	3	2	3	4	4	4	3	2	3	4	4	4	3	37.1	37.1	37.1	11828	105	105;105	1963-03-01	3	4	5	6	6	3	0	15294	By MS/MS	By MS/MS	By MS/MS
Q5SSJ5	sp|Q5SSJ5|HP1B3_HUMAN	sp|Q5SSJ5|HP1B3_HUMAN	7	7	7	Heterochromatin protein 1-binding protein 3	HP1BP3	Homo sapiens	sp|Q5SSJ5|HP1B3_HUMAN Heterochromatin protein 1-binding protein 3 OS=Homo sapiens OX=9606 GN=HP1BP3 PE=1 SV=1	1	7	7	7	3	5	6	6	4	4	3	5	6	6	4	4	3	5	6	6	4	4	2021-03-12	2021-03-12	2021-03-12	61206	553	553	1962-03-01	5	8	10	10	7	8	0	14606	By MS/MS	By MS/MS	By MS/MS
Q9TSV6	sp|Q9TSV6|VATG2_PIG;sp|O95670|VATG2_HUMAN;sp|O75348|VATG1_HUMAN	sp|Q9TSV6|VATG2_PIG;sp|O95670|VATG2_HUMAN;sp|O75348|VATG1_HUMAN	1;1;1	1;1;1	1;1;1	V-type proton ATPase subunit G 2	ATP6V1G2	Sus scrofa	sp|Q9TSV6|VATG2_PIG V-type proton ATPase subunit G 2 OS=Sus scrofa OX=9823 GN=ATP6V1G2 PE=3 SV=1;sp|O95670|VATG2_HUMAN V-type proton ATPase subunit G 2 OS=Homo sapiens OX=9606 GN=ATP6V1G2 PE=1 SV=1;sp|O75348|VATG1_HUMAN V-type proton ATPase subunit G 1 OS=	3	1	1	1	1	1	1	1	1	1	1	1	1	1	1	1	1	1	1	1	1	1	2021-07-12	2021-07-12	2021-07-12	13579	118	118;118;118	1956-03-01	2	3	5	2	3	3	0	14452	By MS/MS	By MS/MS	By MS/MS
Q5S1S4	sp|Q5S1S4|CAH3_PIG	sp|Q5S1S4|CAH3_PIG	5	5	5	Carbonic anhydrase 3	CA3	Sus scrofa	sp|Q5S1S4|CAH3_PIG Carbonic anhydrase 3 OS=Sus scrofa OX=9823 GN=CA3 PE=2 SV=3	1	5	5	5	4	3	4	4	2	2	4	3	4	4	2	2	4	3	4	4	2	2	2021-08-28	2021-08-28	2021-08-28	29411	260	260	1936-03-01	9	4	6	10	4	6	0	14331	By MS/MS	By MS/MS	By MS/MS
Q8TAQ2	sp|Q8TAQ2|SMRC2_HUMAN	sp|Q8TAQ2|SMRC2_HUMAN	1	1	1	SWI/SNF complex subunit SMARCC2	SMARCC2	Homo sapiens	sp|Q8TAQ2|SMRC2_HUMAN SWI/SNF complex subunit SMARCC2 OS=Homo sapiens OX=9606 GN=SMARCC2 PE=1 SV=1	1	1	1	1	1	1	1	1	1	1	1	1	1	1	1	1	1	1	1	1	1	1	2021-07-01	2021-07-01	2021-07-01	132.88	1214	1214	2025-03-01	2	1	1	2	1	1	0	14185	By MS/MS	By MS/MS	By matching
P50991	sp|P50991|TCPD_HUMAN	sp|P50991|TCPD_HUMAN	3	3	3	T-complex protein 1 subunit delta	CCT4	Homo sapiens	sp|P50991|TCPD_HUMAN T-complex protein 1 subunit delta OS=Homo sapiens OX=9606 GN=CCT4 PE=1 SV=4	1	3	3	3	3	3	3	3	2	2	3	3	3	3	2	2	3	3	3	3	2	2	8	8	8	57924	539	539	2017-03-01	5	5	4	4	3	3	0	14097	By MS/MS	By MS/MS	By MS/MS
P62888	sp|P62888|RL30_HUMAN	sp|P62888|RL30_HUMAN	2	2	2	60S ribosomal protein L30	RPL30	Homo sapiens	sp|P62888|RL30_HUMAN 60S ribosomal protein L30 OS=Homo sapiens OX=9606 GN=RPL30 PE=1 SV=2	1	2	2	2	2	2	2	2	2	2	2	2	2	2	2	2	2	2	2	2	2	2	2021-03-24	2021-03-24	2021-03-24	12784	115	115	1979-03-01	4	4	3	2	4	7	0	14071	By MS/MS	By MS/MS	By MS/MS
P68402	sp|P68402|PA1B2_HUMAN	sp|P68402|PA1B2_HUMAN	2	2	2	Platelet-activating factor acetylhydrolase IB subunit alpha2	PAFAH1B2	Homo sapiens	sp|P68402|PA1B2_HUMAN Platelet-activating factor acetylhydrolase IB subunit alpha2 OS=Homo sapiens OX=9606 GN=PAFAH1B2 PE=1 SV=1	1	2	2	2	2	2	2	2	2	2	2	2	2	2	2	2	2	2	2	2	2	2	2021-02-12	2021-02-12	2021-02-12	25569	229	229	2021-03-01	5	6	6	4	3	4	0	14052	By MS/MS	By MS/MS	By MS/MS
Q5VTE0	sp|Q5VTE0|EF1A3_HUMAN;sp|P68104|EF1A1_HUMAN	sp|Q5VTE0|EF1A3_HUMAN;sp|P68104|EF1A1_HUMAN	5;5	5;5	2;2	Putative elongation factor 1-alpha-like 3	EEF1A1P5	Homo sapiens	sp|Q5VTE0|EF1A3_HUMAN Putative elongation factor 1-alpha-like 3 OS=Homo sapiens OX=9606 GN=EEF1A1P5 PE=5 SV=1;sp|P68104|EF1A1_HUMAN Elongation factor 1-alpha 1 OS=Homo sapiens OX=9606 GN=EEF1A1 PE=1 SV=1	2	5	5	2	3	5	4	4	3	3	3	5	4	4	3	3	1	2	2	2	2	2	2021-04-18	2021-04-18	2021-03-11	50184	462	462;462	1945-03-01	8	11	9	11	7	9	0	13858	By MS/MS	By MS/MS	By MS/MS
P62917	sp|P62917|RL8_HUMAN	sp|P62917|RL8_HUMAN	3	3	3	60S ribosomal protein L8	RPL8	Homo sapiens	sp|P62917|RL8_HUMAN 60S ribosomal protein L8 OS=Homo sapiens OX=9606 GN=RPL8 PE=1 SV=2	1	3	3	3	3	3	3	3	3	2	3	3	3	3	3	2	3	3	3	3	3	2	2021-02-22	2021-02-22	2021-02-22	28024	257	257	1959-03-01	4	7	4	6	5	6	0	13829	By matching	By MS/MS	By matching
Q8WW22	sp|Q8WW22|DNJA4_HUMAN	sp|Q8WW22|DNJA4_HUMAN	2	2	2	DnaJ homolog subfamily A member 4	DNAJA4	Homo sapiens	sp|Q8WW22|DNJA4_HUMAN DnaJ homolog subfamily A member 4 OS=Homo sapiens OX=9606 GN=DNAJA4 PE=1 SV=1	1	2	2	2	2	2	1	2	1	1	2	2	1	2	1	1	2	2	1	2	1	1	2021-06-09	2021-06-09	2021-06-09	44797	397	397	2026-03-01	3	5	3	3	2	3	0	13661	By matching	By MS/MS	By matching
Q29315	sp|Q29315|RLA2_PIG	sp|Q29315|RLA2_PIG	3	1	1	60S acidic ribosomal protein P2	RPLP2	Sus scrofa	sp|Q29315|RLA2_PIG 60S acidic ribosomal protein P2 OS=Sus scrofa OX=9823 GN=RPLP2 PE=3 SV=1	1	3	1	1	3	3	3	3	3	3	1	1	1	1	1	1	1	1	1	1	1	1	41.7	2021-05-16	2021-05-16	11294	115	115	2021-03-03	2	2	2	1	1	2	0	13643	By MS/MS	By MS/MS	By MS/MS
Q16181	sp|Q16181|SEPT7_HUMAN;sp|Q6ZU15|SEP14_HUMAN	sp|Q16181|SEPT7_HUMAN	3;1	3;1	3;1	Septin-7	SEPTIN7	Homo sapiens	sp|Q16181|SEPT7_HUMAN Septin-7 OS=Homo sapiens OX=9606 GN=SEPTIN7 PE=1 SV=2	2	3	3	3	2	3	3	3	3	3	2	3	3	3	3	3	2	3	3	3	3	3	2021-02-11	2021-02-11	2021-02-11	50679	437	437;432	1959-03-01	4	5	6	6	7	4	0	13622	By MS/MS	By MS/MS	By MS/MS
O60884	sp|O60884|DNJA2_HUMAN	sp|O60884|DNJA2_HUMAN	2	2	2	DnaJ homolog subfamily A member 2	DNAJA2	Homo sapiens	sp|O60884|DNJA2_HUMAN DnaJ homolog subfamily A member 2 OS=Homo sapiens OX=9606 GN=DNAJA2 PE=1 SV=1	1	2	2	2	0	0	1	2	2	2	0	0	1	2	2	2	0	0	1	2	2	2	2021-05-08	2021-05-08	2021-05-08	45745	412	412	1978-04-01			1	3	2	3	0	13416			By MS/MS
P15531	sp|P15531|NDKA_HUMAN;sp|P22392|NDKB_HUMAN;sp|Q2EN76|NDKB_PIG;sp|O60361|NDK8_HUMAN	sp|P15531|NDKA_HUMAN;sp|P22392|NDKB_HUMAN;sp|Q2EN76|NDKB_PIG	6;4;3;2	6;4;3;2	6;4;3;2	Nucleoside diphosphate kinase A	NME1	Homo sapiens	sp|P15531|NDKA_HUMAN Nucleoside diphosphate kinase A OS=Homo sapiens OX=9606 GN=NME1 PE=1 SV=1;sp|P22392|NDKB_HUMAN Nucleoside diphosphate kinase B OS=Homo sapiens OX=9606 GN=NME2 PE=1 SV=1;sp|Q2EN76|NDKB_PIG Nucleoside diphosphate kinase B OS=Sus scrofa O	4	6	6	6	6	6	6	5	4	2	6	6	6	5	4	2	6	6	6	5	4	2	46.1	46.1	46.1	17149	152	152;152;152;137	1995-02-01	9	17	14	7	8	3	0	13274	By MS/MS	By MS/MS	By MS/MS
Q1KYT0	sp|Q1KYT0|ENOB_PIG;sp|P13929|ENOB_HUMAN	sp|Q1KYT0|ENOB_PIG;sp|P13929|ENOB_HUMAN	4;4	2;2	2;2	Beta-enolase	ENO3	Sus scrofa	sp|Q1KYT0|ENOB_PIG Beta-enolase OS=Sus scrofa OX=9823 GN=ENO3 PE=2 SV=1;sp|P13929|ENOB_HUMAN Beta-enolase OS=Homo sapiens OX=9606 GN=ENO3 PE=1 SV=5	2	4	2	2	4	3	4	4	4	2	2	2	2	2	2	1	2	2	2	2	2	1	2021-08-13	2021-02-06	2021-02-06	47.13	434	434;434	2014-03-01	8	6	7	7	4	4	0	13177	By MS/MS	By MS/MS	By MS/MS
Q9Y3E1	sp|Q9Y3E1|HDGR3_HUMAN;sp|Q7Z4V5|HDGR2_HUMAN	sp|Q9Y3E1|HDGR3_HUMAN;sp|Q7Z4V5|HDGR2_HUMAN	2;1	2;1	2;1	Hepatoma-derived growth factor-related protein 3	HDGFL3	Homo sapiens	sp|Q9Y3E1|HDGR3_HUMAN Hepatoma-derived growth factor-related protein 3 OS=Homo sapiens OX=9606 GN=HDGFL3 PE=1 SV=1;sp|Q7Z4V5|HDGR2_HUMAN Hepatoma-derived growth factor-related protein 2 OS=Homo sapiens OX=9606 GN=HDGFL2 PE=1 SV=1	2	2	2	2	2	2	2	2	2	2	2	2	2	2	2	2	2	2	2	2	2	2	2021-03-16	2021-03-16	2021-03-16	22619	203	203;671	1936-03-01	6	6	6	5	5	5	0	13025	By MS/MS	By MS/MS	By MS/MS
Q9BDP9	sp|Q9BDP9|CART_PIG;sp|Q16568|CART_HUMAN	sp|Q9BDP9|CART_PIG;sp|Q16568|CART_HUMAN	1;1	1;1	1;1	Cocaine- and amphetamine-regulated transcript protein (Fragment)	CARTPT	Sus scrofa	sp|Q9BDP9|CART_PIG Cocaine- and amphetamine-regulated transcript protein (Fragment) OS=Sus scrofa OX=9823 GN=CARTPT PE=2 SV=1;sp|Q16568|CART_HUMAN Cocaine- and amphetamine-regulated transcript protein OS=Homo sapiens OX=9606 GN=CARTPT PE=1 SV=1	2	1	1	1	1	1	1	1	1	1	1	1	1	1	1	1	1	1	1	1	1	1	2021-07-16	2021-07-16	2021-07-16	74508	66	66;116	2021-01-03	2	2	2	2	1	1	0	12577	By MS/MS	By MS/MS	By MS/MS
P18124	sp|P18124|RL7_HUMAN	sp|P18124|RL7_HUMAN	4	4	4	60S ribosomal protein L7	RPL7	Homo sapiens	sp|P18124|RL7_HUMAN 60S ribosomal protein L7 OS=Homo sapiens OX=9606 GN=RPL7 PE=1 SV=1	1	4	4	4	3	2	3	4	3	3	3	2	3	4	3	3	3	2	3	4	3	3	2021-09-14	2021-09-14	2021-09-14	29225	248	248	1957-03-01	8	3	8	12	7	6	0	12575	By MS/MS	By MS/MS	By MS/MS
P21281	sp|P21281|VATB2_HUMAN;sp|P15313|VATB1_HUMAN	sp|P21281|VATB2_HUMAN;sp|P15313|VATB1_HUMAN	5;3	5;3	5;3	V-type proton ATPase subunit B, brain isoform	ATP6V1B2	Homo sapiens	sp|P21281|VATB2_HUMAN V-type proton ATPase subunit B, brain isoform OS=Homo sapiens OX=9606 GN=ATP6V1B2 PE=1 SV=3;sp|P15313|VATB1_HUMAN V-type proton ATPase subunit B, kidney isoform OS=Homo sapiens OX=9606 GN=ATP6V1B1 PE=1 SV=3	2	5	5	5	2	2	5	5	5	4	2	2	5	5	5	4	2	2	5	5	5	4	2021-03-14	2021-03-14	2021-03-14	56.5	511	511;513	2021-03-04	3	2	8	11	8	7	0	12521	By MS/MS	By matching	By MS/MS
P62277	sp|P62277|RS13_HUMAN;sp|P62279|RS13_PIG	sp|P62277|RS13_HUMAN;sp|P62279|RS13_PIG	5;4	5;4	5;4	40S ribosomal protein S13	RPS13	Homo sapiens	sp|P62277|RS13_HUMAN 40S ribosomal protein S13 OS=Homo sapiens OX=9606 GN=RPS13 PE=1 SV=2;sp|P62279|RS13_PIG 40S ribosomal protein S13 (Fragment) OS=Sus scrofa OX=9823 GN=RPS13 PE=2 SV=2	2	5	5	5	4	4	4	5	5	5	4	4	4	5	5	5	4	4	4	5	5	5	32.5	32.5	32.5	17222	151	151;107	1966-03-01	12	10	10	14	13	14	0	12314	By MS/MS	By MS/MS	By MS/MS
Q9Y3I0	sp|Q9Y3I0|RTCB_HUMAN;sp|Q19PY3|RTCB_PIG	sp|Q9Y3I0|RTCB_HUMAN;sp|Q19PY3|RTCB_PIG	5;5	5;5	5;5	RNA-splicing ligase RtcB homolog	RTCB	Homo sapiens	sp|Q9Y3I0|RTCB_HUMAN RNA-splicing ligase RtcB homolog OS=Homo sapiens OX=9606 GN=RTCB PE=1 SV=1;sp|Q19PY3|RTCB_PIG RNA-splicing ligase RtcB homolog OS=Sus scrofa OX=9823 GN=RTCB PE=2 SV=1	2	5	5	5	3	4	4	4	3	3	3	4	4	4	3	3	3	4	4	4	3	3	2021-03-14	2021-03-14	2021-03-14	55.21	505	505;505	2021-04-03	8	9	7	9	7	7	0	12243	By MS/MS	By MS/MS	By MS/MS
P23284	sp|P23284|PPIB_HUMAN	sp|P23284|PPIB_HUMAN	3	2	2	Peptidyl-prolyl cis-trans isomerase B	PPIB	Homo sapiens	sp|P23284|PPIB_HUMAN Peptidyl-prolyl cis-trans isomerase B OS=Homo sapiens OX=9606 GN=PPIB PE=1 SV=2	1	3	2	2	2	3	3	2	2	2	2	2	2	2	1	1	2	2	2	2	1	1	2021-08-14	12	12	23742	216	216	3	6	4	4	4	3	2	0	12187	By MS/MS	By MS/MS	By MS/MS
P00367	sp|P00367|DHE3_HUMAN;sp|P42174|DHE3_PIG;sp|P49448|DHE4_HUMAN	sp|P00367|DHE3_HUMAN;sp|P42174|DHE3_PIG;sp|P49448|DHE4_HUMAN	4;4;3	4;4;3	4;4;3	Glutamate dehydrogenase 1, mitochondrial	GLUD1	Homo sapiens	sp|P00367|DHE3_HUMAN Glutamate dehydrogenase 1, mitochondrial OS=Homo sapiens OX=9606 GN=GLUD1 PE=1 SV=2;sp|P42174|DHE3_PIG Glutamate dehydrogenase 1, mitochondrial OS=Sus scrofa OX=9823 GN=GLUD1 PE=1 SV=2;sp|P49448|DHE4_HUMAN Glutamate dehydrogenase 2, mi	3	4	4	4	3	3	4	4	2	1	3	3	4	4	2	1	3	3	4	4	2	1	2021-02-10	2021-02-10	2021-02-10	61397	558	558;558;558	2021-12-03	6	3	5	6	3	2	0	12138	By MS/MS	By matching	By MS/MS
Q86V81	sp|Q86V81|THOC4_HUMAN	sp|Q86V81|THOC4_HUMAN	4	4	4	THO complex subunit 4	ALYREF	Homo sapiens	sp|Q86V81|THOC4_HUMAN THO complex subunit 4 OS=Homo sapiens OX=9606 GN=ALYREF PE=1 SV=3	1	4	4	4	1	1	1	1	2	4	1	1	1	1	2	4	1	1	1	1	2	4	2021-03-25	2021-03-25	2021-03-25	26888	257	257	1978-04-01	1	2	1	1	4	9	0	12127	By matching	By MS/MS	By matching
Q99878	sp|Q99878|H2A1J_HUMAN;sp|Q96KK5|H2A1H_HUMAN;sp|Q9BTM1|H2AJ_HUMAN;sp|P0C0S8|H2A1_HUMAN;sp|P20671|H2A1D_HUMAN	sp|Q99878|H2A1J_HUMAN;sp|Q96KK5|H2A1H_HUMAN;sp|Q9BTM1|H2AJ_HUMAN;sp|P0C0S8|H2A1_HUMAN;sp|P20671|H2A1D_HUMAN	10;10;10;10;9	2;2;2;2;2	0;0;0;0;0	Histone H2A type 1-J	H2AC14	Homo sapiens	sp|Q99878|H2A1J_HUMAN Histone H2A type 1-J OS=Homo sapiens OX=9606 GN=H2AC14 PE=1 SV=3;sp|Q96KK5|H2A1H_HUMAN Histone H2A type 1-H OS=Homo sapiens OX=9606 GN=H2AC12 PE=1 SV=3;sp|Q9BTM1|H2AJ_HUMAN Histone H2A.J OS=Homo sapiens OX=9606 GN=H2AJ PE=1 SV=1;sp|P0	5	10	2	0	9	9	9	9	10	10	1	1	1	2	2	2	0	0	0	0	0	0	67.2	2021-01-14	0	13936	128	128;128;129;130;130	2024-04-01	3	1	2	11	4	8	0	12112	By MS/MS	By matching	By matching
Q32P51	sp|Q32P51|RA1L2_HUMAN;sp|P09651|ROA1_HUMAN	sp|Q32P51|RA1L2_HUMAN;sp|P09651|ROA1_HUMAN	3;3	3;3	3;3	Heterogeneous nuclear ribonucleoprotein A1-like 2	HNRNPA1L2	Homo sapiens	sp|Q32P51|RA1L2_HUMAN Heterogeneous nuclear ribonucleoprotein A1-like 2 OS=Homo sapiens OX=9606 GN=HNRNPA1L2 PE=2 SV=2;sp|P09651|ROA1_HUMAN Heterogeneous nuclear ribonucleoprotein A1 OS=Homo sapiens OX=9606 GN=HNRNPA1 PE=1 SV=5	2	3	3	3	3	3	3	3	1	1	3	3	3	3	1	1	3	3	3	3	1	1	2021-08-12	2021-08-12	2021-08-12	34225	320	320;372	1958-02-01	11	5	8	6	2	1	0	12094	By MS/MS	By MS/MS	By MS/MS
Q14103	sp|Q14103|HNRPD_HUMAN;sp|O14979|HNRDL_HUMAN	sp|Q14103|HNRPD_HUMAN	4;1	4;1	4;1	Heterogeneous nuclear ribonucleoprotein D0	HNRNPD	Homo sapiens	sp|Q14103|HNRPD_HUMAN Heterogeneous nuclear ribonucleoprotein D0 OS=Homo sapiens OX=9606 GN=HNRNPD PE=1 SV=1	2	4	4	4	4	4	4	4	3	2	4	4	4	4	3	2	4	4	4	4	3	2	2021-03-11	2021-03-11	2021-03-11	38434	355	355;420	1986-02-01	11	9	8	8	4	3	0	11988	By MS/MS	By MS/MS	By MS/MS
P09623	sp|P09623|DLDH_PIG;sp|P09622|DLDH_HUMAN	sp|P09623|DLDH_PIG;sp|P09622|DLDH_HUMAN	2;1	2;1	2;1	Dihydrolipoyl dehydrogenase, mitochondrial	DLD	Sus scrofa	sp|P09623|DLDH_PIG Dihydrolipoyl dehydrogenase, mitochondrial OS=Sus scrofa OX=9823 GN=DLD PE=1 SV=1;sp|P09622|DLDH_HUMAN Dihydrolipoyl dehydrogenase, mitochondrial OS=Homo sapiens OX=9606 GN=DLD PE=1 SV=2	2	2	2	2	1	1	1	1	1	1	1	1	1	1	1	1	1	1	1	1	1	1	2021-05-07	2021-05-07	2021-05-07	54185	509	509;509	1955-03-01	1	2	2	3	2	1	0	1932-10-01	By MS/MS	By matching	By matching
P08059	CON__Q3ZBD7;sp|P08059|G6PI_PIG	CON__Q3ZBD7;sp|P08059|G6PI_PIG	3;3	3;3	3;3	Glucose-6-phosphate isomerase	GPI	Sus scrofa	;sp|P08059|G6PI_PIG Glucose-6-phosphate isomerase OS=Sus scrofa OX=9823 GN=GPI PE=1 SV=3	2	3	3	3	3	3	3	3	3	3	3	3	3	3	3	3	3	3	3	3	3	3	2021-04-07	2021-04-07	2021-04-07	62.87	557	557;558	1935-03-01	6	4	5	8	5	3	0	11721	By MS/MS	By MS/MS	By MS/MS
P17096	sp|P17096|HMGA1_HUMAN	sp|P17096|HMGA1_HUMAN	2	2	2	High mobility group protein HMG-I/HMG-Y	HMGA1	Homo sapiens	sp|P17096|HMGA1_HUMAN High mobility group protein HMG-I/HMG-Y OS=Homo sapiens OX=9606 GN=HMGA1 PE=1 SV=3	1	2	2	2	0	0	0	0	0	2	0	0	0	0	0	2	0	0	0	0	0	2	32.7	32.7	32.7	11676	107	107	6						2	0	11604
P55327	sp|P55327|TPD52_HUMAN	sp|P55327|TPD52_HUMAN	3	3	3	Tumor protein D52	TPD52	Homo sapiens	sp|P55327|TPD52_HUMAN Tumor protein D52 OS=Homo sapiens OX=9606 GN=TPD52 PE=1 SV=2	1	3	3	3	3	3	2	2	2	2	3	3	2	2	2	2	3	3	2	2	2	2	2021-04-17	2021-04-17	2021-04-17	24327	224	224	2026-03-01	5	5	3	3	3	4	0	11476	By MS/MS	By MS/MS	By MS/MS
Q99962	sp|Q99962|SH3G2_HUMAN	sp|Q99962|SH3G2_HUMAN	2	2	2	Endophilin-A1	SH3GL2	Homo sapiens	sp|Q99962|SH3G2_HUMAN Endophilin-A1 OS=Homo sapiens OX=9606 GN=SH3GL2 PE=1 SV=1	1	2	2	2	2	1	1	2	1	1	2	1	1	2	1	1	2	1	1	2	1	1	2021-04-09	2021-04-09	2021-04-09	39962	352	352	2025-03-01	4	2	2	4	2	2	0	11251	By MS/MS	By matching	By MS/MS
Q9NQG5	sp|Q9NQG5|RPR1B_HUMAN	sp|Q9NQG5|RPR1B_HUMAN	3	3	3	Regulation of nuclear pre-mRNA domain-containing protein 1B	RPRD1B	Homo sapiens	sp|Q9NQG5|RPR1B_HUMAN Regulation of nuclear pre-mRNA domain-containing protein 1B OS=Homo sapiens OX=9606 GN=RPRD1B PE=1 SV=1	1	3	3	3	2	1	2	2	2	2	2	1	2	2	2	2	2	1	2	2	2	2	2021-04-14	2021-04-14	2021-04-14	36899	326	326	1933-03-01	6	2	3	3	3	4	0	11178	By MS/MS	By MS/MS	By MS/MS
P09471	sp|P09471|GNAO_HUMAN;sp|P63096|GNAI1_HUMAN;sp|P08754|GNAI3_HUMAN;sp|P04899|GNAI2_HUMAN;sp|P38405|GNAL_HUMAN;sp|P63092|GNAS2_HUMAN;sp|P29797|GNAS_PIG;sp|Q5JWF2|GNAS1_HUMAN	sp|P09471|GNAO_HUMAN	4;1;1;1;1;1;1;1	3;0;0;0;0;0;0;0	3;0;0;0;0;0;0;0	Guanine nucleotide-binding protein G(o) subunit alpha	GNAO1	Homo sapiens	sp|P09471|GNAO_HUMAN Guanine nucleotide-binding protein G(o) subunit alpha OS=Homo sapiens OX=9606 GN=GNAO1 PE=1 SV=4	8	4	3	3	2	2	3	4	3	2	1	1	2	3	2	1	1	1	2	3	2	1	2021-09-16	2021-08-13	2021-08-13	40.05	354	354;354;354;355;381;394;397;1037	1977-03-01	3	2	5	7	6	3	0	10845	By matching	By matching	By MS/MS
Q07020	sp|Q07020|RL18_HUMAN;sp|Q95342|RL18_PIG	sp|Q07020|RL18_HUMAN;sp|Q95342|RL18_PIG	2;2	2;2	2;2	60S ribosomal protein L18	RPL18	Homo sapiens	sp|Q07020|RL18_HUMAN 60S ribosomal protein L18 OS=Homo sapiens OX=9606 GN=RPL18 PE=1 SV=2;sp|Q95342|RL18_PIG 60S ribosomal protein L18 OS=Sus scrofa OX=9823 GN=RPL18 PE=1 SV=4	2	2	2	2	2	2	2	2	1	1	2	2	2	2	1	1	2	2	2	2	1	1	2021-08-13	2021-08-13	2021-08-13	21634	188	188;195	1952-03-01	3	3	5	6	3	3	0	10725	By MS/MS	By MS/MS	By MS/MS
Q14011	sp|Q14011|CIRBP_HUMAN	sp|Q14011|CIRBP_HUMAN	2	2	2	Cold-inducible RNA-binding protein	CIRBP	Homo sapiens	sp|Q14011|CIRBP_HUMAN Cold-inducible RNA-binding protein OS=Homo sapiens OX=9606 GN=CIRBP PE=1 SV=1	1	2	2	2	1	1	1	1	2	2	1	1	1	1	2	2	1	1	1	1	2	2	2021-03-20	2021-03-20	2021-03-20	18648	172	172	2021-05-04	1	1	1	1	4	4	0	10562	By matching	By MS/MS	By MS/MS
P16401	sp|P16401|H15_HUMAN	sp|P16401|H15_HUMAN	6	4	4	Histone H1.5	H1-5	Homo sapiens	sp|P16401|H15_HUMAN Histone H1.5 OS=Homo sapiens OX=9606 GN=H1-5 PE=1 SV=3	1	6	4	4	6	6	6	6	6	6	4	4	4	4	4	4	4	4	4	4	4	4	2021-07-21	2021-06-14	2021-06-14	22.58	226	226	1961-03-01	14	17	14	20	17	17	0	10204	By MS/MS	By MS/MS	By MS/MS
Q9UHV9	sp|Q9UHV9|PFD2_HUMAN	sp|Q9UHV9|PFD2_HUMAN	2	2	2	Prefoldin subunit 2	PFDN2	Homo sapiens	sp|Q9UHV9|PFD2_HUMAN Prefoldin subunit 2 OS=Homo sapiens OX=9606 GN=PFDN2 PE=1 SV=1	1	2	2	2	2	2	2	2	2	2	2	2	2	2	2	2	2	2	2	2	2	2	2021-09-16	2021-09-16	2021-09-16	16648	154	154	2016-03-01	4	4	3	3	3	2	0	10201	By MS/MS	By MS/MS	By MS/MS
P50395	sp|P50395|GDIB_HUMAN;sp|Q6Q7J2|GDIB_PIG;sp|P31150|GDIA_HUMAN	sp|P50395|GDIB_HUMAN;sp|Q6Q7J2|GDIB_PIG;sp|P31150|GDIA_HUMAN	2;2;1	2;2;1	2;2;1	Rab GDP dissociation inhibitor beta	GDI2	Homo sapiens	sp|P50395|GDIB_HUMAN Rab GDP dissociation inhibitor beta OS=Homo sapiens OX=9606 GN=GDI2 PE=1 SV=2;sp|Q6Q7J2|GDIB_PIG Rab GDP dissociation inhibitor beta OS=Sus scrofa OX=9823 GN=GDI2 PE=2 SV=1;sp|P31150|GDIA_HUMAN Rab GDP dissociation inhibitor alpha OS=H	3	2	2	2	2	0	2	2	1	2	2	0	2	2	1	2	2	0	2	2	1	2	2021-07-06	2021-07-06	2021-07-06	50663	445	445;445;447	1964-03-01	3		3	4	1	3	0	10198	By MS/MS		By MS/MS
P63027	sp|P63027|VAMP2_HUMAN	sp|P63027|VAMP2_HUMAN	1	1	1	Vesicle-associated membrane protein 2	VAMP2	Homo sapiens	sp|P63027|VAMP2_HUMAN Vesicle-associated membrane protein 2 OS=Homo sapiens OX=9606 GN=VAMP2 PE=1 SV=3	1	1	1	1	0	0	0	0	1	1	0	0	0	0	1	1	0	0	0	0	1	1	2021-08-13	2021-08-13	2021-08-13	12663	116	116	1967-05-01					2	4	0	10114
P07237	sp|P07237|PDIA1_HUMAN	sp|P07237|PDIA1_HUMAN	3	3	3	Protein disulfide-isomerase	P4HB	Homo sapiens	sp|P07237|PDIA1_HUMAN Protein disulfide-isomerase OS=Homo sapiens OX=9606 GN=P4HB PE=1 SV=3	1	3	3	3	3	1	3	3	3	3	3	1	3	3	3	3	3	1	3	3	3	3	2021-07-06	2021-07-06	2021-07-06	57116	508	508	1955-03-01	5	2	4	3	3	5	0	10034	By MS/MS	By MS/MS	By MS/MS
Q3ZCM7	sp|Q3ZCM7|TBB8_HUMAN	sp|Q3ZCM7|TBB8_HUMAN	6	1	1	Tubulin beta-8 chain	TUBB8	Homo sapiens	sp|Q3ZCM7|TBB8_HUMAN Tubulin beta-8 chain OS=Homo sapiens OX=9606 GN=TUBB8 PE=1 SV=2	1	6	1	1	1	0	6	6	6	4	0	0	1	1	1	1	0	0	1	1	1	1	2021-05-18	2021-02-07	2021-02-07	49775	444	444	2029-04-01			2	2	2	1	0	10005	By matching		By matching
P84090	sp|P84090|ERH_HUMAN	sp|P84090|ERH_HUMAN	1	1	1	Enhancer of rudimentary homolog	ERH	Homo sapiens	sp|P84090|ERH_HUMAN Enhancer of rudimentary homolog OS=Homo sapiens OX=9606 GN=ERH PE=1 SV=1	1	1	1	1	0	0	1	1	1	1	0	0	1	1	1	1	0	0	1	1	1	1	2021-06-10	2021-06-10	2021-06-10	12259	104	104	2021-04-04			1	2	1	1	0	8462			By matching
Q6QAQ1	sp|Q6QAQ1|ACTB_PIG;sp|P60709|ACTB_HUMAN;sp|Q6S8J3|POTEE_HUMAN;sp|A5A3E0|POTEF_HUMAN;sp|P0CG38|POTEI_HUMAN;sp|Q9BYX7|ACTBM_HUMAN;sp|P0CG39|POTEJ_HUMAN	sp|Q6QAQ1|ACTB_PIG;sp|P60709|ACTB_HUMAN	14;14;6;5;4;2;2	1;1;0;0;0;0;0	1;1;0;0;0;0;0	Actin, cytoplasmic 1	ACTB	Sus scrofa	sp|Q6QAQ1|ACTB_PIG Actin, cytoplasmic 1 OS=Sus scrofa OX=9823 GN=ACTB PE=1 SV=2;sp|P60709|ACTB_HUMAN Actin, cytoplasmic 1 OS=Homo sapiens OX=9606 GN=ACTB PE=1 SV=1	7	14	1	1	10	10	13	13	14	14	0	1	1	1	1	1	0	1	1	1	1	1	57.9	2021-05-04	2021-05-04	41736	375	375;375;1075;1075;1075;375;1038	2021-01-04		2	1	3	2	2	0	8081	By matching	By matching	By matching
P04178	sp|P04178|SODC_PIG	sp|P04178|SODC_PIG	3	3	3	Superoxide dismutase [Cu-Zn]	SOD1	Sus scrofa	sp|P04178|SODC_PIG Superoxide dismutase [Cu-Zn] OS=Sus scrofa OX=9823 GN=SOD1 PE=1 SV=2	1	3	3	3	2	3	3	1	3	3	2	3	3	1	3	3	2	3	3	1	3	3	32.7	32.7	32.7	15892	153	153	1977-03-01	2	5	4	1	5	5	0	7949	By matching	By MS/MS	By MS/MS
P15880	sp|P15880|RS2_HUMAN	sp|P15880|RS2_HUMAN	3	3	3	40S ribosomal protein S2	RPS2	Homo sapiens	sp|P15880|RS2_HUMAN 40S ribosomal protein S2 OS=Homo sapiens OX=9606 GN=RPS2 PE=1 SV=2	1	3	3	3	2	1	2	3	3	2	2	1	2	3	3	2	2	1	2	3	3	2	2021-03-12	2021-03-12	2021-03-12	31324	293	293	4	3	1	3	6	4	5	0	7532	By MS/MS	By MS/MS	By matching
Q9NUP9	sp|Q9NUP9|LIN7C_HUMAN;sp|O14910|LIN7A_HUMAN	sp|Q9NUP9|LIN7C_HUMAN	3;1	3;1	3;1	Protein lin-7 homolog C	LIN7C	Homo sapiens	sp|Q9NUP9|LIN7C_HUMAN Protein lin-7 homolog C OS=Homo sapiens OX=9606 GN=LIN7C PE=1 SV=1	2	3	3	3	3	3	3	1	2	2	3	3	3	1	2	2	3	3	3	1	2	2	2021-02-14	2021-02-14	2021-02-14	21834	197	197;233	2021-05-03	4	5	3	1	4	5	0	6706	By matching	By MS/MS	By matching
P35221	sp|P35221|CTNA1_HUMAN	sp|P35221|CTNA1_HUMAN	2	2	2	Catenin alpha-1	CTNNA1	Homo sapiens	sp|P35221|CTNA1_HUMAN Catenin alpha-1 OS=Homo sapiens OX=9606 GN=CTNNA1 PE=1 SV=1	1	2	2	2	2	2	2	2	2	2	2	2	2	2	2	2	2	2	2	2	2	2	5	5	5	100.07	906	906	1974-03-01	3	4	3	4	4	5	0	6197	By MS/MS	By MS/MS	By MS/MS
P61604	sp|P61604|CH10_HUMAN	sp|P61604|CH10_HUMAN	2	2	2	10 kDa heat shock protein, mitochondrial	HSPE1	Homo sapiens	sp|P61604|CH10_HUMAN 10 kDa heat shock protein, mitochondrial OS=Homo sapiens OX=9606 GN=HSPE1 PE=1 SV=2	1	2	2	2	1	2	2	2	2	2	1	2	2	2	2	2	1	2	2	2	2	2	2021-05-25	2021-05-25	2021-05-25	10932	102	102	1961-03-01	2	3	4	3	3	3	0	5683	By MS/MS	By MS/MS	By MS/MS
Q04917	sp|Q04917|1433F_HUMAN	sp|Q04917|1433F_HUMAN	3	1	1	14-3-3 protein eta	YWHAH	Homo sapiens	sp|Q04917|1433F_HUMAN 14-3-3 protein eta OS=Homo sapiens OX=9606 GN=YWHAH PE=1 SV=4	1	3	1	1	3	3	3	3	3	3	1	1	1	1	1	1	1	1	1	1	1	1	13	2021-07-05	2021-07-05	28218	246	246	2021-01-03	2	2	2	2	1	1	0	5629	By MS/MS	By matching	By MS/MS
P50213	sp|P50213|IDH3A_HUMAN	sp|P50213|IDH3A_HUMAN	2	2	2	Isocitrate dehydrogenase [NAD] subunit alpha, mitochondrial	IDH3A	Homo sapiens	sp|P50213|IDH3A_HUMAN Isocitrate dehydrogenase [NAD] subunit alpha, mitochondrial OS=Homo sapiens OX=9606 GN=IDH3A PE=1 SV=1	1	2	2	2	0	0	1	2	1	0	0	0	1	2	1	0	0	0	1	2	1	0	2021-05-05	2021-05-05	2021-05-05	39591	366	366	1983-03-01			2	3	1		0	4206			By MS/MS
P40429	sp|P40429|RL13A_HUMAN;sp|Q6NVV1|R13P3_HUMAN;sp|Q95307|RL13A_PIG	sp|P40429|RL13A_HUMAN;sp|Q6NVV1|R13P3_HUMAN;sp|Q95307|RL13A_PIG	2;1;1	2;1;1	2;1;1	60S ribosomal protein L13a	RPL13A	Homo sapiens	sp|P40429|RL13A_HUMAN 60S ribosomal protein L13a OS=Homo sapiens OX=9606 GN=RPL13A PE=1 SV=2;sp|Q6NVV1|R13P3_HUMAN Putative 60S ribosomal protein L13a protein RPL13AP3 OS=Homo sapiens OX=9606 GN=RPL13AP3 PE=5 SV=1;sp|Q95307|RL13A_PIG 60S ribosomal protein	3	2	2	2	1	1	1	1	1	2	1	1	1	1	1	2	1	1	1	1	1	2	2021-03-11	2021-03-11	2021-03-11	23577	203	203;102;137	2021-05-03	3	1	2	2	1	3	0	4116	By MS/MS	By matching	By MS/MS
Q6SA96	sp|Q6SA96|RS23_PIG;sp|P62266|RS23_HUMAN	sp|Q6SA96|RS23_PIG;sp|P62266|RS23_HUMAN	2;2	2;2	2;2	40S ribosomal protein S23	RPS23	Sus scrofa	sp|Q6SA96|RS23_PIG 40S ribosomal protein S23 OS=Sus scrofa OX=9823 GN=RPS23 PE=1 SV=3;sp|P62266|RS23_HUMAN 40S ribosomal protein S23 OS=Homo sapiens OX=9606 GN=RPS23 PE=1 SV=3	2	2	2	2	1	1	2	2	2	2	1	1	2	2	2	2	1	1	2	2	2	2	2021-03-13	2021-03-13	2021-03-13	15816	143	143;143	1988-03-01	2	2	2	4	2	4	0	3987	By MS/MS	By MS/MS	By matching
P62244	sp|P62244|RS15A_HUMAN	sp|P62244|RS15A_HUMAN	1	1	1	40S ribosomal protein S15a	RPS15A	Homo sapiens	sp|P62244|RS15A_HUMAN 40S ribosomal protein S15a OS=Homo sapiens OX=9606 GN=RPS15A PE=1 SV=2	1	1	1	1	1	1	1	1	1	1	1	1	1	1	1	1	1	1	1	1	1	1	2021-08-10	2021-08-10	2021-08-10	14839	130	130	1964-03-01	2	2	3	2	2	3	0	3946	By MS/MS	By MS/MS	By MS/MS
P17980	sp|P17980|PRS6A_HUMAN	sp|P17980|PRS6A_HUMAN	3	3	3	26S proteasome regulatory subunit 6A	PSMC3	Homo sapiens	sp|P17980|PRS6A_HUMAN 26S proteasome regulatory subunit 6A OS=Homo sapiens OX=9606 GN=PSMC3 PE=1 SV=3	1	3	3	3	0	0	1	3	3	1	0	0	1	3	3	1	0	0	1	3	3	1	2021-02-11	2021-02-11	2021-02-11	49203	439	439	2027-04-01			2	5	3	1	0	3923			By MS/MS
P62241	sp|P62241|RS8_HUMAN	sp|P62241|RS8_HUMAN	1	1	1	40S ribosomal protein S8	RPS8	Homo sapiens	sp|P62241|RS8_HUMAN 40S ribosomal protein S8 OS=Homo sapiens OX=9606 GN=RPS8 PE=1 SV=2	1	1	1	1	1	0	1	1	1	0	1	0	1	1	1	0	1	0	1	1	1	0	2021-02-06	2021-02-06	2021-02-06	24205	208	208	3	2		2	2	1		0	3909	By MS/MS		By matching
P26641	sp|P26641|EF1G_HUMAN;sp|Q29387|EF1G_PIG	sp|P26641|EF1G_HUMAN;sp|Q29387|EF1G_PIG	2;1	2;1	2;1	Elongation factor 1-gamma	EEF1G	Homo sapiens	sp|P26641|EF1G_HUMAN Elongation factor 1-gamma OS=Homo sapiens OX=9606 GN=EEF1G PE=1 SV=3;sp|Q29387|EF1G_PIG Elongation factor 1-gamma (Fragment) OS=Sus scrofa OX=9823 GN=EEF1G PE=2 SV=2	2	2	2	2	2	2	2	2	2	1	2	2	2	2	2	1	2	2	2	2	2	1	2021-07-05	2021-07-05	2021-07-05	50118	437	437;432	2014-03-01	3	2	3	3	2	1	0	3865	By MS/MS	By matching	By MS/MS
Q562R1	sp|Q562R1|ACTBL_HUMAN	sp|Q562R1|ACTBL_HUMAN	2	1	1	Beta-actin-like protein 2	ACTBL2	Homo sapiens	sp|Q562R1|ACTBL_HUMAN Beta-actin-like protein 2 OS=Homo sapiens OX=9606 GN=ACTBL2 PE=1 SV=2	1	2	1	1	2	2	2	2	2	2	1	1	1	1	1	1	1	1	1	1	1	1	9	2021-08-04	2021-08-04	42003	376	376	2021-08-03	1	4	3	2	1	1	0	3825	By matching	By MS/MS	By MS/MS
Q5FZP5	sp|Q5FZP5|SCG2_PIG	sp|Q5FZP5|SCG2_PIG	1	1	1	Secretogranin-2	SCG2	Sus scrofa	sp|Q5FZP5|SCG2_PIG Secretogranin-2 OS=Sus scrofa OX=9823 GN=SCG2 PE=2 SV=1	1	1	1	1	1	1	1	1	1	1	1	1	1	1	1	1	1	1	1	1	1	1	2021-01-03	2021-01-03	2021-01-03	70998	616	616	1955-03-01	2	2	1	2	2	2	0	3172	By MS/MS	By matching	By MS/MS
Q04760	sp|Q04760|LGUL_HUMAN	sp|Q04760|LGUL_HUMAN	2	2	2	Lactoylglutathione lyase	GLO1	Homo sapiens	sp|Q04760|LGUL_HUMAN Lactoylglutathione lyase OS=Homo sapiens OX=9606 GN=GLO1 PE=1 SV=4	1	2	2	2	2	1	1	1	1	0	2	1	1	1	1	0	2	1	1	1	1	0	13	13	13	20777	184	184	2021-05-02	4	1	2	2	1		0	2741	By MS/MS	By MS/MS	By MS/MS
P60900	sp|P60900|PSA6_HUMAN	sp|P60900|PSA6_HUMAN	2	2	2	Proteasome subunit alpha type-6	PSMA6	Homo sapiens	sp|P60900|PSA6_HUMAN Proteasome subunit alpha type-6 OS=Homo sapiens OX=9606 GN=PSMA6 PE=1 SV=1	1	2	2	2	2	1	1	1	1	0	2	1	1	1	1	0	2	1	1	1	1	0	2021-05-08	2021-05-08	2021-05-08	27399	246	246	1933-02-01	6	1	2	1	2		0	2694	By MS/MS	By matching	By MS/MS
P49368	sp|P49368|TCPG_HUMAN	sp|P49368|TCPG_HUMAN	2	2	2	T-complex protein 1 subunit gamma	CCT3	Homo sapiens	sp|P49368|TCPG_HUMAN T-complex protein 1 subunit gamma OS=Homo sapiens OX=9606 GN=CCT3 PE=1 SV=4	1	2	2	2	1	1	1	2	1	1	1	1	1	2	1	1	1	1	1	2	1	1	2021-08-06	2021-08-06	2021-08-06	60533	545	545	1978-03-01	1	1	2	2	1	2	0	2661	By matching	By matching	By matching
Q13162	sp|Q13162|PRDX4_HUMAN	sp|Q13162|PRDX4_HUMAN	1	1	1	Peroxiredoxin-4	PRDX4	Homo sapiens	sp|Q13162|PRDX4_HUMAN Peroxiredoxin-4 OS=Homo sapiens OX=9606 GN=PRDX4 PE=1 SV=1	1	1	1	1	1	1	1	0	1	0	1	1	1	0	1	0	1	1	1	0	1	0	2021-01-04	2021-01-04	2021-01-04	30.54	271	271	1975-02-01	2	2	2		2		0	2644	By MS/MS	By MS/MS	By MS/MS
Q8N3J6	sp|Q8N3J6|CADM2_HUMAN	sp|Q8N3J6|CADM2_HUMAN	1	1	1	Cell adhesion molecule 2	CADM2	Homo sapiens	sp|Q8N3J6|CADM2_HUMAN Cell adhesion molecule 2 OS=Homo sapiens OX=9606 GN=CADM2 PE=2 SV=1	1	1	1	1	0	0	0	1	1	1	0	0	0	1	1	1	0	0	0	1	1	1	2021-08-04	2021-08-04	2021-08-04	47553	435	435	5				1	1	1	0.004717	2001
P62879	sp|P62879|GBB2_HUMAN;sp|Q9HAV0|GBB4_HUMAN	sp|P62879|GBB2_HUMAN;sp|Q9HAV0|GBB4_HUMAN	4;3	1;1	1;1	Guanine nucleotide-binding protein G(I)/G(S)/G(T) subunit beta-2	GNB2	Homo sapiens	sp|P62879|GBB2_HUMAN Guanine nucleotide-binding protein G(I)/G(S)/G(T) subunit beta-2 OS=Homo sapiens OX=9606 GN=GNB2 PE=1 SV=3;sp|Q9HAV0|GBB4_HUMAN Guanine nucleotide-binding protein subunit beta-4 OS=Homo sapiens OX=9606 GN=GNB4 PE=1 SV=3	2	4	1	1	2	0	3	4	3	1	0	0	0	1	0	0	0	0	0	1	0	0	2021-01-17	2021-01-04	2021-01-04	37331	340	340;340	4				2			0.0047059	1993	By matching		By matching
Q9Y2Z9	sp|Q9Y2Z9|COQ6_HUMAN	sp|Q9Y2Z9|COQ6_HUMAN	2	2	2	Ubiquinone biosynthesis monooxygenase COQ6, mitochondrial	COQ6	Homo sapiens	sp|Q9Y2Z9|COQ6_HUMAN Ubiquinone biosynthesis monooxygenase COQ6, mitochondrial OS=Homo sapiens OX=9606 GN=COQ6 PE=1 SV=2	1	2	2	2	0	0	0	0	1	2	0	0	0	0	1	2	0	0	0	0	1	2	2021-01-02	2021-01-02	2021-01-02	50869	468	468	1967-05-01					2	4	0.0046189	1858
Q9ULR3	REV__sp|Q9ULR3|PPM1H_HUMAN	REV__sp|Q9ULR3|PPM1H_HUMAN	1	1	1	Protein phosphatase 1H	PPM1H	Homo sapiens	sp|Q9ULR3|PPM1H_HUMAN Protein phosphatase 1H OS=Homo sapiens OX=9606 GN=PPM1H PE=1 SV=2	1	1	1	1	1	0	0	0	0	1	1	0	0	0	0	1	1	0	0	0	0	1	0	0	0	56447	514	514	2021-05-03	1					1	0.0069124	1846	By MS/MS
Q8N3K9	sp|Q8N3K9|CMYA5_HUMAN	sp|Q8N3K9|CMYA5_HUMAN	1	1	1	Cardiomyopathy-associated protein 5	CMYA5	Homo sapiens	sp|Q8N3K9|CMYA5_HUMAN Cardiomyopathy-associated protein 5 OS=Homo sapiens OX=9606 GN=CMYA5 PE=1 SV=3	1	1	1	1	1	1	0	1	1	0	1	1	0	1	1	0	1	1	0	1	1	0	0.4	0.4	0.4	449.21	4069	4069	1983-02-01	2	1		2	1		1	-2	By matching	By matching
Q14028	sp|Q14028|CNGB1_HUMAN	sp|Q14028|CNGB1_HUMAN	1	1	1	Cyclic nucleotide-gated cation channel beta-1	CNGB1	Homo sapiens	sp|Q14028|CNGB1_HUMAN Cyclic nucleotide-gated cation channel beta-1 OS=Homo sapiens OX=9606 GN=CNGB1 PE=1 SV=2	1	1	1	1	0	1	0	0	0	0	0	1	0	0	0	0	0	1	0	0	0	0	0.8	0.8	0.8	139.68	1251	1251	2		1					1	-2		By MS/MS
Q8IX94	sp|Q8IX94|CTGE4_HUMAN;sp|Q86UF2|CTGE6_HUMAN;sp|P0CG41|CTGE8_HUMAN;sp|A4FU28|CTGE9_HUMAN;sp|A4D2H0|CTGEF_HUMAN	sp|Q8IX94|CTGE4_HUMAN;sp|Q86UF2|CTGE6_HUMAN;sp|P0CG41|CTGE8_HUMAN;sp|A4FU28|CTGE9_HUMAN;sp|A4D2H0|CTGEF_HUMAN	1;1;1;1;1	1;1;1;1;1	1;1;1;1;1	cTAGE family member 4	CTAGE4	Homo sapiens	sp|Q8IX94|CTGE4_HUMAN cTAGE family member 4 OS=Homo sapiens OX=9606 GN=CTAGE4 PE=2 SV=3;sp|Q86UF2|CTGE6_HUMAN cTAGE family member 6 OS=Homo sapiens OX=9606 GN=CTAGE6 PE=2 SV=2;sp|P0CG41|CTGE8_HUMAN cTAGE family member 8 OS=Homo sapiens OX=9606 GN=CTAGE8 PE	5	1	1	1	0	1	0	0	0	0	0	1	0	0	0	0	0	1	0	0	0	0	2021-09-01	2021-09-01	2021-09-01	87988	777	777;777;777;777;777	2		2					1	-2		By MS/MS
Q9NV70	sp|Q9NV70|EXOC1_HUMAN	sp|Q9NV70|EXOC1_HUMAN	1	1	1	Exocyst complex component 1	EXOC1	Homo sapiens	sp|Q9NV70|EXOC1_HUMAN Exocyst complex component 1 OS=Homo sapiens OX=9606 GN=EXOC1 PE=1 SV=4	1	1	1	1	0	0	1	0	0	0	0	0	1	0	0	0	0	0	1	0	0	0	1	1	1	101.98	894	894	3			1				1	-2			By MS/MS
P0C091	sp|P0C091|FREM3_HUMAN	sp|P0C091|FREM3_HUMAN	1	1	1	FRAS1-related extracellular matrix protein 3	FREM3	Homo sapiens	sp|P0C091|FREM3_HUMAN FRAS1-related extracellular matrix protein 3 OS=Homo sapiens OX=9606 GN=FREM3 PE=3 SV=2	1	1	1	1	1	1	0	0	0	0	1	1	0	0	0	0	1	1	0	0	0	0	0.8	0.8	0.8	238.18	2139	2139	1967-01-01	1	2					1	-2	By matching	By MS/MS
P32455	sp|P32455|GBP1_HUMAN	sp|P32455|GBP1_HUMAN	1	1	1	Guanylate-binding protein 1	GBP1	Homo sapiens	sp|P32455|GBP1_HUMAN Guanylate-binding protein 1 OS=Homo sapiens OX=9606 GN=GBP1 PE=1 SV=2	1	1	1	1	0	0	0	1	1	1	0	0	0	1	1	1	0	0	0	1	1	1	2021-02-03	2021-02-03	2021-02-03	67.93	592	592	1975-04-01				2	1	1	1	-2
Q9P2T1	sp|Q9P2T1|GMPR2_HUMAN	sp|Q9P2T1|GMPR2_HUMAN	1	1	1	GMP reductase 2	GMPR2	Homo sapiens	sp|Q9P2T1|GMPR2_HUMAN GMP reductase 2 OS=Homo sapiens OX=9606 GN=GMPR2 PE=1 SV=1	1	1	1	1	1	1	1	1	1	1	1	1	1	1	1	1	1	1	1	1	1	1	2021-07-03	2021-07-03	2021-07-03	37874	348	348	1944-03-01	2	1	2	1	1	2	1	-2	By MS/MS	By MS/MS	By MS/MS
O60282	sp|O60282|KIF5C_HUMAN	sp|O60282|KIF5C_HUMAN	1	1	1	Kinesin heavy chain isoform 5C	KIF5C	Homo sapiens	sp|O60282|KIF5C_HUMAN Kinesin heavy chain isoform 5C OS=Homo sapiens OX=9606 GN=KIF5C PE=1 SV=1	1	1	1	1	0	0	0	1	0	1	0	0	0	1	0	1	0	0	0	1	0	1	2021-07-01	2021-07-01	2021-07-01	109.49	957	957	5				1		1	1	-2
O15116	sp|O15116|LSM1_HUMAN	sp|O15116|LSM1_HUMAN	1	1	1	U6 snRNA-associated Sm-like protein LSm1	LSM1	Homo sapiens	sp|O15116|LSM1_HUMAN U6 snRNA-associated Sm-like protein LSm1 OS=Homo sapiens OX=9606 GN=LSM1 PE=1 SV=1	1	1	1	1	0	1	1	1	1	0	0	1	1	1	1	0	0	1	1	1	1	0	12	12	12	15179	133	133	1933-03-01		2	1	2	1		1	-2		By matching	By MS/MS
Q8NA82	sp|Q8NA82|MARHA_HUMAN	sp|Q8NA82|MARHA_HUMAN	1	1	1	Probable E3 ubiquitin-protein ligase MARCHF10	MARCHF10	Homo sapiens	sp|Q8NA82|MARHA_HUMAN Probable E3 ubiquitin-protein ligase MARCHF10 OS=Homo sapiens OX=9606 GN=MARCHF10 PE=1 SV=3	1	1	1	1	0	0	0	1	1	0	0	0	0	1	1	0	0	0	0	1	1	0	1	1	1	90.51	808	808	1967-04-01				1	2		1	-2
Q13287	REV__sp|Q13287|NMI_HUMAN	REV__sp|Q13287|NMI_HUMAN	1	1	1	N-myc-interactor	NMI	Homo sapiens	sp|Q13287|NMI_HUMAN N-myc-interactor OS=Homo sapiens OX=9606 GN=NMI PE=1 SV=2	1	1	1	1	0	1	1	1	1	1	0	1	1	1	1	1	0	1	1	1	1	1	0	0	0	35056	307	307	1943-03-01		3	1	1	1	1	1	-2		By MS/MS	By MS/MS
Q96CD2	sp|Q96CD2|COAC_HUMAN	sp|Q96CD2|COAC_HUMAN	1	1	1	Phosphopantothenoylcysteine decarboxylase	PPCDC	Homo sapiens	sp|Q96CD2|COAC_HUMAN Phosphopantothenoylcysteine decarboxylase OS=Homo sapiens OX=9606 GN=PPCDC PE=1 SV=2	1	1	1	1	1	1	1	1	1	1	1	1	1	1	1	1	1	1	1	1	1	1	2021-08-07	2021-08-07	2021-08-07	22395	204	204	3	5	3	4	5	1	2	1	-2	By MS/MS	By MS/MS	By MS/MS
P31947	sp|P31947|1433S_HUMAN	sp|P31947|1433S_HUMAN	3	1	1	14-3-3 protein sigma	SFN	Homo sapiens	sp|P31947|1433S_HUMAN 14-3-3 protein sigma OS=Homo sapiens OX=9606 GN=SFN PE=1 SV=1	1	3	1	1	3	3	3	2	3	3	1	1	1	0	1	1	1	1	1	0	1	1	2021-05-10	2021-02-03	2021-02-03	27774	248	248	2021-12-03	1	2	3		1	1	1	-2	By matching	By MS/MS	By MS/MS
Q96T58	sp|Q96T58|MINT_HUMAN	sp|Q96T58|MINT_HUMAN	1	1	1	Msx2-interacting protein	SPEN	Homo sapiens	sp|Q96T58|MINT_HUMAN Msx2-interacting protein OS=Homo sapiens OX=9606 GN=SPEN PE=1 SV=1	1	1	1	1	0	0	0	1	1	1	0	0	0	1	1	1	0	0	0	1	1	1	0.3	0.3	0.3	402.24	3664	3664	5				1	1	1	1	-2
O14604	sp|O14604|TYB4Y_HUMAN	sp|O14604|TYB4Y_HUMAN	1	1	1	Thymosin beta-4, Y-chromosomal	TMSB4Y	Homo sapiens	sp|O14604|TYB4Y_HUMAN Thymosin beta-4, Y-chromosomal OS=Homo sapiens OX=9606 GN=TMSB4Y PE=1 SV=3	1	1	1	1	1	0	1	0	1	1	1	0	1	0	1	1	1	0	1	0	1	1	2021-03-27	2021-03-27	2021-03-27	50125	44	44	4	1		2		1	2	1	-2	By MS/MS		By MS/MS
Q96KP6	sp|Q96KP6|TNIP3_HUMAN	sp|Q96KP6|TNIP3_HUMAN	1	1	1	TNFAIP3-interacting protein 3	TNIP3	Homo sapiens	sp|Q96KP6|TNIP3_HUMAN TNFAIP3-interacting protein 3 OS=Homo sapiens OX=9606 GN=TNIP3 PE=1 SV=2	1	1	1	1	1	1	1	1	1	1	1	1	1	1	1	1	1	1	1	1	1	1	2021-05-05	2021-05-05	2021-05-05	38943	325	325	2021-08-03	2	2	2	3	3	3	1	-2	By MS/MS	By MS/MS	By MS/MS
O14949	sp|O14949|QCR8_HUMAN	sp|O14949|QCR8_HUMAN	1	1	1	Cytochrome b-c1 complex subunit 8	UQCRQ	Homo sapiens	sp|O14949|QCR8_HUMAN Cytochrome b-c1 complex subunit 8 OS=Homo sapiens OX=9606 GN=UQCRQ PE=1 SV=4	1	1	1	1	0	0	0	1	1	1	0	0	0	1	1	1	0	0	0	1	1	1	2021-02-12	2021-02-12	2021-02-12	99062	82	82	5				2	2	2	1	-2
[truncated: 50 more columns]
