# Supplementary material for: Glaucoma-Associated CDR1 Peptide Promotes RGC Survival in Retinal Explants through Molecular Interaction with Acidic Leucine Rich Nuclear Phosphoprotein 32A (ANP32A)
Source: Biomolecules. 2023 Jul 22;13(7):1161. doi: 10.3390/biom13071161 (PMC10377047; doi:10.3390/biom13071161)
Supplement: Supplementary file 1 [file biomolecules-13-01161-s001.zip › Table S3.xlsx]

## Sheet: CTRL vs. CDR1-treated retinae
Major protein ID	Protein IDs	Majority protein IDs	Peptide counts (all)	Peptide counts (razor+unique)	Peptide counts (unique)	Fasta headers	Protein name	Gene name	Taxonomy	Number of proteins	Peptides	Razor + unique peptides	Unique peptides	Peptides CTRL_R1	Peptides CTRL_R2	Peptides CTRL_R3	Peptides TRT_R1	Peptides TRT_R2	Peptides TRT_R3	Razor + unique peptides CTRL_R1	Razor + unique peptides CTRL_R2	Razor + unique peptides CTRL_R3	Razor + unique peptides TRT_R1	Razor + unique peptides TRT_R2	Razor + unique peptides TRT_R3	Unique peptides CTRL_R1	Unique peptides CTRL_R2	Unique peptides CTRL_R3	Unique peptides TRT_R1	Unique peptides TRT_R2	Unique peptides TRT_R3	Sequence coverage [%]	Unique + razor sequence coverage [%]	Unique sequence coverage [%]	Mol. weight [kDa]	Sequence length	Sequence lengths	Fraction average	Fraction 1	Fraction 2	Fraction 3	Fraction 4	Fraction 5	Fraction 6	Q-value	Score	Identification type CTRL_R1	Identification type CTRL_R2	Identification type CTRL_R3
P04178	sp|P04178|SODC_PIG	sp|P04178|SODC_PIG	6	6	6	sp|P04178|SODC_PIG Superoxide dismutase [Cu-Zn] OS=Sus scrofa OX=9823 GN=SOD1 PE=1 SV=2	Superoxide dismutase [Cu-Zn]	SOD1	Sus scrofa	1	6	6	6	6	6	6	6	6	6	6	6	6	6	6	6	6	6	6	6	6	6	68.6	68.6	68.6	15892	153	153	1939-03-01	20	20	21	19	22	14	0	95.51	By MS/MS	By MS/MS	By MS/MS
A5GFY8	sp|A5GFY8|SERA_PIG	sp|A5GFY8|SERA_PIG	8	8	4	sp|A5GFY8|SERA_PIG D-3-phosphoglycerate dehydrogenase OS=Sus scrofa OX=9823 GN=PHGDH PE=3 SV=1	D-3-phosphoglycerate dehydrogenase	PHGDH	Sus scrofa	1	8	8	4	7	6	8	8	8	5	7	6	8	8	8	5	4	3	4	4	4	3	2022-05-22	2022-05-22	2022-06-11	56809	533	533	2022-05-03	10	10	14	11	11	10	0	95.21	By MS/MS	By MS/MS	By MS/MS
Q13561	sp|Q13561|DCTN2_HUMAN	sp|Q13561|DCTN2_HUMAN	6	6	6	sp|Q13561|DCTN2_HUMAN Dynactin subunit 2 OS=Homo sapiens OX=9606 GN=DCTN2 PE=1 SV=4	Dynactin subunit 2	DCTN2	Homo sapiens	1	6	6	6	4	6	5	5	5	4	4	6	5	5	5	4	4	6	5	5	5	4	2022-04-22	2022-04-22	2022-04-22	44.23	401	401	1944-03-01	7	10	7	10	7	7	0	87.17	By MS/MS	By MS/MS	By MS/MS
Q52NJ6	sp|Q52NJ6|RAB14_PIG;sp|P61106|RAB14_HUMAN	sp|Q52NJ6|RAB14_PIG;sp|P61106|RAB14_HUMAN	6;6	6;6	6;6	sp|Q52NJ6|RAB14_PIG Ras-related protein Rab-14 OS=Sus scrofa OX=9823 GN=RAB14 PE=2 SV=3;sp|P61106|RAB14_HUMAN Ras-related protein Rab-14 OS=Homo sapiens OX=9606 GN=RAB14 PE=1 SV=4	Ras-related protein Rab-14	RAB14	Sus scrofa	2	6	6	6	5	6	5	5	5	4	5	6	5	5	5	4	5	6	5	5	5	4	45.6	45.6	45.6	23927	215	215;215	2022-05-03	8	11	8	8	11	8	0	80.16	By MS/MS	By MS/MS	By MS/MS
P62191	sp|P62191|PRS4_HUMAN	sp|P62191|PRS4_HUMAN	2	2	2	sp|P62191|PRS4_HUMAN 26S proteasome regulatory subunit 4 OS=Homo sapiens OX=9606 GN=PSMC1 PE=1 SV=1	26S proteasome regulatory subunit 4	PSMC1	Homo sapiens	1	2	2	2	2	1	2	2	2	2	2	1	2	2	2	2	2	1	2	2	2	2	2022-03-09	2022-03-09	2022-03-09	49184	440	440	1953-03-01	3	2	4	4	4	2	0	75.63	By MS/MS	By MS/MS	By MS/MS
P60891	sp|P60891|PRPS1_HUMAN;sp|P21108|PRPS3_HUMAN;sp|P11908|PRPS2_HUMAN	sp|P60891|PRPS1_HUMAN	5;2;1	5;2;1	5;2;1	sp|P60891|PRPS1_HUMAN Ribose-phosphate pyrophosphokinase 1 OS=Homo sapiens OX=9606 GN=PRPS1 PE=1 SV=2	Ribose-phosphate pyrophosphokinase 1	PRPS1	Homo sapiens	3	5	5	5	3	5	4	4	4	2	3	5	4	4	4	2	3	5	4	4	4	2	2022-05-24	2022-05-24	2022-05-24	34834	318	318;318;318	2029-03-01	4	10	8	6	7	3	0	54.84	By MS/MS	By MS/MS	By MS/MS
P08758	sp|P08758|ANXA5_HUMAN	sp|P08758|ANXA5_HUMAN	8	8	8	sp|P08758|ANXA5_HUMAN Annexin A5 OS=Homo sapiens OX=9606 GN=ANXA5 PE=1 SV=2	Annexin A5	ANXA5	Homo sapiens	1	8	8	8	5	6	6	4	5	2	5	6	6	4	5	2	5	6	6	4	5	2	35.6	35.6	35.6	35936	320	320	2017-03-01	8	12	9	5	11	3	0	53.95	By MS/MS	By MS/MS	By MS/MS
Q6QAQ1	sp|Q6QAQ1|ACTB_PIG;sp|P60709|ACTB_HUMAN;sp|Q6S8J3|POTEE_HUMAN;sp|A5A3E0|POTEF_HUMAN;sp|Q9BYX7|ACTBM_HUMAN;sp|P0CG39|POTEJ_HUMAN;sp|P0CG38|POTEI_HUMAN	sp|Q6QAQ1|ACTB_PIG;sp|P60709|ACTB_HUMAN	14;14;4;3;2;2;2	1;1;0;0;0;0;0	1;1;0;0;0;0;0	sp|Q6QAQ1|ACTB_PIG Actin, cytoplasmic 1 OS=Sus scrofa OX=9823 GN=ACTB PE=1 SV=2;sp|P60709|ACTB_HUMAN Actin, cytoplasmic 1 OS=Homo sapiens OX=9606 GN=ACTB PE=1 SV=1	Actin, cytoplasmic 1	ACTB	Sus scrofa	7	14	1	1	13	14	13	13	13	13	1	1	1	1	1	1	1	1	1	1	1	1	58.7	2022-05-04	2022-05-04	41736	375	375;375;1075;1075;375;1038;1075	2022-05-03	2	2	2	2	2	2	0	52.78	By MS/MS	By MS/MS	By MS/MS
F1RKQ4	sp|F1RKQ4|TKFC_PIG;sp|Q3LXA3|TKFC_HUMAN	sp|F1RKQ4|TKFC_PIG	8;2	8;2	8;2	sp|F1RKQ4|TKFC_PIG Triokinase/FMN cyclase OS=Sus scrofa OX=9823 GN=TKFC PE=1 SV=2	Triokinase/FMN cyclase	TKFC	Sus scrofa	2	8	8	8	6	6	8	7	8	8	6	6	8	7	8	8	6	6	8	7	8	8	2022-06-25	2022-06-25	2022-06-25	59234	579	579;575	1964-03-01	9	10	13	10	12	12	0	43.79	By MS/MS	By MS/MS	By MS/MS
P46782	sp|P46782|RS5_HUMAN	sp|P46782|RS5_HUMAN	1	1	1	sp|P46782|RS5_HUMAN 40S ribosomal protein S5 OS=Homo sapiens OX=9606 GN=RPS5 PE=1 SV=4	40S ribosomal protein S5	RPS5	Homo sapiens	1	1	1	1	1	1	1	1	1	1	1	1	1	1	1	1	1	1	1	1	1	1	2022-04-07	2022-04-07	2022-04-07	22876	204	204	1955-03-01	2	2	1	2	2	2	0	42.79	By matching	By MS/MS	By MS/MS
P79381	sp|P79381|HYEP_PIG;sp|P07099|HYEP_HUMAN	sp|P79381|HYEP_PIG	8;2	8;2	8;2	sp|P79381|HYEP_PIG Epoxide hydrolase 1 OS=Sus scrofa OX=9823 GN=EPHX1 PE=2 SV=1	Epoxide hydrolase 1	EPHX1	Sus scrofa	2	8	8	8	6	3	6	6	7	5	6	3	6	6	7	5	6	3	6	6	7	5	2022-06-28	2022-06-28	2022-06-28	52394	454	454;455	1955-03-01	10	7	10	9	11	9	0	42.43	By MS/MS	By MS/MS	By MS/MS
P50213	sp|P50213|IDH3A_HUMAN	sp|P50213|IDH3A_HUMAN	7	7	6	sp|P50213|IDH3A_HUMAN Isocitrate dehydrogenase [NAD] subunit alpha, mitochondrial OS=Homo sapiens OX=9606 GN=IDH3A PE=1 SV=1	Isocitrate dehydrogenase [NAD] subunit alpha, mitochondrial	IDH3A	Homo sapiens	1	7	7	6	7	7	7	7	7	7	7	7	7	7	7	7	6	6	6	6	6	6	2022-08-23	2022-08-23	21	39591	366	366	2022-03-03	15	21	12	16	13	12	0	35.95	By MS/MS	By MS/MS	By MS/MS
Q13277	sp|Q13277|STX3_HUMAN	sp|Q13277|STX3_HUMAN	5	5	5	sp|Q13277|STX3_HUMAN Syntaxin-3 OS=Homo sapiens OX=9606 GN=STX3 PE=1 SV=3	Syntaxin-3	STX3	Homo sapiens	1	5	5	5	3	5	4	4	4	4	3	5	4	4	4	4	3	5	4	4	4	4	2022-03-25	2022-03-25	2022-03-25	33155	289	289	1939-03-01	6	11	6	8	7	6	0	33.63	By MS/MS	By MS/MS	By MS/MS
P16276	sp|P16276|ACON_PIG	sp|P16276|ACON_PIG	24	24	11	sp|P16276|ACON_PIG Aconitate hydratase, mitochondrial OS=Sus scrofa OX=9823 GN=ACO2 PE=1 SV=1	Aconitate hydratase, mitochondrial	ACO2	Sus scrofa	1	24	24	11	21	23	20	19	19	16	21	23	20	19	19	16	10	11	10	9	9	6	47.5	47.5	2022-01-18	85.76	781	781	2024-03-01	52	60	51	41	42	36	0	323.31	By MS/MS	By MS/MS	By MS/MS
P63261	sp|P63261|ACTG_HUMAN	sp|P63261|ACTG_HUMAN	14	14	1	sp|P63261|ACTG_HUMAN Actin, cytoplasmic 2 OS=Homo sapiens OX=9606 GN=ACTG1 PE=1 SV=1	Actin, cytoplasmic 2	ACTG1	Homo sapiens	1	14	14	1	13	14	13	13	13	13	13	14	13	13	13	13	1	1	1	1	1	1	58.7	58.7	2022-05-04	41792	375	375	1952-03-01	55	71	74	64	70	61	0	323.31	By MS/MS	By MS/MS	By MS/MS
P04075	sp|P04075|ALDOA_HUMAN	sp|P04075|ALDOA_HUMAN	17	17	14	sp|P04075|ALDOA_HUMAN Fructose-bisphosphate aldolase A OS=Homo sapiens OX=9606 GN=ALDOA PE=1 SV=2	Fructose-bisphosphate aldolase A	ALDOA	Homo sapiens	1	17	17	14	15	16	14	13	14	12	15	16	14	13	14	12	12	13	11	10	11	9	59.3	59.3	51.6	39.42	364	364	1942-03-01	38	46	35	30	37	37	0	323.31	By MS/MS	By MS/MS	By MS/MS
P09972	sp|P09972|ALDOC_HUMAN	sp|P09972|ALDOC_HUMAN	15	12	12	sp|P09972|ALDOC_HUMAN Fructose-bisphosphate aldolase C OS=Homo sapiens OX=9606 GN=ALDOC PE=1 SV=2	Fructose-bisphosphate aldolase C	ALDOC	Homo sapiens	1	15	12	12	14	14	14	13	14	15	11	11	11	10	11	12	11	11	11	10	11	12	44.8	34.3	34.3	39455	364	364	1954-03-01	46	36	57	35	45	49	0	323.31	By MS/MS	By MS/MS	By MS/MS
Q7YS78	sp|Q7YS78|ARRC_PIG;sp|P36575|ARRC_HUMAN	sp|Q7YS78|ARRC_PIG	15;2	15;2	15;2	sp|Q7YS78|ARRC_PIG Arrestin-C OS=Sus scrofa OX=9823 GN=ARR3 PE=2 SV=2	Arrestin-C	ARR3	Sus scrofa	2	15	15	15	14	14	12	12	11	10	14	14	12	12	11	10	14	14	12	12	11	10	61.1	61.1	61.1	43238	391	391;388	2023-03-01	29	35	21	28	20	20	0	323.31	By MS/MS	By MS/MS	By MS/MS
P05023	sp|P05023|AT1A1_HUMAN;sp|P19156|ATP4A_PIG;sp|P20648|ATP4A_HUMAN	sp|P05023|AT1A1_HUMAN	29;2;2	15;0;0	2;0;0	sp|P05023|AT1A1_HUMAN Sodium/potassium-transporting ATPase subunit alpha-1 OS=Homo sapiens OX=9606 GN=ATP1A1 PE=1 SV=1	Sodium/potassium-transporting ATPase subunit alpha-1	ATP1A1	Homo sapiens	3	29	15	2	26	28	27	22	22	22	12	14	13	11	11	11	1	2	1	0	0	0	36.9	20	2022-06-03	112.89	1023	1023;1034;1035	1945-03-01	25	27	29	21	23	26	0	323.31	By MS/MS	By MS/MS	By MS/MS
P13637	sp|P13637|AT1A3_HUMAN;sp|Q13733|AT1A4_HUMAN;sp|P54707|AT12A_HUMAN	sp|P13637|AT1A3_HUMAN	38;7;4	38;7;4	22;1;1	sp|P13637|AT1A3_HUMAN Sodium/potassium-transporting ATPase subunit alpha-3 OS=Homo sapiens OX=9606 GN=ATP1A3 PE=1 SV=3	Sodium/potassium-transporting ATPase subunit alpha-3	ATP1A3	Homo sapiens	3	38	38	22	37	38	36	30	30	30	37	38	36	30	30	30	21	22	20	17	17	17	47.4	47.4	2022-07-28	111.75	1013	1013;1029;1039	1944-03-01	107	114	119	86	102	106	0	323.31	By MS/MS	By MS/MS	By MS/MS
P80021	sp|P80021|ATPA_PIG	sp|P80021|ATPA_PIG	17	17	3	sp|P80021|ATPA_PIG ATP synthase subunit alpha, mitochondrial OS=Sus scrofa OX=9823 GN=ATP5F1A PE=1 SV=2	ATP synthase subunit alpha, mitochondrial	ATP5F1A	Sus scrofa	1	17	17	3	15	16	16	16	16	11	15	16	16	16	16	11	3	3	3	3	3	2	41.4	41.4	2022-06-09	59687	553	553	1943-03-01	44	49	58	41	55	36	0	323.31	By MS/MS	By MS/MS	By MS/MS
P06576	sp|P06576|ATPB_HUMAN	sp|P06576|ATPB_HUMAN	21	21	21	sp|P06576|ATPB_HUMAN ATP synthase subunit beta, mitochondrial OS=Homo sapiens OX=9606 GN=ATP5F1B PE=1 SV=3	ATP synthase subunit beta, mitochondrial	ATP5F1B	Homo sapiens	1	21	21	21	20	20	20	18	19	16	20	20	20	18	19	16	20	20	20	18	19	16	61.2	61.2	61.2	56559	529	529	1939-03-01	77	75	74	62	79	59	0	323.31	By MS/MS	By MS/MS	By MS/MS
Q29048	sp|Q29048|VATA_PIG	sp|Q29048|VATA_PIG	18	18	2	sp|Q29048|VATA_PIG V-type proton ATPase catalytic subunit A OS=Sus scrofa OX=9823 GN=ATP6V1A PE=2 SV=2	V-type proton ATPase catalytic subunit A	ATP6V1A	Sus scrofa	1	18	18	2	16	18	16	16	16	15	16	18	16	16	16	15	1	2	1	1	1	1	42.1	42.1	2022-05-04	68317	617	617	2022-04-03	41	41	30	36	36	34	0	323.31	By MS/MS	By MS/MS	By MS/MS
Q29594	sp|Q29594|KCRB_PIG;sp|P12277|KCRB_HUMAN;sp|P06732|KCRM_HUMAN	sp|Q29594|KCRB_PIG;sp|P12277|KCRB_HUMAN	20;13;2	20;13;2	18;11;0	sp|Q29594|KCRB_PIG Creatine kinase B-type OS=Sus scrofa OX=9823 GN=CKB PE=2 SV=2;sp|P12277|KCRB_HUMAN Creatine kinase B-type OS=Homo sapiens OX=9606 GN=CKB PE=1 SV=1	Creatine kinase B-type	CKB	Sus scrofa	3	20	20	18	18	20	18	18	18	18	18	20	18	18	18	18	16	18	16	16	16	16	69	69	66.9	42657	381	381;381;381	1943-03-01	89	110	123	89	110	79	0	323.31	By MS/MS	By MS/MS	By MS/MS
Q29577	sp|Q29577|KCRU_PIG	sp|Q29577|KCRU_PIG	15	15	3	sp|Q29577|KCRU_PIG Creatine kinase U-type, mitochondrial OS=Sus scrofa OX=9823 GN=CKMT1 PE=2 SV=2	Creatine kinase U-type, mitochondrial	CKMT1	Sus scrofa	1	15	15	3	15	14	13	13	14	9	15	14	13	13	14	9	3	3	2	3	3	1	50.2	50.2	2022-05-11	46949	416	416	1931-03-01	44	44	40	43	46	24	0	323.31	By MS/MS	By MS/MS	By MS/MS
Q00610	sp|Q00610|CLH1_HUMAN	sp|Q00610|CLH1_HUMAN	60	60	47	sp|Q00610|CLH1_HUMAN Clathrin heavy chain 1 OS=Homo sapiens OX=9606 GN=CLTC PE=1 SV=5	Clathrin heavy chain 1	CLTC	Homo sapiens	1	60	60	47	54	55	53	52	49	39	54	55	53	52	49	39	43	44	41	41	38	30	50.9	50.9	41.9	191.61	1675	1675	1934-03-01	115	133	125	109	114	85	0	323.31	By MS/MS	By MS/MS	By MS/MS
Q16555	sp|Q16555|DPYL2_HUMAN	sp|Q16555|DPYL2_HUMAN	18	18	15	sp|Q16555|DPYL2_HUMAN Dihydropyrimidinase-related protein 2 OS=Homo sapiens OX=9606 GN=DPYSL2 PE=1 SV=1	Dihydropyrimidinase-related protein 2	DPYSL2	Homo sapiens	1	18	18	15	18	18	17	17	17	15	18	18	17	17	17	15	15	15	14	14	14	13	50	50	41.4	62293	572	572	1945-03-01	71	72	72	76	71	63	0	323.31	By MS/MS	By MS/MS	By MS/MS
P06733	sp|P06733|ENOA_HUMAN	sp|P06733|ENOA_HUMAN	11	8	8	sp|P06733|ENOA_HUMAN Alpha-enolase OS=Homo sapiens OX=9606 GN=ENO1 PE=1 SV=2	Alpha-enolase	ENO1	Homo sapiens	1	11	8	8	11	11	11	11	11	11	8	8	8	8	8	8	8	8	8	8	8	8	33.9	2022-02-21	2022-02-21	47168	434	434	1963-03-01	36	37	73	39	53	48	0	323.31	By MS/MS	By MS/MS	By MS/MS
P09104	sp|P09104|ENOG_HUMAN	sp|P09104|ENOG_HUMAN	14	14	11	sp|P09104|ENOG_HUMAN Gamma-enolase OS=Homo sapiens OX=9606 GN=ENO2 PE=1 SV=3	Gamma-enolase	ENO2	Homo sapiens	1	14	14	11	12	11	13	12	14	12	12	11	13	12	14	12	9	8	10	9	11	9	59.2	59.2	46.5	47268	434	434	1943-03-01	42	47	63	37	52	36	0	323.31	By MS/MS	By MS/MS	By MS/MS
P00355	sp|P00355|G3P_PIG;sp|P04406|G3P_HUMAN	sp|P00355|G3P_PIG	13;5	13;5	13;5	sp|P00355|G3P_PIG Glyceraldehyde-3-phosphate dehydrogenase OS=Sus scrofa OX=9823 GN=GAPDH PE=1 SV=4	Glyceraldehyde-3-phosphate dehydrogenase	GAPDH	Sus scrofa	2	13	13	13	12	13	12	11	11	11	12	13	12	11	11	11	12	13	12	11	11	11	60.1	60.1	60.1	35836	333	333;335	1934-03-01	61	87	86	46	73	51	0	323.31	By MS/MS	By MS/MS	By MS/MS
P31150	sp|P31150|GDIA_HUMAN	sp|P31150|GDIA_HUMAN	14	14	9	sp|P31150|GDIA_HUMAN Rab GDP dissociation inhibitor alpha OS=Homo sapiens OX=9606 GN=GDI1 PE=1 SV=2	Rab GDP dissociation inhibitor alpha	GDI1	Homo sapiens	1	14	14	9	12	13	13	11	12	11	12	13	13	11	12	11	9	8	8	8	8	7	48.8	48.8	2022-08-31	50582	447	447	1941-03-01	27	33	34	28	28	25	0	323.31	By MS/MS	By MS/MS	By MS/MS
P42174	sp|P42174|DHE3_PIG;sp|P00367|DHE3_HUMAN;sp|P49448|DHE4_HUMAN	sp|P42174|DHE3_PIG;sp|P00367|DHE3_HUMAN;sp|P49448|DHE4_HUMAN	21;17;12	21;17;12	21;17;12	sp|P42174|DHE3_PIG Glutamate dehydrogenase 1, mitochondrial OS=Sus scrofa OX=9823 GN=GLUD1 PE=1 SV=2;sp|P00367|DHE3_HUMAN Glutamate dehydrogenase 1, mitochondrial OS=Homo sapiens OX=9606 GN=GLUD1 PE=1 SV=2;sp|P49448|DHE4_HUMAN Glutamate dehydrogenase 2, mi	Glutamate dehydrogenase 1, mitochondrial	GLUD1	Sus scrofa	3	21	21	21	21	19	20	20	19	20	21	19	20	20	19	20	21	19	20	20	19	20	45.9	45.9	45.9	61307	558	558;558;558	1946-03-01	54	59	62	50	58	52	0	323.31	By MS/MS	By MS/MS	By MS/MS
P46410	sp|P46410|GLNA_PIG;sp|P15104|GLNA_HUMAN	sp|P46410|GLNA_PIG;sp|P15104|GLNA_HUMAN	16;11	16;11	16;11	sp|P46410|GLNA_PIG Glutamine synthetase OS=Sus scrofa OX=9823 GN=GLUL PE=2 SV=3;sp|P15104|GLNA_HUMAN Glutamine synthetase OS=Homo sapiens OX=9606 GN=GLUL PE=1 SV=4	Glutamine synthetase	GLUL	Sus scrofa	2	16	16	16	15	15	13	13	13	14	15	15	13	13	13	14	15	15	13	13	13	14	48.3	48.3	48.3	42.03	373	373;373	1956-03-01	61	60	94	63	75	68	0	323.31	By MS/MS	By MS/MS	By MS/MS
P62873	sp|P62873|GBB1_HUMAN	sp|P62873|GBB1_HUMAN	15	15	9	sp|P62873|GBB1_HUMAN Guanine nucleotide-binding protein G(I)/G(S)/G(T) subunit beta-1 OS=Homo sapiens OX=9606 GN=GNB1 PE=1 SV=3	Guanine nucleotide-binding protein G(I)/G(S)/G(T) subunit beta-1	GNB1	Homo sapiens	1	15	15	9	13	15	14	14	14	13	13	15	14	14	14	13	8	9	9	9	9	9	66.2	66.2	39.1	37377	340	340	1953-03-01	35	46	47	36	48	39	0	323.31	By MS/MS	By MS/MS	By MS/MS
P00506	sp|P00506|AATM_PIG	sp|P00506|AATM_PIG	23	23	16	sp|P00506|AATM_PIG Aspartate aminotransferase, mitochondrial OS=Sus scrofa OX=9823 GN=GOT2 PE=1 SV=2	Aspartate aminotransferase, mitochondrial	GOT2	Sus scrofa	1	23	23	16	22	22	20	21	21	17	22	22	20	21	21	17	16	15	14	14	14	12	66.7	66.7	50	47436	430	430	2022-04-03	72	76	70	80	65	59	0	323.31	By MS/MS	By MS/MS	By MS/MS
P08059	sp|P08059|G6PI_PIG;CON__Q3ZBD7;sp|P06744|G6PI_HUMAN	sp|P08059|G6PI_PIG;CON__Q3ZBD7	21;13;10	21;13;10	21;13;10	sp|P08059|G6PI_PIG Glucose-6-phosphate isomerase OS=Sus scrofa OX=9823 GN=GPI PE=1 SV=3;	Glucose-6-phosphate isomerase	GPI	Sus scrofa	3	21	21	21	16	18	18	15	16	16	16	18	18	15	16	16	16	18	18	15	16	16	51.8	51.8	51.8	63125	558	558;557;558	1938-03-01	47	59	49	43	50	40	0	323.31	By MS/MS	By MS/MS	By MS/MS
P80031	sp|P80031|GSTP1_PIG	sp|P80031|GSTP1_PIG	9	9	9	sp|P80031|GSTP1_PIG Glutathione S-transferase P OS=Sus scrofa OX=9823 GN=GSTP1 PE=1 SV=2	Glutathione S-transferase P	GSTP1	Sus scrofa	1	9	9	9	9	9	9	9	9	8	9	9	9	9	9	8	9	9	9	9	9	8	60.9	60.9	60.9	23497	207	207	1955-03-01	32	28	46	31	36	34	0	323.31	By MS/MS	By MS/MS	By MS/MS
P01965	sp|P01965|HBA_PIG;CON__P01966	sp|P01965|HBA_PIG	7;2	7;2	7;2	sp|P01965|HBA_PIG Hemoglobin subunit alpha OS=Sus scrofa OX=9823 GN=HBA PE=1 SV=1	Hemoglobin subunit alpha	HBA	Sus scrofa	2	7	7	7	6	6	6	7	6	7	6	6	6	7	6	7	6	6	6	7	6	7	77.3	77.3	77.3	15039	141	141;142	1948-03-01	51	54	39	55	59	42	0	323.31	By MS/MS	By MS/MS	By MS/MS
P02067	sp|P02067|HBB_PIG;sp|P68871|HBB_HUMAN	sp|P02067|HBB_PIG	8;3	8;3	6;1	sp|P02067|HBB_PIG Hemoglobin subunit beta OS=Sus scrofa OX=9823 GN=HBB PE=1 SV=3	Hemoglobin subunit beta	HBB	Sus scrofa	2	8	8	6	8	8	7	8	8	7	8	8	7	8	8	7	6	6	5	6	6	5	61.2	61.2	46.3	16165	147	147;147	1969-03-01	42	51	40	75	56	57	0	323.31	By MS/MS	By MS/MS	By MS/MS
O02705	sp|O02705|HS90A_PIG;sp|P07900|HS90A_HUMAN;sp|Q14568|HS902_HUMAN;sp|Q58FG0|HS905_HUMAN	sp|O02705|HS90A_PIG;sp|P07900|HS90A_HUMAN	34;31;6;5	34;31;6;5	23;20;2;2	sp|O02705|HS90A_PIG Heat shock protein HSP 90-alpha OS=Sus scrofa OX=9823 GN=HSP90AA1 PE=2 SV=3;sp|P07900|HS90A_HUMAN Heat shock protein HSP 90-alpha OS=Homo sapiens OX=9606 GN=HSP90AA1 PE=1 SV=5	Heat shock protein HSP 90-alpha	HSP90AA1	Sus scrofa	4	34	34	23	33	32	32	29	31	27	33	32	32	29	31	27	22	22	22	19	21	17	56.3	56.3	41.1	84774	733	733;732;343;334	1946-03-01	88	92	119	80	116	73	0	323.31	By MS/MS	By MS/MS	By MS/MS
Q29092	sp|Q29092|ENPL_PIG;sp|P14625|ENPL_HUMAN;sp|Q58FF3|ENPLL_HUMAN	sp|Q29092|ENPL_PIG;sp|P14625|ENPL_HUMAN	18;16;1	17;15;1	17;15;1	sp|Q29092|ENPL_PIG Endoplasmin OS=Sus scrofa OX=9823 GN=HSP90B1 PE=2 SV=3;sp|P14625|ENPL_HUMAN Endoplasmin OS=Homo sapiens OX=9606 GN=HSP90B1 PE=1 SV=1	Endoplasmin	HSP90B1	Sus scrofa	3	18	17	17	15	16	14	13	13	13	14	15	13	12	12	12	14	15	13	12	12	12	2022-06-26	2022-01-25	2022-01-25	92.47	804	804;803;399	1938-03-01	22	29	23	20	21	21	0	323.31	By MS/MS	By MS/MS	By MS/MS
Q6S4N2	sp|Q6S4N2|HS71B_PIG;sp|P34930|HS71A_PIG	sp|Q6S4N2|HS71B_PIG;sp|P34930|HS71A_PIG	22;15	21;15	5;1	sp|Q6S4N2|HS71B_PIG Heat shock 70 kDa protein 1B OS=Sus scrofa OX=9823 GN=HSPA1B PE=2 SV=1;sp|P34930|HS71A_PIG Heat shock 70 kDa protein 1A OS=Sus scrofa OX=9823 GN=HSPA1A PE=3 SV=1	Heat shock 70 kDa protein 1B	HSPA1B	Sus scrofa	2	22	21	5	17	19	22	17	19	18	16	18	21	16	18	17	2	4	5	3	4	4	47.1	45.1	2022-03-12	70097	641	641;641	1953-03-01	33	42	64	31	54	36	0	323.31	By MS/MS	By MS/MS	By MS/MS
P11021	sp|P11021|BIP_HUMAN;sp|P34935|BIP_PIG	sp|P11021|BIP_HUMAN	17;3	16;3	16;3	sp|P11021|BIP_HUMAN Endoplasmic reticulum chaperone BiP OS=Homo sapiens OX=9606 GN=HSPA5 PE=1 SV=2	Endoplasmic reticulum chaperone BiP	HSPA5	Homo sapiens	2	17	16	16	15	15	16	16	17	16	14	14	15	15	16	15	14	14	15	15	16	15	33.6	31.2	31.2	72332	654	654;262	1966-03-01	27	29	30	29	37	34	0	323.31	By MS/MS	By MS/MS	By MS/MS
P11142	sp|P11142|HSP7C_HUMAN;sp|P54652|HSP72_HUMAN	sp|P11142|HSP7C_HUMAN	23;6	23;6	19;3	sp|P11142|HSP7C_HUMAN Heat shock cognate 71 kDa protein OS=Homo sapiens OX=9606 GN=HSPA8 PE=1 SV=1	Heat shock cognate 71 kDa protein	HSPA8	Homo sapiens	2	23	23	19	20	23	22	20	20	18	20	23	22	20	20	18	17	19	18	16	16	15	48.1	48.1	41	70897	646	646;639	1951-03-01	55	60	61	52	61	57	0	323.31	By MS/MS	By MS/MS	By MS/MS
P10809	sp|P10809|CH60_HUMAN	sp|P10809|CH60_HUMAN	20	20	20	sp|P10809|CH60_HUMAN 60 kDa heat shock protein, mitochondrial OS=Homo sapiens OX=9606 GN=HSPD1 PE=1 SV=2	60 kDa heat shock protein, mitochondrial	HSPD1	Homo sapiens	1	20	20	20	20	19	19	16	15	12	20	19	19	16	15	12	20	19	19	16	15	12	46.6	46.6	46.6	61054	573	573	2024-03-01	54	44	55	39	43	30	0	323.31	By MS/MS	By MS/MS	By MS/MS
P04264	sp|P04264|K2C1_HUMAN;CON__P04264;CON__Q9R0H5;CON__Q6NXH9;CON__Q6IFZ6;sp|Q7Z794|K2C1B_HUMAN;CON__Q7Z794	sp|P04264|K2C1_HUMAN;CON__P04264	20;19;1;1;1;1;1	20;19;1;1;1;1;1	15;14;0;0;0;0;0	sp|P04264|K2C1_HUMAN Keratin, type II cytoskeletal 1 OS=Homo sapiens OX=9606 GN=KRT1 PE=1 SV=6;	Keratin, type II cytoskeletal 1	KRT1	Homo sapiens	7	20	20	15	17	16	14	11	17	12	17	16	14	11	17	12	13	13	12	8	12	9	41.3	41.3	32.9	66038	644	644;644;524;539;572;578;578	2028-03-01	30	30	22	19	32	16	0	323.31	By MS/MS	By MS/MS	By MS/MS
P00336	sp|P00336|LDHB_PIG;sp|P07195|LDHB_HUMAN;sp|Q9TSX5|LDHC_PIG;sp|Q6ZMR3|LDH6A_HUMAN;sp|P07864|LDHC_HUMAN	sp|P00336|LDHB_PIG;sp|P07195|LDHB_HUMAN	16;12;1;1;1	16;12;1;1;1	15;11;0;0;0	sp|P00336|LDHB_PIG L-lactate dehydrogenase B chain OS=Sus scrofa OX=9823 GN=LDHB PE=1 SV=3;sp|P07195|LDHB_HUMAN L-lactate dehydrogenase B chain OS=Homo sapiens OX=9606 GN=LDHB PE=1 SV=2	L-lactate dehydrogenase B chain	LDHB	Sus scrofa	5	16	16	15	14	14	15	12	13	12	14	14	15	12	13	12	13	13	14	11	12	11	67.7	67.7	64.1	36612	334	334;334;332;332;332	1946-03-01	50	57	82	55	61	48	0	323.31	By MS/MS	By MS/MS	By MS/MS
P46821	sp|P46821|MAP1B_HUMAN	sp|P46821|MAP1B_HUMAN	22	22	21	sp|P46821|MAP1B_HUMAN Microtubule-associated protein 1B OS=Homo sapiens OX=9606 GN=MAP1B PE=1 SV=2	Microtubule-associated protein 1B	MAP1B	Homo sapiens	1	22	22	21	22	20	22	21	21	19	22	20	22	21	21	19	21	19	21	20	20	18	2022-09-14	2022-09-14	2022-05-14	270.63	2468	2468	1943-03-01	37	36	35	36	33	33	0	323.31	By MS/MS	By MS/MS	By MS/MS
P11708	sp|P11708|MDHC_PIG;sp|P40925|MDHC_HUMAN	sp|P11708|MDHC_PIG	9;3	9;3	9;3	sp|P11708|MDHC_PIG Malate dehydrogenase, cytoplasmic OS=Sus scrofa OX=9823 GN=MDH1 PE=1 SV=4	Malate dehydrogenase, cytoplasmic	MDH1	Sus scrofa	2	9	9	9	8	8	7	9	9	8	8	8	7	9	9	8	8	8	7	9	9	8	37.4	37.4	37.4	36454	334	334;334	1958-03-01	23	26	27	23	32	25	0	323.31	By MS/MS	By MS/MS	By MS/MS
P00346	sp|P00346|MDHM_PIG;sp|P40926|MDHM_HUMAN	sp|P00346|MDHM_PIG;sp|P40926|MDHM_HUMAN	14;9	14;9	14;9	sp|P00346|MDHM_PIG Malate dehydrogenase, mitochondrial OS=Sus scrofa OX=9823 GN=MDH2 PE=1 SV=2;sp|P40926|MDHM_HUMAN Malate dehydrogenase, mitochondrial OS=Homo sapiens OX=9606 GN=MDH2 PE=1 SV=3	Malate dehydrogenase, mitochondrial	MDH2	Sus scrofa	2	14	14	14	12	13	14	14	13	13	12	13	14	14	13	13	12	13	14	14	13	13	55.6	55.6	55.6	35484	338	338;338	1953-03-01	31	40	46	39	40	35	0	323.31	By MS/MS	By MS/MS	By MS/MS
P30086	sp|P30086|PEBP1_HUMAN	sp|P30086|PEBP1_HUMAN	5	5	5	sp|P30086|PEBP1_HUMAN Phosphatidylethanolamine-binding protein 1 OS=Homo sapiens OX=9606 GN=PEBP1 PE=1 SV=3	Phosphatidylethanolamine-binding protein 1	PEBP1	Homo sapiens	1	5	5	5	4	4	5	5	5	4	4	4	5	5	5	4	4	4	5	5	5	4	36.9	36.9	36.9	21057	187	187	1956-03-01	11	14	21	15	18	12	0	323.31	By MS/MS	By MS/MS	By MS/MS
Q2HYU2	sp|Q2HYU2|PFKAM_PIG	sp|Q2HYU2|PFKAM_PIG	17	17	6	sp|Q2HYU2|PFKAM_PIG ATP-dependent 6-phosphofructokinase, muscle type OS=Sus scrofa OX=9823 GN=PFKM PE=2 SV=1	ATP-dependent 6-phosphofructokinase, muscle type	PFKM	Sus scrofa	1	17	17	6	16	15	17	15	16	14	16	15	17	15	16	14	6	6	6	6	6	6	35	35	2022-04-11	85326	780	780	1944-03-01	39	39	37	37	44	31	0	323.31	By MS/MS	By MS/MS	By MS/MS
P18669	sp|P18669|PGAM1_HUMAN;sp|P15259|PGAM2_HUMAN;sp|Q8N0Y7|PGAM4_HUMAN	sp|P18669|PGAM1_HUMAN	14;5;4	14;5;4	14;5;4	sp|P18669|PGAM1_HUMAN Phosphoglycerate mutase 1 OS=Homo sapiens OX=9606 GN=PGAM1 PE=1 SV=2	Phosphoglycerate mutase 1	PGAM1	Homo sapiens	3	14	14	14	12	11	13	11	12	10	12	11	13	11	12	10	12	11	13	11	12	10	70.9	70.9	70.9	28804	254	254;253;254	2025-03-01	35	36	37	25	31	22	0	323.31	By MS/MS	By MS/MS	By MS/MS
Q7SIB7	sp|Q7SIB7|PGK1_PIG;sp|P00558|PGK1_HUMAN;sp|Q6RI85|PGK2_PIG;sp|P07205|PGK2_HUMAN	sp|Q7SIB7|PGK1_PIG;sp|P00558|PGK1_HUMAN	19;12;5;4	19;12;5;4	19;12;5;4	sp|Q7SIB7|PGK1_PIG Phosphoglycerate kinase 1 OS=Sus scrofa OX=9823 GN=PGK1 PE=1 SV=3;sp|P00558|PGK1_HUMAN Phosphoglycerate kinase 1 OS=Homo sapiens OX=9606 GN=PGK1 PE=1 SV=3	Phosphoglycerate kinase 1	PGK1	Sus scrofa	4	19	19	19	19	19	19	18	19	18	19	19	19	18	19	18	19	19	19	18	19	18	60.9	60.9	60.9	44558	417	417;417;417;417	1944-03-01	55	64	52	50	57	52	0	323.31	By MS/MS	By MS/MS	By MS/MS
P36871	sp|P36871|PGM1_HUMAN	sp|P36871|PGM1_HUMAN	11	11	11	sp|P36871|PGM1_HUMAN Phosphoglucomutase-1 OS=Homo sapiens OX=9606 GN=PGM1 PE=1 SV=3	Phosphoglucomutase-1	PGM1	Homo sapiens	1	11	11	11	11	11	11	10	9	10	11	11	11	10	9	10	11	11	11	10	9	10	32.9	32.9	32.9	61448	562	562	1937-03-01	21	23	20	16	16	20	0	323.31	By MS/MS	By MS/MS	By MS/MS
P14618	sp|P14618|KPYM_HUMAN;sp|P30613|KPYR_HUMAN	sp|P14618|KPYM_HUMAN	26;1	26;1	26;1	sp|P14618|KPYM_HUMAN Pyruvate kinase PKM OS=Homo sapiens OX=9606 GN=PKM PE=1 SV=4	Pyruvate kinase PKM	PKM	Homo sapiens	2	26	26	26	25	24	26	24	25	22	25	24	26	24	25	22	25	24	26	24	25	22	47.8	47.8	47.8	57936	531	531;574	1948-03-01	90	84	130	91	109	78	0	323.31	By MS/MS	By MS/MS	By MS/MS
P23297	sp|P23297|S10A1_HUMAN	sp|P23297|S10A1_HUMAN	2	2	2	sp|P23297|S10A1_HUMAN Protein S100-A1 OS=Homo sapiens OX=9606 GN=S100A1 PE=1 SV=2	Protein S100-A1	S100A1	Homo sapiens	1	2	2	2	2	2	2	2	2	2	2	2	2	2	2	2	2	2	2	2	2	2	38.3	38.3	38.3	10546	94	94	1933-03-01	10	7	16	12	10	5	0	323.31	By MS/MS	By MS/MS	By MS/MS
P79260	sp|P79260|ARRS_PIG	sp|P79260|ARRS_PIG	26	26	24	sp|P79260|ARRS_PIG S-arrestin OS=Sus scrofa OX=9823 GN=SAG PE=2 SV=1	S-arrestin	SAG	Sus scrofa	1	26	26	24	21	24	26	24	25	20	21	24	26	24	25	20	19	22	24	22	23	18	82	82	78.3	45102	405	405	1956-03-01	94	92	169	105	150	90	0	323.31	By MS/MS	By MS/MS	By MS/MS
Q13813	sp|Q13813|SPTN1_HUMAN	sp|Q13813|SPTN1_HUMAN	58	58	58	sp|Q13813|SPTN1_HUMAN Spectrin alpha chain, non-erythrocytic 1 OS=Homo sapiens OX=9606 GN=SPTAN1 PE=1 SV=3	Spectrin alpha chain, non-erythrocytic 1	SPTAN1	Homo sapiens	1	58	58	58	52	48	45	48	48	44	52	48	45	48	48	44	52	48	45	48	48	44	2022-05-31	2022-05-31	2022-05-31	284.54	2472	2472	1935-03-01	94	86	84	82	82	68	0	323.31	By MS/MS	By MS/MS	By MS/MS
Q01082	sp|Q01082|SPTB2_HUMAN;sp|O15020|SPTN2_HUMAN;sp|P11277|SPTB1_HUMAN	sp|Q01082|SPTB2_HUMAN	58;3;1	58;3;1	58;3;1	sp|Q01082|SPTB2_HUMAN Spectrin beta chain, non-erythrocytic 1 OS=Homo sapiens OX=9606 GN=SPTBN1 PE=1 SV=2	Spectrin beta chain, non-erythrocytic 1	SPTBN1	Homo sapiens	3	58	58	58	51	40	51	49	48	39	51	40	51	49	48	39	51	40	51	49	48	39	33.8	33.8	33.8	274.61	2364	2364;2390;2137	1933-03-01	97	80	81	81	81	63	0	323.31	By MS/MS	By MS/MS	By MS/MS
Q29371	sp|Q29371|TPIS_PIG	sp|Q29371|TPIS_PIG	12	12	4	sp|Q29371|TPIS_PIG Triosephosphate isomerase OS=Sus scrofa OX=9823 GN=TPI1 PE=2 SV=4	Triosephosphate isomerase	TPI1	Sus scrofa	1	12	12	4	12	12	12	12	12	12	12	12	12	12	12	12	4	4	4	4	4	4	56	56	2022-08-19	26729	248	248	1946-03-01	25	33	37	22	30	27	0	323.31	By MS/MS	By MS/MS	By MS/MS
P68363	sp|P68363|TBA1B_HUMAN;sp|Q2XVP4|TBA1B_PIG;sp|Q9H853|TBA4B_HUMAN	sp|P68363|TBA1B_HUMAN;sp|Q2XVP4|TBA1B_PIG	19;19;2	19;19;2	0;0;0	sp|P68363|TBA1B_HUMAN Tubulin alpha-1B chain OS=Homo sapiens OX=9606 GN=TUBA1B PE=1 SV=1;sp|Q2XVP4|TBA1B_PIG Tubulin alpha-1B chain OS=Sus scrofa OX=9823 GN=TUBA1B PE=1 SV=1	Tubulin alpha-1B chain	TUBA1B	Homo sapiens	3	19	19	0	16	18	17	17	17	16	16	18	17	17	17	16	0	0	0	0	0	0	62.1	62.1	0	50151	451	451;451;241	1954-03-01	59	69	86	58	83	63	0	323.31	By MS/MS	By MS/MS	By MS/MS
Q767L7	sp|Q767L7|TBB5_PIG;sp|P07437|TBB5_HUMAN	sp|Q767L7|TBB5_PIG;sp|P07437|TBB5_HUMAN	19;19	4;4	4;4	sp|Q767L7|TBB5_PIG Tubulin beta chain OS=Sus scrofa OX=9823 GN=TUBB PE=2 SV=1;sp|P07437|TBB5_HUMAN Tubulin beta chain OS=Homo sapiens OX=9606 GN=TUBB PE=1 SV=2	Tubulin beta chain	TUBB	Sus scrofa	2	19	4	4	19	19	17	18	17	18	4	4	4	4	4	4	4	4	4	4	4	4	59.2	16	16	49.67	444	444;444	1936-03-01	11	18	21	11	12	12	0	323.31	By MS/MS	By MS/MS	By MS/MS
P55072	sp|P55072|TERA_HUMAN	sp|P55072|TERA_HUMAN	26	26	1	sp|P55072|TERA_HUMAN Transitional endoplasmic reticulum ATPase OS=Homo sapiens OX=9606 GN=VCP PE=1 SV=4	Transitional endoplasmic reticulum ATPase	VCP	Homo sapiens	1	26	26	1	21	21	19	20	22	16	21	21	19	20	22	16	1	1	1	1	1	1	49.5	49.5	2022-09-01	89321	806	806	2022-03-03	35	39	28	34	27	26	0	323.31	By MS/MS	By MS/MS	By MS/MS
Q9MZ16	sp|Q9MZ16|VDAC1_PIG;sp|P21796|VDAC1_HUMAN	sp|Q9MZ16|VDAC1_PIG;sp|P21796|VDAC1_HUMAN	12;11	12;11	12;11	sp|Q9MZ16|VDAC1_PIG Voltage-dependent anion-selective channel protein 1 OS=Sus scrofa OX=9823 GN=VDAC1 PE=2 SV=3;sp|P21796|VDAC1_HUMAN Voltage-dependent anion-selective channel protein 1 OS=Homo sapiens OX=9606 GN=VDAC1 PE=1 SV=2	Voltage-dependent anion-selective channel protein 1	VDAC1	Sus scrofa	2	12	12	12	11	8	11	10	10	8	11	8	11	10	10	8	11	8	11	10	10	8	61.8	61.8	61.8	30726	283	283;283	1948-03-01	21	15	22	22	25	14	0	323.31	By MS/MS	By MS/MS	By MS/MS
P02543	sp|P02543|VIME_PIG;sp|P08670|VIME_HUMAN;sp|P41219|PERI_HUMAN;sp|P17661|DESM_HUMAN;sp|P02540|DESM_PIG;CON__Q9DCV7;sp|P08729|K2C7_HUMAN;CON__Q3KNV1;CON__P08729;sp|P05787|K2C8_HUMAN;CON__P05787;CON__Q9H552;sp|Q9NSB2|KRT84_HUMAN;CON__Q9NSB2;CON__Q6ISB0	sp|P02543|VIME_PIG;sp|P08670|VIME_HUMAN	31;25;4;4;4;3;3;3;3;3;3;2;2;2;2	31;25;4;4;4;3;3;3;3;3;3;2;2;2;2	28;22;4;3;3;2;2;2;2;2;2;2;1;1;1	sp|P02543|VIME_PIG Vimentin OS=Sus scrofa OX=9823 GN=VIM PE=1 SV=2;sp|P08670|VIME_HUMAN Vimentin OS=Homo sapiens OX=9606 GN=VIM PE=1 SV=4	Vimentin	VIM	Sus scrofa	15	31	31	28	30	26	30	27	28	25	30	26	30	27	28	25	27	25	27	25	26	24	71.5	71.5	66.3	53667	466	466;466;470;470;471;457;469;469;469;483;483;499;600;600;600	1952-03-01	82	86	128	72	107	84	0	323.31	By MS/MS	By MS/MS	By MS/MS
P31946	sp|P31946|1433B_HUMAN	sp|P31946|1433B_HUMAN	9	6	6	sp|P31946|1433B_HUMAN 14-3-3 protein beta/alpha OS=Homo sapiens OX=9606 GN=YWHAB PE=1 SV=3	14-3-3 protein beta/alpha	YWHAB	Homo sapiens	1	9	6	6	9	9	9	9	9	8	6	6	6	6	6	5	6	6	6	6	6	5	48.8	37.8	37.8	28082	246	246	1952-03-01	13	14	15	12	16	13	0	323.31	By MS/MS	By MS/MS	By MS/MS
P62258	sp|P62258|1433E_HUMAN	sp|P62258|1433E_HUMAN	14	14	12	sp|P62258|1433E_HUMAN 14-3-3 protein epsilon OS=Homo sapiens OX=9606 GN=YWHAE PE=1 SV=1	14-3-3 protein epsilon	YWHAE	Homo sapiens	1	14	14	12	14	14	14	14	14	14	14	14	14	14	14	14	12	12	12	12	12	12	67.5	67.5	60.4	29174	255	255	1954-03-01	37	48	47	41	44	45	0	323.31	By MS/MS	By MS/MS	By MS/MS
P61981	sp|P61981|1433G_HUMAN	sp|P61981|1433G_HUMAN	10	8	7	sp|P61981|1433G_HUMAN 14-3-3 protein gamma OS=Homo sapiens OX=9606 GN=YWHAG PE=1 SV=2	14-3-3 protein gamma	YWHAG	Homo sapiens	1	10	8	7	9	9	8	9	10	8	7	7	6	7	8	6	6	6	5	6	7	5	54.7	47.4	43.7	28302	247	247	1956-03-01	11	17	10	14	17	12	0	323.31	By MS/MS	By MS/MS	By MS/MS
P27348	sp|P27348|1433T_HUMAN	sp|P27348|1433T_HUMAN	11	9	9	sp|P27348|1433T_HUMAN 14-3-3 protein theta OS=Homo sapiens OX=9606 GN=YWHAQ PE=1 SV=1	14-3-3 protein theta	YWHAQ	Homo sapiens	1	11	9	9	11	11	11	11	11	11	9	9	9	9	9	9	9	9	9	9	9	9	46.5	39.2	39.2	27764	245	245	1954-03-01	17	20	20	17	21	19	0	323.31	By MS/MS	By MS/MS	By MS/MS
P63104	sp|P63104|1433Z_HUMAN	sp|P63104|1433Z_HUMAN	12	10	10	sp|P63104|1433Z_HUMAN 14-3-3 protein zeta/delta OS=Homo sapiens OX=9606 GN=YWHAZ PE=1 SV=1	14-3-3 protein zeta/delta	YWHAZ	Homo sapiens	1	12	10	10	11	11	11	11	11	11	9	9	9	9	9	9	9	9	9	9	9	9	59.6	52.2	52.2	27745	245	245	1968-03-01	25	24	28	28	28	35	0	323.31	By MS/MS	By MS/MS	By MS/MS
P02554	sp|P02554|TBB_PIG;sp|A6NNZ2|TBB8B_HUMAN;sp|Q9H4B7|TBB1_HUMAN;CON__ENSEMBL:ENSBTAP00000025008	sp|P02554|TBB_PIG	21;6;3;3	21;6;3;3	0;0;0;0	sp|P02554|TBB_PIG Tubulin beta chain OS=Sus scrofa OX=9823 PE=1 SV=1	Tubulin beta chain		Sus scrofa	4	21	21	0	20	20	18	19	18	18	20	20	18	19	18	18	0	0	0	0	0	0	66.5	66.5	0	49.86	445	445;444;451;536	1954-03-01	64	73	93	66	83	70	0	323.31	By MS/MS	By MS/MS	By MS/MS
P00761	sp|P00761|TRYP_PIG;CON__P00761	sp|P00761|TRYP_PIG;CON__P00761	8;8	8;8	8;8	sp|P00761|TRYP_PIG Trypsin OS=Sus scrofa OX=9823 PE=1 SV=1;	Trypsin		Sus scrofa	2	8	8	8	8	7	7	8	8	7	8	7	7	8	8	7	8	7	7	8	8	7	49.8	49.8	49.8	24409	231	231;231	1951-03-01	25	27	33	25	29	26	0	323.31	By MS/MS	By MS/MS	By MS/MS
	CON__P02769	CON__P02769	36	36	28					1	36	36	28	26	36	23	24	23	21	26	36	23	24	23	21	19	28	18	18	17	15	60.3	60.3	48.8	69293	607	607	2013-03-01	44	95	38	38	44	32	0	323.31	By MS/MS	By MS/MS	By MS/MS
O43491	sp|O43491|E41L2_HUMAN	sp|O43491|E41L2_HUMAN	9	9	8	sp|O43491|E41L2_HUMAN Band 4.1-like protein 2 OS=Homo sapiens OX=9606 GN=EPB41L2 PE=1 SV=1	Band 4.1-like protein 2	EPB41L2	Homo sapiens	1	9	9	8	8	6	8	8	9	6	8	6	8	8	9	6	7	5	7	7	8	5	2022-01-14	2022-01-14	2022-01-13	112.59	1005	1005	1935-03-01	20	14	22	20	19	11	0	320.96	By MS/MS	By MS/MS	By MS/MS
P21281	sp|P21281|VATB2_HUMAN;sp|P15313|VATB1_HUMAN	sp|P21281|VATB2_HUMAN	15;5	15;5	15;5	sp|P21281|VATB2_HUMAN V-type proton ATPase subunit B, brain isoform OS=Homo sapiens OX=9606 GN=ATP6V1B2 PE=1 SV=3	V-type proton ATPase subunit B, brain isoform	ATP6V1B2	Homo sapiens	2	15	15	15	14	14	15	14	13	12	14	14	15	14	13	12	14	14	15	14	13	12	47.9	47.9	47.9	56.5	511	511;513	1939-03-01	32	33	34	33	30	26	0	313.96	By MS/MS	By MS/MS	By MS/MS
P00503	sp|P00503|AATC_PIG;sp|P17174|AATC_HUMAN	sp|P00503|AATC_PIG	16;6	16;6	16;6	sp|P00503|AATC_PIG Aspartate aminotransferase, cytoplasmic OS=Sus scrofa OX=9823 GN=GOT1 PE=1 SV=3	Aspartate aminotransferase, cytoplasmic	GOT1	Sus scrofa	2	16	16	16	15	15	14	14	14	14	15	15	14	14	14	14	15	15	14	14	14	14	59.1	59.1	59.1	46474	413	413;413	1945-03-01	34	35	32	32	34	31	0	310.33	By MS/MS	By MS/MS	By MS/MS
Q15181	sp|Q15181|IPYR_HUMAN	sp|Q15181|IPYR_HUMAN	6	6	6	sp|Q15181|IPYR_HUMAN Inorganic pyrophosphatase OS=Homo sapiens OX=9606 GN=PPA1 PE=1 SV=2	Inorganic pyrophosphatase	PPA1	Homo sapiens	1	6	6	6	6	6	5	5	6	5	6	6	5	5	6	5	6	6	5	5	6	5	2022-01-29	2022-01-29	2022-01-29	32.66	289	289	1954-03-01	11	15	12	15	13	13	0	306.71	By MS/MS	By MS/MS	By MS/MS
P11488	sp|P11488|GNAT1_HUMAN;sp|A8MTJ3|GNAT3_HUMAN	sp|P11488|GNAT1_HUMAN;sp|A8MTJ3|GNAT3_HUMAN	10;5	10;5	6;1	sp|P11488|GNAT1_HUMAN Guanine nucleotide-binding protein G(t) subunit alpha-1 OS=Homo sapiens OX=9606 GN=GNAT1 PE=1 SV=5;sp|A8MTJ3|GNAT3_HUMAN Guanine nucleotide-binding protein G(t) subunit alpha-3 OS=Homo sapiens OX=9606 GN=GNAT3 PE=2 SV=2	Guanine nucleotide-binding protein G(t) subunit alpha-1	GNAT1	Homo sapiens	2	10	10	6	9	9	9	9	10	8	9	9	9	9	10	8	5	5	5	5	6	4	41.1	41.1	2022-07-27	40.04	350	350;354	1936-03-01	24	21	27	20	29	13	0	303.45	By MS/MS	By MS/MS	By MS/MS
P27824	sp|P27824|CALX_HUMAN	sp|P27824|CALX_HUMAN	12	12	12	sp|P27824|CALX_HUMAN Calnexin OS=Homo sapiens OX=9606 GN=CANX PE=1 SV=2	Calnexin	CANX	Homo sapiens	1	12	12	12	8	8	10	9	10	9	8	8	10	9	10	9	8	8	10	9	10	9	2022-06-20	2022-06-20	2022-06-20	67567	592	592	1966-03-01	17	23	22	22	24	25	0	301.42	By MS/MS	By MS/MS	By MS/MS
P68371	sp|P68371|TBB4B_HUMAN	sp|P68371|TBB4B_HUMAN	20	4	1	sp|P68371|TBB4B_HUMAN Tubulin beta-4B chain OS=Homo sapiens OX=9606 GN=TUBB4B PE=1 SV=1	Tubulin beta-4B chain	TUBB4B	Homo sapiens	1	20	4	1	20	19	18	19	18	19	4	4	4	4	4	4	1	1	1	1	1	1	62.9	16	2022-07-02	49.83	445	445	2022-05-03	18	19	22	15	21	18	0	298.06	By MS/MS	By MS/MS	By MS/MS
P16520	sp|P16520|GBB3_HUMAN	sp|P16520|GBB3_HUMAN	8	6	6	sp|P16520|GBB3_HUMAN Guanine nucleotide-binding protein G(I)/G(S)/G(T) subunit beta-3 OS=Homo sapiens OX=9606 GN=GNB3 PE=1 SV=1	Guanine nucleotide-binding protein G(I)/G(S)/G(T) subunit beta-3	GNB3	Homo sapiens	1	8	6	6	6	8	4	4	4	3	5	6	3	3	3	2	5	6	3	3	3	2	39.7	34.7	34.7	37221	340	340	2022-09-02	9	16	7	7	5	4	0	292.93	By MS/MS	By MS/MS	By MS/MS
P61978	sp|P61978|HNRPK_HUMAN	sp|P61978|HNRPK_HUMAN	11	11	11	sp|P61978|HNRPK_HUMAN Heterogeneous nuclear ribonucleoprotein K OS=Homo sapiens OX=9606 GN=HNRNPK PE=1 SV=1	Heterogeneous nuclear ribonucleoprotein K	HNRNPK	Homo sapiens	1	11	11	11	9	8	10	9	8	7	9	8	10	9	8	7	9	8	10	9	8	7	37.4	37.4	37.4	50976	463	463	1942-03-01	18	15	21	15	18	14	0	279.62	By MS/MS	By MS/MS	By MS/MS
O18766	sp|O18766|OPSD_PIG;sp|P08100|OPSD_HUMAN	sp|O18766|OPSD_PIG;sp|P08100|OPSD_HUMAN	6;3	6;3	6;3	sp|O18766|OPSD_PIG Rhodopsin OS=Sus scrofa OX=9823 GN=RHO PE=1 SV=1;sp|P08100|OPSD_HUMAN Rhodopsin OS=Homo sapiens OX=9606 GN=RHO PE=1 SV=1	Rhodopsin	RHO	Sus scrofa	2	6	6	6	6	6	5	5	5	3	6	6	5	5	5	3	6	6	5	5	5	3	2022-06-21	2022-06-21	2022-06-21	39026	348	348;348	1945-03-01	36	28	46	27	43	27	0	276.28	By MS/MS	By MS/MS	By MS/MS
P61764	sp|P61764|STXB1_HUMAN	sp|P61764|STXB1_HUMAN	23	23	23	sp|P61764|STXB1_HUMAN Syntaxin-binding protein 1 OS=Homo sapiens OX=9606 GN=STXBP1 PE=1 SV=1	Syntaxin-binding protein 1	STXBP1	Homo sapiens	1	23	23	23	20	22	23	20	20	17	20	22	23	20	20	17	20	22	23	20	20	17	51.2	51.2	51.2	67568	594	594	2027-03-01	49	54	59	46	44	32	0	276.14	By MS/MS	By MS/MS	By MS/MS
P31943	sp|P31943|HNRH1_HUMAN;sp|P55795|HNRH2_HUMAN	sp|P31943|HNRH1_HUMAN	8;3	8;3	6;2	sp|P31943|HNRH1_HUMAN Heterogeneous nuclear ribonucleoprotein H OS=Homo sapiens OX=9606 GN=HNRNPH1 PE=1 SV=4	Heterogeneous nuclear ribonucleoprotein H	HNRNPH1	Homo sapiens	2	8	8	6	8	8	8	8	8	7	8	8	8	8	8	7	6	6	6	6	6	5	2022-07-26	2022-07-26	2022-07-20	49229	449	449;449	1939-03-01	13	14	12	13	15	9	0	273.13	By MS/MS	By MS/MS	By MS/MS
Q14194	sp|Q14194|DPYL1_HUMAN	sp|Q14194|DPYL1_HUMAN	14	12	12	sp|Q14194|DPYL1_HUMAN Dihydropyrimidinase-related protein 1 OS=Homo sapiens OX=9606 GN=CRMP1 PE=1 SV=1	Dihydropyrimidinase-related protein 1	CRMP1	Homo sapiens	1	14	12	12	13	12	12	12	11	11	11	10	10	10	9	9	11	10	10	10	9	9	43.7	38.6	38.6	62183	572	572	2022-03-03	22	20	17	16	16	16	0	240.81	By MS/MS	By MS/MS	By MS/MS
Q64L94	sp|Q64L94|PSME1_PIG;sp|Q06323|PSME1_HUMAN	sp|Q64L94|PSME1_PIG;sp|Q06323|PSME1_HUMAN	5;5	5;5	5;5	sp|Q64L94|PSME1_PIG Proteasome activator complex subunit 1 OS=Sus scrofa OX=9823 GN=PSME1 PE=2 SV=1;sp|Q06323|PSME1_HUMAN Proteasome activator complex subunit 1 OS=Homo sapiens OX=9606 GN=PSME1 PE=1 SV=1	Proteasome activator complex subunit 1	PSME1	Sus scrofa	2	5	5	5	4	2	4	4	5	5	4	2	4	4	5	5	4	2	4	4	5	5	2022-09-24	2022-09-24	2022-09-24	28617	249	249;249	1972-03-01	7	3	6	5	7	8	0	24.24	By MS/MS	By MS/MS	By MS/MS
P10668	sp|P10668|COF1_PIG;sp|P23528|COF1_HUMAN	sp|P10668|COF1_PIG;sp|P23528|COF1_HUMAN	9;8	9;8	8;7	sp|P10668|COF1_PIG Cofilin-1 OS=Sus scrofa OX=9823 GN=CFL1 PE=1 SV=3;sp|P23528|COF1_HUMAN Cofilin-1 OS=Homo sapiens OX=9606 GN=CFL1 PE=1 SV=3	Cofilin-1	CFL1	Sus scrofa	2	9	9	8	8	9	8	8	9	7	8	9	8	8	9	7	7	8	7	7	8	6	57.8	57.8	51.2	18518	166	166;166	1947-03-01	15	20	18	16	20	14	0	239.76	By MS/MS	By MS/MS	By MS/MS
P0DP25	sp|P0DP25|CALM3_HUMAN;sp|P0DP24|CALM2_HUMAN;sp|P0DP23|CALM1_HUMAN	sp|P0DP25|CALM3_HUMAN;sp|P0DP24|CALM2_HUMAN;sp|P0DP23|CALM1_HUMAN	7;7;7	7;7;7	7;7;7	sp|P0DP25|CALM3_HUMAN Calmodulin-3 OS=Homo sapiens OX=9606 GN=CALM3 PE=1 SV=1;sp|P0DP24|CALM2_HUMAN Calmodulin-2 OS=Homo sapiens OX=9606 GN=CALM2 PE=1 SV=1;sp|P0DP23|CALM1_HUMAN Calmodulin-1 OS=Homo sapiens OX=9606 GN=CALM1 PE=1 SV=1	Calmodulin-3	CALM3	Homo sapiens	3	7	7	7	7	6	7	7	7	7	7	6	7	7	7	7	7	6	7	7	7	7	53	53	53	16837	149	149;149;149	1953-03-01	22	14	24	16	22	20	0	239.47	By MS/MS	By MS/MS	By MS/MS
Q2EN81	sp|Q2EN81|ATPO_PIG;sp|P48047|ATPO_HUMAN	sp|Q2EN81|ATPO_PIG	5;1	5;1	5;1	sp|Q2EN81|ATPO_PIG ATP synthase subunit O, mitochondrial OS=Sus scrofa OX=9823 GN=ATP5PO PE=1 SV=1	ATP synthase subunit O, mitochondrial	ATP5PO	Sus scrofa	2	5	5	5	4	4	4	4	5	5	4	4	4	4	5	5	4	4	4	4	5	5	34.3	34.3	34.3	23369	213	213;213	1947-03-01	10	9	11	10	10	9	0	236.17	By MS/MS	By MS/MS	By MS/MS
P09471	sp|P09471|GNAO_HUMAN	sp|P09471|GNAO_HUMAN	10	9	8	sp|P09471|GNAO_HUMAN Guanine nucleotide-binding protein G(o) subunit alpha OS=Homo sapiens OX=9606 GN=GNAO1 PE=1 SV=4	Guanine nucleotide-binding protein G(o) subunit alpha	GNAO1	Homo sapiens	1	10	9	8	8	8	8	7	8	6	7	7	7	6	7	5	6	6	6	5	6	4	35.6	32.5	2022-01-29	40.05	354	354	1939-03-01	13	14	12	11	14	10	0	233.37	By MS/MS	By MS/MS	By MS/MS
Q96CW1	sp|Q96CW1|AP2M1_HUMAN	sp|Q96CW1|AP2M1_HUMAN	4	4	4	sp|Q96CW1|AP2M1_HUMAN AP-2 complex subunit mu OS=Homo sapiens OX=9606 GN=AP2M1 PE=1 SV=2	AP-2 complex subunit mu	AP2M1	Homo sapiens	1	4	4	4	4	2	2	3	4	2	4	2	2	3	4	2	4	2	2	3	4	2	2022-01-13	2022-01-13	2022-01-13	49654	435	435	1932-03-01	6	3	3	5	6	2	0	23.69	By MS/MS	By MS/MS	By MS/MS
Q15257	sp|Q15257|PTPA_HUMAN	sp|Q15257|PTPA_HUMAN	2	2	2	sp|Q15257|PTPA_HUMAN Serine/threonine-protein phosphatase 2A activator OS=Homo sapiens OX=9606 GN=PTPA PE=1 SV=3	Serine/threonine-protein phosphatase 2A activator	PTPA	Homo sapiens	1	2	2	2	2	2	2	1	1	1	2	2	2	1	1	1	2	2	2	1	1	1	2022-04-06	2022-04-06	2022-04-06	40667	358	358	2013-03-01	3	3	4	1	2	2	0	23.28	By MS/MS	By MS/MS	By MS/MS
P35580	sp|P35580|MYH10_HUMAN	sp|P35580|MYH10_HUMAN	18	18	12	sp|P35580|MYH10_HUMAN Myosin-10 OS=Homo sapiens OX=9606 GN=MYH10 PE=1 SV=3	Myosin-10	MYH10	Homo sapiens	1	18	18	12	11	10	13	12	14	4	11	10	13	12	14	4	6	7	9	8	8	1	12	12	2022-04-08	229	1976	1976	1938-03-01	15	17	20	20	24	6	0	228.58	By MS/MS	By MS/MS	By MS/MS
O43707	sp|O43707|ACTN4_HUMAN	sp|O43707|ACTN4_HUMAN	20	20	14	sp|O43707|ACTN4_HUMAN Alpha-actinin-4 OS=Homo sapiens OX=9606 GN=ACTN4 PE=1 SV=2	Alpha-actinin-4	ACTN4	Homo sapiens	1	20	20	14	18	17	18	17	16	16	18	17	18	17	16	16	12	12	12	11	10	10	29	29	2022-01-21	104.85	911	911	2022-04-03	32	34	24	29	24	30	0	227.87	By MS/MS	By MS/MS	By MS/MS
P63027	sp|P63027|VAMP2_HUMAN;sp|Q15836|VAMP3_HUMAN;sp|P23763|VAMP1_HUMAN	sp|P63027|VAMP2_HUMAN;sp|Q15836|VAMP3_HUMAN	4;2;1	4;2;1	4;2;1	sp|P63027|VAMP2_HUMAN Vesicle-associated membrane protein 2 OS=Homo sapiens OX=9606 GN=VAMP2 PE=1 SV=3;sp|Q15836|VAMP3_HUMAN Vesicle-associated membrane protein 3 OS=Homo sapiens OX=9606 GN=VAMP3 PE=1 SV=3	Vesicle-associated membrane protein 2	VAMP2	Homo sapiens	3	4	4	4	4	4	4	4	3	3	4	4	4	4	3	3	4	4	4	4	3	3	59.5	59.5	59.5	12663	116	116;100;118	1953-03-01	8	10	8	10	12	7	0	224.63	By MS/MS	By MS/MS	By MS/MS
P38646	sp|P38646|GRP75_HUMAN	sp|P38646|GRP75_HUMAN	12	12	12	sp|P38646|GRP75_HUMAN Stress-70 protein, mitochondrial OS=Homo sapiens OX=9606 GN=HSPA9 PE=1 SV=2	Stress-70 protein, mitochondrial	HSPA9	Homo sapiens	1	12	12	12	8	10	9	9	9	7	8	10	9	9	9	7	8	10	9	9	9	7	2022-07-24	2022-07-24	2022-07-24	73.68	679	679	1946-03-01	14	15	16	14	15	13	0	219.2	By MS/MS	By MS/MS	By MS/MS
P20336	sp|P20336|RAB3A_HUMAN;sp|Q06AU3|RAB3A_PIG;sp|O95716|RAB3D_HUMAN	sp|P20336|RAB3A_HUMAN;sp|Q06AU3|RAB3A_PIG	4;4;1	4;4;1	4;4;1	sp|P20336|RAB3A_HUMAN Ras-related protein Rab-3A OS=Homo sapiens OX=9606 GN=RAB3A PE=1 SV=1;sp|Q06AU3|RAB3A_PIG Ras-related protein Rab-3A OS=Sus scrofa OX=9823 GN=RAB3A PE=2 SV=1	Ras-related protein Rab-3A	RAB3A	Homo sapiens	3	4	4	4	4	4	4	4	4	4	4	4	4	4	4	4	4	4	4	4	4	4	30	30	30	24984	220	220;220;219	1955-03-01	11	11	13	13	15	10	0	218.05	By MS/MS	By MS/MS	By MS/MS
P35243	sp|P35243|RECO_HUMAN	sp|P35243|RECO_HUMAN	2	2	2	sp|P35243|RECO_HUMAN Recoverin OS=Homo sapiens OX=9606 GN=RCVRN PE=1 SV=2	Recoverin	RCVRN	Homo sapiens	1	2	2	2	2	2	2	2	2	2	2	2	2	2	2	2	2	2	2	2	2	2	2022-05-09	2022-05-09	2022-05-09	23.13	200	200	2019-03-01	6	5	5	3	5	3	0	216.62	By MS/MS	By MS/MS	By MS/MS
P19367	sp|P19367|HXK1_HUMAN;sp|Q1W674|HXK2_PIG;sp|P52789|HXK2_HUMAN;sp|P52790|HXK3_HUMAN	sp|P19367|HXK1_HUMAN	13;3;2;1	13;3;2;1	13;3;2;1	sp|P19367|HXK1_HUMAN Hexokinase-1 OS=Homo sapiens OX=9606 GN=HK1 PE=1 SV=3	Hexokinase-1	HK1	Homo sapiens	4	13	13	13	12	10	12	12	13	10	12	10	12	12	13	10	12	10	12	12	13	10	2022-01-18	2022-01-18	2022-01-18	102.48	917	917;917;917;923	1946-03-01	21	16	24	21	22	16	0	202.24	By MS/MS	By MS/MS	By MS/MS
P60880	sp|P60880|SNP25_HUMAN	sp|P60880|SNP25_HUMAN	10	10	10	sp|P60880|SNP25_HUMAN Synaptosomal-associated protein 25 OS=Homo sapiens OX=9606 GN=SNAP25 PE=1 SV=1	Synaptosomal-associated protein 25	SNAP25	Homo sapiens	1	10	10	10	8	9	8	8	8	8	8	9	8	8	8	8	8	9	8	8	8	8	54.4	54.4	54.4	23315	206	206	1947-03-01	16	23	19	15	19	18	0	201.42	By MS/MS	By MS/MS	By MS/MS
P10173	sp|P10173|FUMH_PIG;sp|P07954|FUMH_HUMAN	sp|P10173|FUMH_PIG;sp|P07954|FUMH_HUMAN	12;9	12;9	12;9	sp|P10173|FUMH_PIG Fumarate hydratase, mitochondrial OS=Sus scrofa OX=9823 GN=FH PE=1 SV=2;sp|P07954|FUMH_HUMAN Fumarate hydratase, mitochondrial OS=Homo sapiens OX=9606 GN=FH PE=1 SV=3	Fumarate hydratase, mitochondrial	FH	Sus scrofa	2	12	12	12	11	9	10	10	8	9	11	9	10	10	8	9	11	9	10	10	8	9	46.1	46.1	46.1	54748	512	512;510	1938-03-01	24	24	20	23	18	21	0	201.25	By MS/MS	By MS/MS	By MS/MS
P00339	sp|P00339|LDHA_PIG;sp|P00338|LDHA_HUMAN	sp|P00339|LDHA_PIG	12;3	11;2	11;2	sp|P00339|LDHA_PIG L-lactate dehydrogenase A chain OS=Sus scrofa OX=9823 GN=LDHA PE=1 SV=3	L-lactate dehydrogenase A chain	LDHA	Sus scrofa	2	12	11	11	11	12	10	9	11	8	10	11	9	8	10	7	10	11	9	8	10	7	51.8	48.2	48.2	36618	332	332;332	1934-03-01	18	26	18	17	19	15	0	201.06	By MS/MS	By MS/MS	By MS/MS
Q9BY67	sp|Q9BY67|CADM1_HUMAN	sp|Q9BY67|CADM1_HUMAN	9	9	9	sp|Q9BY67|CADM1_HUMAN Cell adhesion molecule 1 OS=Homo sapiens OX=9606 GN=CADM1 PE=1 SV=2	Cell adhesion molecule 1	CADM1	Homo sapiens	1	9	9	9	9	9	9	8	8	7	9	9	9	8	8	7	9	9	9	8	8	7	2022-06-27	2022-06-27	2022-06-27	48509	442	442	1942-03-01	20	17	19	15	18	17	0	200.26	By MS/MS	By MS/MS	By MS/MS
Q56P28	sp|Q56P28|PRAF3_PIG;sp|O75915|PRAF3_HUMAN	sp|Q56P28|PRAF3_PIG;sp|O75915|PRAF3_HUMAN	2;1	2;1	2;1	sp|Q56P28|PRAF3_PIG PRA1 family protein 3 OS=Sus scrofa OX=9823 GN=ARL6IP5 PE=2 SV=1;sp|O75915|PRAF3_HUMAN PRA1 family protein 3 OS=Homo sapiens OX=9606 GN=ARL6IP5 PE=1 SV=1	PRA1 family protein 3	ARL6IP5	Sus scrofa	2	2	2	2	2	2	2	2	2	2	2	2	2	2	2	2	2	2	2	2	2	2	16	16	16	21.54	188	188;188	1943-03-01	4	5	3	3	4	4	0	199.98	By MS/MS	By MS/MS	By MS/MS
Q92945	sp|Q92945|FUBP2_HUMAN	sp|Q92945|FUBP2_HUMAN	12	12	12	sp|Q92945|FUBP2_HUMAN Far upstream element-binding protein 2 OS=Homo sapiens OX=9606 GN=KHSRP PE=1 SV=4	Far upstream element-binding protein 2	KHSRP	Homo sapiens	1	12	12	12	11	11	12	12	12	12	11	11	12	12	12	12	11	11	12	12	12	12	27	27	27	73114	711	711	1964-03-01	16	19	22	19	19	23	0	194.94	By MS/MS	By MS/MS	By MS/MS
Q9HCY8	sp|Q9HCY8|S10AE_HUMAN	sp|Q9HCY8|S10AE_HUMAN	3	3	3	sp|Q9HCY8|S10AE_HUMAN Protein S100-A14 OS=Homo sapiens OX=9606 GN=S100A14 PE=1 SV=1	Protein S100-A14	S100A14	Homo sapiens	1	3	3	3	3	3	3	2	3	3	3	3	3	2	3	3	3	3	3	2	3	3	35.6	35.6	35.6	11662	104	104	1958-03-01	6	5	8	3	7	7	0	190.92	By MS/MS	By MS/MS	By MS/MS
P08835	sp|P08835|ALBU_PIG	sp|P08835|ALBU_PIG	19	13	12	sp|P08835|ALBU_PIG Albumin OS=Sus scrofa OX=9823 GN=ALB PE=1 SV=2	Albumin	ALB	Sus scrofa	1	19	13	12	16	18	15	16	14	14	11	12	12	12	10	10	10	11	11	11	9	9	39.4	2022-03-30	2022-02-28	69691	607	607	2026-03-01	22	24	14	21	17	14	0	188.78	By MS/MS	By MS/MS	By MS/MS
P13645	CON__P13645;sp|P13645|K1C10_HUMAN;CON__P02535-1;CON__Q7Z3Z0;sp|Q7Z3Z0|K1C25_HUMAN;CON__Q7Z3Y8;sp|Q7Z3Y8|K1C27_HUMAN;sp|Q7Z3Y7|K1C28_HUMAN;CON__Q148H6;CON__Q7Z3Y7;sp|P08779|K1C16_HUMAN;CON__Q2M2I5;sp|Q2M2I5|K1C24_HUMAN;CON__Q3ZAW8;CON__P08779;CON__ENSEMBL:ENSP00000377550;sp|P02533|K1C14_HUMAN;CON__P02533;CON__Q9Z2K1;CON__P08730-1;sp|Q7Z3Y9|K1C26_HUMAN;sp|P13646|K1C13_HUMAN;CON__P13646-1;CON__A2A4G…	CON__P13645;sp|P13645|K1C10_HUMAN	16;16;5;2;2;2;2;2;2;2;1;1;1;1;1;1;1;1;1;1;1;1;1;1;1	16;16;5;2;2;2;2;2;2;2;1;1;1;1;1;1;1;1;1;1;1;1;1;1;1	16;16;5;2;2;2;2;2;2;2;1;1;1;1;1;1;1;1;1;1;1;1;1;1;1	;sp|P13645|K1C10_HUMAN Keratin, type I cytoskeletal 10 OS=Homo sapiens OX=9606 GN=KRT10 PE=1 SV=6	Keratin, type I cytoskeletal 10	KRT10	Homo sapiens	25	16	16	16	14	12	9	8	9	8	14	12	9	8	9	8	14	12	9	8	9	8	2022-07-28	2022-07-28	2022-07-28	59.51	593	593;584;570;450;450;459;459;464;464;486;473;525;525;474;473;420;472;472;469;437;468;458;458;456;468	2022-06-03	23	18	13	12	15	9	0	187.47	By MS/MS	By MS/MS	By MS/MS
P09651	sp|P09651|ROA1_HUMAN;sp|Q32P51|RA1L2_HUMAN	sp|P09651|ROA1_HUMAN;sp|Q32P51|RA1L2_HUMAN	7;5	6;4	6;4	sp|P09651|ROA1_HUMAN Heterogeneous nuclear ribonucleoprotein A1 OS=Homo sapiens OX=9606 GN=HNRNPA1 PE=1 SV=5;sp|Q32P51|RA1L2_HUMAN Heterogeneous nuclear ribonucleoprotein A1-like 2 OS=Homo sapiens OX=9606 GN=HNRNPA1L2 PE=2 SV=2	Heterogeneous nuclear ribonucleoprotein A1	HNRNPA1	Homo sapiens	2	7	6	6	4	7	5	5	5	4	4	6	5	5	5	4	4	6	5	5	5	4	2022-04-27	25	25	38746	372	372;320	1931-03-01	8	11	9	10	9	5	0	185.07	By MS/MS	By MS/MS	By MS/MS
P40227	sp|P40227|TCPZ_HUMAN;sp|Q92526|TCPW_HUMAN;sp|Q29236|TCPZ_PIG	sp|P40227|TCPZ_HUMAN	9;4;3	9;4;3	9;4;3	sp|P40227|TCPZ_HUMAN T-complex protein 1 subunit zeta OS=Homo sapiens OX=9606 GN=CCT6A PE=1 SV=3	T-complex protein 1 subunit zeta	CCT6A	Homo sapiens	3	9	9	9	5	5	8	4	4	4	5	5	8	4	4	4	5	5	8	4	4	4	2022-05-24	2022-05-24	2022-05-24	58024	531	531;530;104	2022-03-03	10	10	14	8	6	9	0	181.07	By MS/MS	By MS/MS	By MS/MS
P06454	sp|P06454|PTMA_HUMAN	sp|P06454|PTMA_HUMAN	5	5	5	sp|P06454|PTMA_HUMAN Prothymosin alpha OS=Homo sapiens OX=9606 GN=PTMA PE=1 SV=2	Prothymosin alpha	PTMA	Homo sapiens	1	5	5	5	5	5	5	5	5	5	5	5	5	5	5	5	5	5	5	5	5	5	36.9	36.9	36.9	12203	111	111	1965-03-01	10	9	7	11	12	11	0	180.76	By MS/MS	By MS/MS	By MS/MS
Q5S1S4	sp|Q5S1S4|CAH3_PIG	sp|Q5S1S4|CAH3_PIG	5	5	5	sp|Q5S1S4|CAH3_PIG Carbonic anhydrase 3 OS=Sus scrofa OX=9823 GN=CA3 PE=2 SV=3	Carbonic anhydrase 3	CA3	Sus scrofa	1	5	5	5	4	4	5	5	5	4	4	4	5	5	5	4	4	4	5	5	5	4	25	25	25	29411	260	260	2022-06-03	6	5	10	7	9	6	0	18.48	By MS/MS	By MS/MS	By MS/MS
P80895	sp|P80895|PIMT_PIG;sp|P22061|PIMT_HUMAN	sp|P80895|PIMT_PIG;sp|P22061|PIMT_HUMAN	6;5	6;5	6;5	sp|P80895|PIMT_PIG Protein-L-isoaspartate(D-aspartate) O-methyltransferase OS=Sus scrofa OX=9823 GN=PCMT1 PE=1 SV=3;sp|P22061|PIMT_HUMAN Protein-L-isoaspartate(D-aspartate) O-methyltransferase OS=Homo sapiens OX=9606 GN=PCMT1 PE=1 SV=4	Protein-L-isoaspartate(D-aspartate) O-methyltransferase	PCMT1	Sus scrofa	2	6	6	6	5	5	4	4	4	4	5	5	4	4	4	4	5	5	4	4	4	4	46.3	46.3	46.3	24646	227	227;227	2022-03-03	9	10	7	7	7	7	0	18.24	By MS/MS	By MS/MS	By MS/MS
P13861	sp|P13861|KAP2_HUMAN;sp|P05207|KAP2_PIG	sp|P13861|KAP2_HUMAN	9;2	9;2	8;2	sp|P13861|KAP2_HUMAN cAMP-dependent protein kinase type II-alpha regulatory subunit OS=Homo sapiens OX=9606 GN=PRKAR2A PE=1 SV=2	cAMP-dependent protein kinase type II-alpha regulatory subunit	PRKAR2A	Homo sapiens	2	9	9	8	5	7	6	7	5	5	5	7	6	7	5	5	4	6	6	7	5	5	33.9	33.9	30.2	45518	404	404;155	1941-03-01	10	16	11	12	10	11	0	178.8	By MS/MS	By MS/MS	By MS/MS
O15537	sp|O15537|XLRS1_HUMAN	sp|O15537|XLRS1_HUMAN	6	6	6	sp|O15537|XLRS1_HUMAN Retinoschisin OS=Homo sapiens OX=9606 GN=RS1 PE=1 SV=2	Retinoschisin	RS1	Homo sapiens	1	6	6	6	6	5	6	6	6	6	6	5	6	6	6	6	6	5	6	6	6	6	2022-08-30	2022-08-30	2022-08-30	25592	224	224	2022-05-03	11	11	17	14	12	11	0	176.81	By MS/MS	By MS/MS	By MS/MS
P62895	CON__P62894;sp|P62895|CYC_PIG;sp|P99999|CYC_HUMAN	CON__P62894;sp|P62895|CYC_PIG	4;4;1	4;4;1	4;4;1	;sp|P62895|CYC_PIG Cytochrome c OS=Sus scrofa OX=9823 GN=CYCS PE=1 SV=2	Cytochrome c	CYCS	Sus scrofa	3	4	4	4	4	4	4	3	3	3	4	4	4	3	3	3	4	4	4	3	3	3	41	41	41	11703	105	105;105;105	1964-03-01	8	14	16	13	12	14	0	176.54	By MS/MS	By MS/MS	By MS/MS
Q9N0F1	sp|Q9N0F1|ODO2_PIG;sp|P36957|ODO2_HUMAN	sp|Q9N0F1|ODO2_PIG;sp|P36957|ODO2_HUMAN	5;3	5;3	5;3	sp|Q9N0F1|ODO2_PIG Dihydrolipoyllysine-residue succinyltransferase component of 2-oxoglutarate dehydrogenase complex, mitochondrial OS=Sus scrofa OX=9823 GN=DLST PE=1 SV=1;sp|P36957|ODO2_HUMAN Dihydrolipoyllysine-residue succinyltransferase component of 2-	Dihydrolipoyllysine-residue succinyltransferase component of 2-oxoglutarate dehydrogenase complex, mitochondrial	DLST	Sus scrofa	2	5	5	5	5	4	4	5	4	4	5	4	4	5	4	4	5	4	4	5	4	4	2022-01-17	2022-01-17	2022-01-17	48976	455	455;453	1943-03-01	10	8	5	8	8	8	0	173.67	By MS/MS	By MS/MS	By MS/MS
Q15700	sp|Q15700|DLG2_HUMAN;sp|Q12959|DLG1_HUMAN;sp|Q92796|DLG3_HUMAN	sp|Q15700|DLG2_HUMAN;sp|Q12959|DLG1_HUMAN	5;3;1	5;3;1	4;2;1	sp|Q15700|DLG2_HUMAN Disks large homolog 2 OS=Homo sapiens OX=9606 GN=DLG2 PE=1 SV=3;sp|Q12959|DLG1_HUMAN Disks large homolog 1 OS=Homo sapiens OX=9606 GN=DLG1 PE=1 SV=2	Disks large homolog 2	DLG2	Homo sapiens	3	5	5	4	4	5	4	4	4	2	4	5	4	4	4	2	3	4	3	3	3	2	2022-01-10	2022-01-10	2022-02-07	97551	870	870;904;817	2022-03-01	6	7	4	7	5	3	0	17.79	By MS/MS	By MS/MS	By MS/MS
P50454	sp|P50454|SERPH_HUMAN	sp|P50454|SERPH_HUMAN	7	7	7	sp|P50454|SERPH_HUMAN Serpin H1 OS=Homo sapiens OX=9606 GN=SERPINH1 PE=1 SV=2	Serpin H1	SERPINH1	Homo sapiens	1	7	7	7	4	6	4	4	4	4	4	6	4	4	4	4	4	6	4	4	4	4	2022-03-21	2022-03-21	2022-03-21	46.44	418	418	1946-03-01	8	9	7	6	8	8	0	167.36	By MS/MS	By MS/MS	By MS/MS
P80147	sp|P80147|GABT_PIG;sp|P80404|GABT_HUMAN	sp|P80147|GABT_PIG;sp|P80404|GABT_HUMAN	17;9	17;9	17;9	sp|P80147|GABT_PIG 4-aminobutyrate aminotransferase, mitochondrial OS=Sus scrofa OX=9823 GN=ABAT PE=1 SV=2;sp|P80404|GABT_HUMAN 4-aminobutyrate aminotransferase, mitochondrial OS=Homo sapiens OX=9606 GN=ABAT PE=1 SV=3	4-aminobutyrate aminotransferase, mitochondrial	ABAT	Sus scrofa	2	17	17	17	15	15	14	15	15	15	15	15	14	15	15	15	15	15	14	15	15	15	44.6	44.6	44.6	56619	500	500;500	1949-03-01	28	26	20	25	25	27	0	165.86	By MS/MS	By MS/MS	By MS/MS
P14415	sp|P14415|AT1B2_HUMAN	sp|P14415|AT1B2_HUMAN	5	5	5	sp|P14415|AT1B2_HUMAN Sodium/potassium-transporting ATPase subunit beta-2 OS=Homo sapiens OX=9606 GN=ATP1B2 PE=1 SV=3	Sodium/potassium-transporting ATPase subunit beta-2	ATP1B2	Homo sapiens	1	5	5	5	4	5	5	5	5	4	4	5	5	5	5	4	4	5	5	5	5	4	2022-03-18	2022-03-18	2022-03-18	33367	290	290	1957-03-01	6	8	7	8	8	7	0	165.17	By MS/MS	By MS/MS	By MS/MS
P05027	sp|P05027|AT1B1_PIG;sp|P05026|AT1B1_HUMAN	sp|P05027|AT1B1_PIG	7;2	7;2	7;2	sp|P05027|AT1B1_PIG Sodium/potassium-transporting ATPase subunit beta-1 OS=Sus scrofa OX=9823 GN=ATP1B1 PE=1 SV=2	Sodium/potassium-transporting ATPase subunit beta-1	ATP1B1	Sus scrofa	2	7	7	7	7	6	6	5	5	5	7	6	6	5	5	5	7	6	6	5	5	5	2022-04-27	2022-04-27	2022-04-27	35158	303	303;303	1937-03-01	13	16	11	13	12	11	0	164.7	By MS/MS	By MS/MS	By MS/MS
P08238	sp|P08238|HS90B_HUMAN;sp|Q58FF7|H90B3_HUMAN;sp|Q58FF8|H90B2_HUMAN;sp|Q58FG1|HS904_HUMAN	sp|P08238|HS90B_HUMAN	23;8;5;1	12;2;2;0	11;2;2;0	sp|P08238|HS90B_HUMAN Heat shock protein HSP 90-beta OS=Homo sapiens OX=9606 GN=HSP90AB1 PE=1 SV=4	Heat shock protein HSP 90-beta	HSP90AB1	Homo sapiens	4	23	12	11	21	19	20	20	20	17	10	9	10	10	10	7	9	8	9	9	9	6	36.9	2022-04-21	2022-08-19	83263	724	724;597;381;418	1931-03-01	21	21	22	20	23	11	0	164.66	By MS/MS	By MS/MS	By MS/MS
P43003	sp|P43003|EAA1_HUMAN;sp|P48664|EAA4_HUMAN	sp|P43003|EAA1_HUMAN	6;1	6;1	6;1	sp|P43003|EAA1_HUMAN Excitatory amino acid transporter 1 OS=Homo sapiens OX=9606 GN=SLC1A3 PE=1 SV=1	Excitatory amino acid transporter 1	SLC1A3	Homo sapiens	2	6	6	6	6	6	6	6	6	6	6	6	6	6	6	6	6	6	6	6	6	6	2022-07-12	2022-07-12	2022-07-12	59572	542	542;564	1937-03-01	17	21	15	14	13	17	0	163.4	By MS/MS	By MS/MS	By MS/MS
Q1KYT0	sp|Q1KYT0|ENOB_PIG;sp|P13929|ENOB_HUMAN	sp|Q1KYT0|ENOB_PIG;sp|P13929|ENOB_HUMAN	6;6	3;3	3;3	sp|Q1KYT0|ENOB_PIG Beta-enolase OS=Sus scrofa OX=9823 GN=ENO3 PE=2 SV=1;sp|P13929|ENOB_HUMAN Beta-enolase OS=Homo sapiens OX=9606 GN=ENO3 PE=1 SV=5	Beta-enolase	ENO3	Sus scrofa	2	6	3	3	6	6	6	6	6	6	3	3	3	3	3	3	3	3	3	3	3	3	2022-01-22	2022-04-09	2022-04-09	47.13	434	434;434	2022-06-03	17	17	36	12	27	21	0	162.5	By MS/MS	By MS/MS	By MS/MS
Q13491	sp|Q13491|GPM6B_HUMAN	sp|Q13491|GPM6B_HUMAN	3	3	3	sp|Q13491|GPM6B_HUMAN Neuronal membrane glycoprotein M6-b OS=Homo sapiens OX=9606 GN=GPM6B PE=1 SV=2	Neuronal membrane glycoprotein M6-b	GPM6B	Homo sapiens	1	3	3	3	3	2	2	1	2	2	3	2	2	1	2	2	3	2	2	1	2	2	2022-01-12	2022-01-12	2022-01-12	28989	265	265	3	9	4	3	2	4	4	0	161.25	By MS/MS	By MS/MS	By MS/MS
Q9TSX9	sp|Q9TSX9|PRDX6_PIG;sp|P30041|PRDX6_HUMAN	sp|Q9TSX9|PRDX6_PIG	9;2	9;2	9;2	sp|Q9TSX9|PRDX6_PIG Peroxiredoxin-6 OS=Sus scrofa OX=9823 GN=PRDX6 PE=2 SV=3	Peroxiredoxin-6	PRDX6	Sus scrofa	2	9	9	9	9	7	9	6	6	4	9	7	9	6	6	4	9	7	9	6	6	4	57.6	57.6	57.6	25037	224	224;224	1938-03-01	14	14	19	15	15	10	0	161.03	By MS/MS	By MS/MS	By MS/MS
P12271	sp|P12271|RLBP1_HUMAN	sp|P12271|RLBP1_HUMAN	4	4	4	sp|P12271|RLBP1_HUMAN Retinaldehyde-binding protein 1 OS=Homo sapiens OX=9606 GN=RLBP1 PE=1 SV=2	Retinaldehyde-binding protein 1	RLBP1	Homo sapiens	1	4	4	4	4	4	4	4	4	4	4	4	4	4	4	4	4	4	4	4	4	4	2022-04-17	2022-04-17	2022-04-17	36474	317	317	1937-03-01	14	13	18	14	14	10	0	160.18	By MS/MS	By MS/MS	By MS/MS
Q29122	sp|Q29122|MYO6_PIG;sp|Q9UM54|MYO6_HUMAN	sp|Q29122|MYO6_PIG;sp|Q9UM54|MYO6_HUMAN	12;8	12;8	12;8	sp|Q29122|MYO6_PIG Unconventional myosin-VI OS=Sus scrofa OX=9823 GN=MYO6 PE=1 SV=1;sp|Q9UM54|MYO6_HUMAN Unconventional myosin-VI OS=Homo sapiens OX=9606 GN=MYO6 PE=1 SV=4	Unconventional myosin-VI	MYO6	Sus scrofa	2	12	12	12	10	10	10	11	8	10	10	10	10	11	8	10	10	10	10	11	8	10	2022-07-14	2022-07-14	2022-07-14	144.86	1254	1254;1294	2022-05-03	15	16	14	18	13	16	0	158.89	By MS/MS	By MS/MS	By MS/MS
P67809	sp|P67809|YBOX1_HUMAN;sp|Q9Y2T7|YBOX2_HUMAN;sp|P16989|YBOX3_HUMAN	sp|P67809|YBOX1_HUMAN	8;2;2	8;2;2	8;2;2	sp|P67809|YBOX1_HUMAN Y-box-binding protein 1 OS=Homo sapiens OX=9606 GN=YBX1 PE=1 SV=3	Y-box-binding protein 1	YBX1	Homo sapiens	3	8	8	8	5	7	7	8	8	5	5	7	7	8	8	5	5	7	7	8	8	5	40.1	40.1	40.1	35924	324	324;364;372	1953-03-01	9	10	8	12	15	6	0	158.78	By MS/MS	By MS/MS	By MS/MS
P14136	sp|P14136|GFAP_HUMAN;CON__P78386;CON__P12035;sp|P12035|K2C3_HUMAN;CON__P07744;CON__Q7RTT2;CON__Q8N1N4-2;sp|Q8N1N4|K2C78_HUMAN;sp|P78386|KRT85_HUMAN;CON__Q14533;CON__H-INV:HIT000292931;sp|Q14533|KRT81_HUMAN;CON__P78385;CON__Q6NT21;sp|P78385|KRT83_HUMAN;CON__O43790;sp|O43790|KRT86_HUMAN;CON__Q61726;CON__Q01546	sp|P14136|GFAP_HUMAN	16;1;1;1;1;1;1;1;1;1;1;1;1;1;1;1;1;1;1	14;0;0;0;0;0;0;0;0;0;0;0;0;0;0;0;0;0;0	14;0;0;0;0;0;0;0;0;0;0;0;0;0;0;0;0;0;0	sp|P14136|GFAP_HUMAN Glial fibrillary acidic protein OS=Homo sapiens OX=9606 GN=GFAP PE=1 SV=1	Glial fibrillary acidic protein	GFAP	Homo sapiens	19	16	14	14	16	15	16	15	15	14	14	14	14	14	14	14	14	14	14	14	14	14	2022-01-30	2022-06-26	2022-06-26	49.88	432	432;507;629;628;525;521;521;520;507;505;443;505;493;493;493;486;486;479;638	1942-03-01	37	40	42	32	36	34	0	154.98	By MS/MS	By MS/MS	By MS/MS
Q45FY6	sp|Q45FY6|HPRT_PIG;sp|P00492|HPRT_HUMAN	sp|Q45FY6|HPRT_PIG;sp|P00492|HPRT_HUMAN	8;5	8;5	8;5	sp|Q45FY6|HPRT_PIG Hypoxanthine-guanine phosphoribosyltransferase OS=Sus scrofa OX=9823 GN=HPRT1 PE=2 SV=3;sp|P00492|HPRT_HUMAN Hypoxanthine-guanine phosphoribosyltransferase OS=Homo sapiens OX=9606 GN=HPRT1 PE=1 SV=2	Hypoxanthine-guanine phosphoribosyltransferase	HPRT1	Sus scrofa	2	8	8	8	6	7	7	6	8	7	6	7	7	6	8	7	6	7	7	6	8	7	53.7	53.7	53.7	24555	218	218;218	1952-03-01	12	14	16	14	16	12	0	154.16	By MS/MS	By MS/MS	By MS/MS
P23220	sp|P23220|AT2B1_PIG;sp|P20020|AT2B1_HUMAN;sp|Q16720|AT2B3_HUMAN	sp|P23220|AT2B1_PIG;sp|P20020|AT2B1_HUMAN	11;9;4	11;9;4	5;3;0	sp|P23220|AT2B1_PIG Plasma membrane calcium-transporting ATPase 1 OS=Sus scrofa OX=9823 GN=ATP2B1 PE=2 SV=1;sp|P20020|AT2B1_HUMAN Plasma membrane calcium-transporting ATPase 1 OS=Homo sapiens OX=9606 GN=ATP2B1 PE=1 SV=4	Plasma membrane calcium-transporting ATPase 1	ATP2B1	Sus scrofa	3	11	11	5	10	9	9	10	9	9	10	9	9	10	9	9	5	4	4	5	4	3	2022-03-14	2022-03-14	2022-07-06	134.71	1220	1220;1220;1220	1941-03-01	17	18	16	20	14	15	0	153.41	By MS/MS	By MS/MS	By MS/MS
P29762	sp|P29762|RABP1_HUMAN;sp|P29373|RABP2_HUMAN	sp|P29762|RABP1_HUMAN	9;1	9;1	9;1	sp|P29762|RABP1_HUMAN Cellular retinoic acid-binding protein 1 OS=Homo sapiens OX=9606 GN=CRABP1 PE=1 SV=2	Cellular retinoic acid-binding protein 1	CRABP1	Homo sapiens	2	9	9	9	9	9	9	8	7	6	9	9	9	8	7	6	9	9	9	8	7	6	76.6	76.6	76.6	15565	137	137;138	1934-03-01	19	21	18	11	19	15	0	153.24	By MS/MS	By MS/MS	By MS/MS
Q99832	sp|Q99832|TCPH_HUMAN	sp|Q99832|TCPH_HUMAN	14	14	14	sp|Q99832|TCPH_HUMAN T-complex protein 1 subunit eta OS=Homo sapiens OX=9606 GN=CCT7 PE=1 SV=2	T-complex protein 1 subunit eta	CCT7	Homo sapiens	1	14	14	14	11	9	12	11	11	9	11	9	12	11	11	9	11	9	12	11	11	9	36.5	36.5	36.5	59366	543	543	1953-03-01	17	15	21	17	20	16	0	152.07	By MS/MS	By MS/MS	By MS/MS
P34932	sp|P34932|HSP74_HUMAN	sp|P34932|HSP74_HUMAN	12	12	12	sp|P34932|HSP74_HUMAN Heat shock 70 kDa protein 4 OS=Homo sapiens OX=9606 GN=HSPA4 PE=1 SV=4	Heat shock 70 kDa protein 4	HSPA4	Homo sapiens	1	12	12	12	11	10	10	9	10	8	11	10	10	9	10	8	11	10	10	9	10	8	2022-06-22	2022-06-22	2022-06-22	94.33	840	840	1938-03-01	17	18	16	15	17	13	0	151.41	By MS/MS	By MS/MS	By MS/MS
Q9TDR1	sp|Q9TDR1|NU5M_PIG	sp|Q9TDR1|NU5M_PIG	3	3	3	sp|Q9TDR1|NU5M_PIG NADH-ubiquinone oxidoreductase chain 5 OS=Sus scrofa OX=9823 GN=MT-ND5 PE=1 SV=1	NADH-ubiquinone oxidoreductase chain 5	MT-ND5	Sus scrofa	1	3	3	3	1	1	2	2	1	0	1	1	2	2	1	0	1	1	2	2	1	0	2022-04-08	2022-04-08	2022-04-08	68649	606	606	3	2	1	3	3	1		0	15.79	By MS/MS	By MS/MS	By MS/MS
P07237	sp|P07237|PDIA1_HUMAN	sp|P07237|PDIA1_HUMAN	3	3	3	sp|P07237|PDIA1_HUMAN Protein disulfide-isomerase OS=Homo sapiens OX=9606 GN=P4HB PE=1 SV=3	Protein disulfide-isomerase	P4HB	Homo sapiens	1	3	3	3	3	3	2	2	2	2	3	3	2	2	2	2	3	3	2	2	2	2	2022-03-07	2022-03-07	2022-03-07	57116	508	508	1933-03-01	5	8	3	5	4	5	0	149.21	By MS/MS	By MS/MS	By MS/MS
Q04917	sp|Q04917|1433F_HUMAN	sp|Q04917|1433F_HUMAN	8	6	6	sp|Q04917|1433F_HUMAN 14-3-3 protein eta OS=Homo sapiens OX=9606 GN=YWHAH PE=1 SV=4	14-3-3 protein eta	YWHAH	Homo sapiens	1	8	6	6	8	8	8	8	8	7	6	6	6	6	6	5	6	6	6	6	6	5	37.4	2022-01-30	2022-01-30	28218	246	246	2022-03-03	13	15	14	9	12	10	0	148.13	By MS/MS	By MS/MS	By MS/MS
Q9Y3E1	sp|Q9Y3E1|HDGR3_HUMAN;sp|Q7Z4V5|HDGR2_HUMAN	sp|Q9Y3E1|HDGR3_HUMAN	3;1	3;1	3;1	sp|Q9Y3E1|HDGR3_HUMAN Hepatoma-derived growth factor-related protein 3 OS=Homo sapiens OX=9606 GN=HDGFL3 PE=1 SV=1	Hepatoma-derived growth factor-related protein 3	HDGFL3	Homo sapiens	2	3	3	3	2	2	3	2	2	2	2	2	3	2	2	2	2	2	3	2	2	2	2022-06-23	2022-06-23	2022-06-23	22619	203	203;671	1939-03-01	6	5	9	5	7	4	0	146.33	By MS/MS	By MS/MS	By MS/MS
O75396	sp|O75396|SC22B_HUMAN	sp|O75396|SC22B_HUMAN	4	4	4	sp|O75396|SC22B_HUMAN Vesicle-trafficking protein SEC22b OS=Homo sapiens OX=9606 GN=SEC22B PE=1 SV=4	Vesicle-trafficking protein SEC22b	SEC22B	Homo sapiens	1	4	4	4	4	3	4	4	4	3	4	3	4	4	4	3	4	3	4	4	4	3	2022-06-25	2022-06-25	2022-06-25	24593	215	215	1949-03-01	5	6	8	7	6	5	0	144.08	By MS/MS	By MS/MS	By MS/MS
Q9NQC3	sp|Q9NQC3|RTN4_HUMAN	sp|Q9NQC3|RTN4_HUMAN	7	7	7	sp|Q9NQC3|RTN4_HUMAN Reticulon-4 OS=Homo sapiens OX=9606 GN=RTN4 PE=1 SV=2	Reticulon-4	RTN4	Homo sapiens	1	7	7	7	6	6	7	5	6	6	6	6	7	5	6	6	6	6	7	5	6	6	2022-05-06	2022-05-06	2022-05-06	129.93	1192	1192	1951-03-01	9	14	17	10	10	13	0	143.96	By MS/MS	By MS/MS	By MS/MS
P58546	sp|P58546|MTPN_HUMAN	sp|P58546|MTPN_HUMAN	3	3	3	sp|P58546|MTPN_HUMAN Myotrophin OS=Homo sapiens OX=9606 GN=MTPN PE=1 SV=2	Myotrophin	MTPN	Homo sapiens	1	3	3	3	2	2	3	2	1	1	2	2	3	2	1	1	2	2	3	2	1	1	39	39	39	12895	118	118	2022-12-03	3	4	3	4	1	2	0	140.77	By MS/MS	By MS/MS	By MS/MS
Q0QF01	sp|Q0QF01|SDHA_PIG;sp|P31040|SDHA_HUMAN	sp|Q0QF01|SDHA_PIG	11;5	11;5	11;5	sp|Q0QF01|SDHA_PIG Succinate dehydrogenase [ubiquinone] flavoprotein subunit, mitochondrial OS=Sus scrofa OX=9823 GN=SDHA PE=1 SV=2	Succinate dehydrogenase [ubiquinone] flavoprotein subunit, mitochondrial	SDHA	Sus scrofa	2	11	11	11	10	10	9	10	9	6	10	10	9	10	9	6	10	10	9	10	9	6	32.7	32.7	32.7	72831	664	664;664	1937-03-01	13	17	14	14	15	10	0	140.66	By MS/MS	By MS/MS	By MS/MS
P62936	sp|P62936|PPIA_PIG;sp|P62937|PPIA_HUMAN;sp|Q9Y536|PAL4A_HUMAN;sp|P0DN26|PAL4F_HUMAN;sp|F5H284|PAL4D_HUMAN;sp|A0A0B4J2A2|PAL4C_HUMAN;sp|A0A075B767|PAL4H_HUMAN;sp|A0A075B759|PAL4E_HUMAN;sp|P0DN37|PAL4G_HUMAN;sp|Q9UNP9|PPIE_HUMAN	sp|P62936|PPIA_PIG;sp|P62937|PPIA_HUMAN	9;6;2;2;2;2;2;2;1;1	9;6;2;2;2;2;2;2;1;1	9;6;2;2;2;2;2;2;1;1	sp|P62936|PPIA_PIG Peptidyl-prolyl cis-trans isomerase A OS=Sus scrofa OX=9823 GN=PPIA PE=1 SV=2;sp|P62937|PPIA_HUMAN Peptidyl-prolyl cis-trans isomerase A OS=Homo sapiens OX=9606 GN=PPIA PE=1 SV=2	Peptidyl-prolyl cis-trans isomerase A	PPIA	Sus scrofa	10	9	9	9	8	8	7	7	7	6	8	8	7	7	7	6	8	8	7	7	7	6	64	64	64	17869	164	164;165;164;164;164;164;164;164;164;301	1942-03-01	11	19	12	11	17	10	0	138.14	By MS/MS	By MS/MS	By MS/MS
P23687	sp|P23687|PPCE_PIG;sp|P48147|PPCE_HUMAN	sp|P23687|PPCE_PIG;sp|P48147|PPCE_HUMAN	11;7	11;7	11;7	sp|P23687|PPCE_PIG Prolyl endopeptidase OS=Sus scrofa OX=9823 GN=PREP PE=1 SV=1;sp|P48147|PPCE_HUMAN Prolyl endopeptidase OS=Homo sapiens OX=9606 GN=PREP PE=1 SV=2	Prolyl endopeptidase	PREP	Sus scrofa	2	11	11	11	11	10	11	8	8	7	11	10	11	8	8	7	11	10	11	8	8	7	2022-02-24	2022-02-24	2022-02-24	80769	710	710;710	1935-03-01	15	16	17	14	15	11	0	137.82	By MS/MS	By MS/MS	By MS/MS
P13591	sp|P13591|NCAM1_HUMAN	sp|P13591|NCAM1_HUMAN	10	10	10	sp|P13591|NCAM1_HUMAN Neural cell adhesion molecule 1 OS=Homo sapiens OX=9606 GN=NCAM1 PE=1 SV=3	Neural cell adhesion molecule 1	NCAM1	Homo sapiens	1	10	10	10	9	8	8	8	9	9	9	8	8	8	9	9	9	8	8	8	9	9	2022-01-16	2022-01-16	2022-01-16	94573	858	858	2022-04-03	24	21	17	19	19	20	0	137.65	By MS/MS	By MS/MS	By MS/MS
Q12797	sp|Q12797|ASPH_HUMAN	sp|Q12797|ASPH_HUMAN	1	1	1	sp|Q12797|ASPH_HUMAN Aspartyl/asparaginyl beta-hydroxylase OS=Homo sapiens OX=9606 GN=ASPH PE=1 SV=3	Aspartyl/asparaginyl beta-hydroxylase	ASPH	Homo sapiens	1	1	1	1	1	1	1	1	1	1	1	1	1	1	1	1	1	1	1	1	1	1	2022-04-02	2022-04-02	2022-04-02	85862	758	758	2022-05-03	2	2	2	2	2	2	0	137.17	By MS/MS	By MS/MS	By MS/MS
Q00577	sp|Q00577|PURA_HUMAN	sp|Q00577|PURA_HUMAN	3	3	3	sp|Q00577|PURA_HUMAN Transcriptional activator protein Pur-alpha OS=Homo sapiens OX=9606 GN=PURA PE=1 SV=2	Transcriptional activator protein Pur-alpha	PURA	Homo sapiens	1	3	3	3	3	3	3	3	3	2	3	3	3	3	3	2	3	3	3	3	3	2	2022-09-23	2022-09-23	2022-09-23	34.91	322	322	2022-05-03	7	7	5	9	9	5	0	136.32	By MS/MS	By MS/MS	By MS/MS
Q16143	sp|Q16143|SYUB_HUMAN;sp|P37840|SYUA_HUMAN	sp|Q16143|SYUB_HUMAN	4;1	4;1	3;0	sp|Q16143|SYUB_HUMAN Beta-synuclein OS=Homo sapiens OX=9606 GN=SNCB PE=1 SV=1	Beta-synuclein	SNCB	Homo sapiens	2	4	4	3	4	4	4	4	4	3	4	4	4	4	4	3	3	3	3	3	3	2	34.3	34.3	2022-09-29	14288	134	134;140	1945-03-01	8	11	11	11	9	8	0	132.31	By MS/MS	By MS/MS	By MS/MS
P79403	sp|P79403|GANAB_PIG;sp|Q14697|GANAB_HUMAN	sp|P79403|GANAB_PIG	17;6	17;6	17;6	sp|P79403|GANAB_PIG Neutral alpha-glucosidase AB OS=Sus scrofa OX=9823 GN=GANAB PE=1 SV=1	Neutral alpha-glucosidase AB	GANAB	Sus scrofa	2	17	17	17	15	14	14	12	13	12	15	14	14	12	13	12	15	14	14	12	13	12	2022-05-28	2022-05-28	2022-05-28	106.66	944	944;944	2026-03-01	24	27	22	21	17	18	0	130.73	By MS/MS	By MS/MS	By MS/MS
Q9TSV6	sp|Q9TSV6|VATG2_PIG;sp|O95670|VATG2_HUMAN	sp|Q9TSV6|VATG2_PIG;sp|O95670|VATG2_HUMAN	4;4	4;4	3;3	sp|Q9TSV6|VATG2_PIG V-type proton ATPase subunit G 2 OS=Sus scrofa OX=9823 GN=ATP6V1G2 PE=3 SV=1;sp|O95670|VATG2_HUMAN V-type proton ATPase subunit G 2 OS=Homo sapiens OX=9606 GN=ATP6V1G2 PE=1 SV=1	V-type proton ATPase subunit G 2	ATP6V1G2	Sus scrofa	2	4	4	3	2	4	3	2	2	1	2	4	3	2	2	1	2	3	2	1	1	0	48.3	48.3	35.6	13579	118	118;118	2013-03-01	3	8	3	3	4	2	0	129.87	By MS/MS	By MS/MS	By MS/MS
P57721	sp|P57721|PCBP3_HUMAN	sp|P57721|PCBP3_HUMAN	7	7	4	sp|P57721|PCBP3_HUMAN Poly(rC)-binding protein 3 OS=Homo sapiens OX=9606 GN=PCBP3 PE=1 SV=2	Poly(rC)-binding protein 3	PCBP3	Homo sapiens	1	7	7	4	5	6	6	6	7	5	5	6	6	6	7	5	2	3	3	3	4	2	2022-08-31	2022-08-31	2022-07-19	39465	371	371	1941-03-01	10	13	13	13	14	7	0	129.39	By MS/MS	By MS/MS	By MS/MS
P31006	sp|P31006|KGUA_PIG	sp|P31006|KGUA_PIG	8	8	4	sp|P31006|KGUA_PIG Guanylate kinase OS=Sus scrofa OX=9823 GN=GUK1 PE=1 SV=2	Guanylate kinase	GUK1	Sus scrofa	1	8	8	4	8	8	8	7	7	6	8	8	8	7	7	6	4	4	4	3	3	2	54.5	54.5	2022-02-24	21921	198	198	2029-03-01	17	16	12	14	15	10	0	128.86	By MS/MS	By MS/MS	By MS/MS
Q9UI12	sp|Q9UI12|VATH_HUMAN;sp|Q9TVC1|VATH_PIG	sp|Q9UI12|VATH_HUMAN;sp|Q9TVC1|VATH_PIG	8;8	8;8	8;8	sp|Q9UI12|VATH_HUMAN V-type proton ATPase subunit H OS=Homo sapiens OX=9606 GN=ATP6V1H PE=1 SV=1;sp|Q9TVC1|VATH_PIG V-type proton ATPase subunit H OS=Sus scrofa OX=9823 GN=ATP6V1H PE=2 SV=1	V-type proton ATPase subunit H	ATP6V1H	Homo sapiens	2	8	8	8	8	7	8	8	7	5	8	7	8	8	7	5	8	7	8	8	7	5	2022-06-24	2022-06-24	2022-06-24	55882	483	483;483	1946-03-01	13	11	15	17	13	10	0	128.6	By MS/MS	By MS/MS	By MS/MS
Q14204	sp|Q14204|DYHC1_HUMAN	sp|Q14204|DYHC1_HUMAN	24	24	24	sp|Q14204|DYHC1_HUMAN Cytoplasmic dynein 1 heavy chain 1 OS=Homo sapiens OX=9606 GN=DYNC1H1 PE=1 SV=5	Cytoplasmic dynein 1 heavy chain 1	DYNC1H1	Homo sapiens	1	24	24	24	18	19	19	18	19	7	18	19	19	18	19	7	18	19	19	18	19	7	2022-09-07	2022-09-07	2022-09-07	532.4	4646	4646	2024-03-01	26	24	29	28	25	11	0	128.57	By MS/MS	By MS/MS	By MS/MS
P68104	sp|P68104|EF1A1_HUMAN;sp|Q5VTE0|EF1A3_HUMAN	sp|P68104|EF1A1_HUMAN;sp|Q5VTE0|EF1A3_HUMAN	16;15	16;15	8;7	sp|P68104|EF1A1_HUMAN Elongation factor 1-alpha 1 OS=Homo sapiens OX=9606 GN=EEF1A1 PE=1 SV=1;sp|Q5VTE0|EF1A3_HUMAN Putative elongation factor 1-alpha-like 3 OS=Homo sapiens OX=9606 GN=EEF1A1P5 PE=5 SV=1	Elongation factor 1-alpha 1	EEF1A1	Homo sapiens	2	16	16	8	12	13	13	14	13	8	12	13	13	14	13	8	5	6	6	7	6	4	51.1	51.1	29	50.14	462	462;462	1932-03-01	27	31	27	27	26	19	0	127.44	By MS/MS	By MS/MS	By MS/MS
Q05193	sp|Q05193|DYN1_HUMAN	sp|Q05193|DYN1_HUMAN	15	15	10	sp|Q05193|DYN1_HUMAN Dynamin-1 OS=Homo sapiens OX=9606 GN=DNM1 PE=1 SV=2	Dynamin-1	DNM1	Homo sapiens	1	15	15	10	10	13	9	9	9	4	10	13	9	9	9	4	7	9	6	6	6	2	2022-07-25	2022-07-25	2022-07-19	97407	864	864	2022-05-03	21	22	16	18	18	5	0	126.15	By MS/MS	By MS/MS	By MS/MS
Q49I35	sp|Q49I35|LEG1_PIG;sp|P09382|LEG1_HUMAN	sp|Q49I35|LEG1_PIG	5;2	5;2	5;2	sp|Q49I35|LEG1_PIG Galectin-1 OS=Sus scrofa OX=9823 GN=LGALS1 PE=2 SV=3	Galectin-1	LGALS1	Sus scrofa	2	5	5	5	5	5	5	5	5	5	5	5	5	5	5	5	5	5	5	5	5	5	48.1	48.1	48.1	14694	135	135;135	1946-03-01	16	13	13	13	14	14	0	124.57	By MS/MS	By MS/MS	By MS/MS
P39687	sp|P39687|AN32A_HUMAN;sp|Q92688|AN32B_HUMAN	sp|P39687|AN32A_HUMAN	5;2	5;2	5;2	sp|P39687|AN32A_HUMAN Acidic leucine-rich nuclear phosphoprotein 32 family member A OS=Homo sapiens OX=9606 GN=ANP32A PE=1 SV=1	Acidic leucine-rich nuclear phosphoprotein 32 family member A	ANP32A	Homo sapiens	2	5	5	5	4	4	4	4	5	4	4	4	4	4	5	4	4	4	4	4	5	4	2022-09-22	2022-09-22	2022-09-22	28585	249	249;251	1953-03-01	7	9	10	8	9	8	0	123.75	By MS/MS	By MS/MS	By MS/MS
P33198	sp|P33198|IDHP_PIG;sp|P48735|IDHP_HUMAN	sp|P33198|IDHP_PIG;sp|P48735|IDHP_HUMAN	7;5	7;5	7;5	sp|P33198|IDHP_PIG Isocitrate dehydrogenase [NADP], mitochondrial (Fragment) OS=Sus scrofa OX=9823 GN=IDH2 PE=1 SV=1;sp|P48735|IDHP_HUMAN Isocitrate dehydrogenase [NADP], mitochondrial OS=Homo sapiens OX=9606 GN=IDH2 PE=1 SV=2	Isocitrate dehydrogenase [NADP], mitochondrial (Fragment)	IDH2	Sus scrofa	2	7	7	7	6	5	4	6	5	2	6	5	4	6	5	2	6	5	4	6	5	2	2022-06-21	2022-06-21	2022-06-21	47526	421	421;452	2022-02-03	11	9	7	11	6	3	0	120.14	By MS/MS	By MS/MS	By MS/MS
Q14141	sp|Q14141|SEPT6_HUMAN	sp|Q14141|SEPT6_HUMAN	3	2	2	sp|Q14141|SEPT6_HUMAN Septin-6 OS=Homo sapiens OX=9606 GN=SEPTIN6 PE=1 SV=4	Septin-6	SEPTIN6	Homo sapiens	1	3	2	2	3	3	2	2	2	1	2	2	1	1	1	1	2	2	1	1	1	1	2022-06-10	2022-01-08	2022-01-08	49716	434	434	2022-08-03	3	3	1	2	1	2	0	120.09	By MS/MS	By MS/MS	By MS/MS
P09623	sp|P09623|DLDH_PIG	sp|P09623|DLDH_PIG	8	8	4	sp|P09623|DLDH_PIG Dihydrolipoyl dehydrogenase, mitochondrial OS=Sus scrofa OX=9823 GN=DLD PE=1 SV=1	Dihydrolipoyl dehydrogenase, mitochondrial	DLD	Sus scrofa	1	8	8	4	8	5	8	7	8	6	8	5	8	7	8	6	4	1	4	4	4	3	2022-04-21	2022-04-21	2022-02-09	54185	509	509	1936-03-01	16	11	16	12	15	10	0	119.78	By MS/MS	By MS/MS	By MS/MS
Q8N3J6	sp|Q8N3J6|CADM2_HUMAN	sp|Q8N3J6|CADM2_HUMAN	5	5	5	sp|Q8N3J6|CADM2_HUMAN Cell adhesion molecule 2 OS=Homo sapiens OX=9606 GN=CADM2 PE=2 SV=1	Cell adhesion molecule 2	CADM2	Homo sapiens	1	5	5	5	5	4	4	4	4	3	5	4	4	4	4	3	5	4	4	4	4	3	2022-04-21	2022-04-21	2022-04-21	47553	435	435	1932-03-01	14	11	9	11	11	9	0	117.66	By MS/MS	By MS/MS	By MS/MS
P63211	sp|P63211|GBG1_HUMAN;sp|P61952|GBG11_HUMAN	sp|P63211|GBG1_HUMAN	4;1	4;1	4;1	sp|P63211|GBG1_HUMAN Guanine nucleotide-binding protein G(T) subunit gamma-T1 OS=Homo sapiens OX=9606 GN=GNGT1 PE=1 SV=2	Guanine nucleotide-binding protein G(T) subunit gamma-T1	GNGT1	Homo sapiens	2	4	4	4	4	4	4	4	4	4	4	4	4	4	4	4	4	4	4	4	4	4	37.8	37.8	37.8	84958	74	74;73	1976-03-01	7	12	18	13	16	14	0	116.7	By MS/MS	By MS/MS	By MS/MS
Q00839	sp|Q00839|HNRPU_HUMAN	sp|Q00839|HNRPU_HUMAN	9	9	9	sp|Q00839|HNRPU_HUMAN Heterogeneous nuclear ribonucleoprotein U OS=Homo sapiens OX=9606 GN=HNRNPU PE=1 SV=6	Heterogeneous nuclear ribonucleoprotein U	HNRNPU	Homo sapiens	1	9	9	9	8	7	9	9	9	8	8	7	9	9	9	8	8	7	9	9	9	8	2022-04-14	2022-04-14	2022-04-14	90583	825	825	1958-03-01	14	12	19	16	18	14	0	115.34	By MS/MS	By MS/MS	By MS/MS
P19105	sp|P19105|ML12A_HUMAN;sp|O14950|ML12B_HUMAN;sp|P29269|MYL9_PIG;sp|P24844|MYL9_HUMAN	sp|P19105|ML12A_HUMAN;sp|O14950|ML12B_HUMAN;sp|P29269|MYL9_PIG;sp|P24844|MYL9_HUMAN	4;4;3;3	4;4;3;3	4;4;3;3	sp|P19105|ML12A_HUMAN Myosin regulatory light chain 12A OS=Homo sapiens OX=9606 GN=MYL12A PE=1 SV=2;sp|O14950|ML12B_HUMAN Myosin regulatory light chain 12B OS=Homo sapiens OX=9606 GN=MYL12B PE=1 SV=2;sp|P29269|MYL9_PIG Myosin regulatory light polypeptide 9	Myosin regulatory light chain 12A	MYL12A	Homo sapiens	4	4	4	4	4	4	4	4	4	3	4	4	4	4	4	3	4	4	4	4	4	3	33.9	33.9	33.9	19794	171	171;172;172;172	1932-03-01	7	6	10	7	7	4	0	114.86	By MS/MS	By MS/MS	By MS/MS
P07196	sp|P07196|NFL_HUMAN	sp|P07196|NFL_HUMAN	10	9	3	sp|P07196|NFL_HUMAN Neurofilament light polypeptide OS=Homo sapiens OX=9606 GN=NEFL PE=1 SV=3	Neurofilament light polypeptide	NEFL	Homo sapiens	1	10	9	3	10	6	7	7	7	5	9	6	6	6	6	4	3	3	2	3	3	2	2022-04-20	2022-08-18	2022-09-05	61516	543	543	2018-03-01	16	8	11	10	10	7	0	111.28	By MS/MS	By MS/MS	By MS/MS
Q4GWZ2	sp|Q4GWZ2|RSSA_PIG;sp|P08865|RSSA_HUMAN	sp|Q4GWZ2|RSSA_PIG;sp|P08865|RSSA_HUMAN	6;6	6;6	6;6	sp|Q4GWZ2|RSSA_PIG 40S ribosomal protein SA OS=Sus scrofa OX=9823 GN=RPSA PE=1 SV=3;sp|P08865|RSSA_HUMAN 40S ribosomal protein SA OS=Homo sapiens OX=9606 GN=RPSA PE=1 SV=4	40S ribosomal protein SA	RPSA	Sus scrofa	2	6	6	6	6	5	5	6	5	5	6	5	5	6	5	5	6	5	5	6	5	5	2022-05-31	2022-05-31	2022-05-31	32928	295	295;295	2022-04-03	10	9	8	8	9	8	0	110.36	By MS/MS	By MS/MS	By MS/MS
P24534	sp|P24534|EF1B_HUMAN	sp|P24534|EF1B_HUMAN	4	4	2	sp|P24534|EF1B_HUMAN Elongation factor 1-beta OS=Homo sapiens OX=9606 GN=EEF1B2 PE=1 SV=3	Elongation factor 1-beta	EEF1B2	Homo sapiens	1	4	4	2	2	2	4	3	4	3	2	2	4	3	4	3	0	1	2	1	2	2	2022-02-26	2022-02-26	2022-07-14	24763	225	225	1965-03-01	4	4	6	6	7	4	0	108.58	By MS/MS	By MS/MS	By MS/MS
Q01105	sp|Q01105|SET_HUMAN;sp|P0DME0|SETLP_HUMAN	sp|Q01105|SET_HUMAN;sp|P0DME0|SETLP_HUMAN	5;4	5;4	5;4	sp|Q01105|SET_HUMAN Protein SET OS=Homo sapiens OX=9606 GN=SET PE=1 SV=3;sp|P0DME0|SETLP_HUMAN Protein SETSIP OS=Homo sapiens OX=9606 GN=SETSIP PE=1 SV=1	Protein SET	SET	Homo sapiens	2	5	5	5	4	4	5	5	4	4	4	4	5	5	4	4	4	4	5	5	4	4	2022-08-22	2022-08-22	2022-08-22	33488	290	290;302	1951-03-01	8	7	9	10	7	8	0	108.03	By MS/MS	By MS/MS	By MS/MS
P15531	sp|P15531|NDKA_HUMAN	sp|P15531|NDKA_HUMAN	6	6	2	sp|P15531|NDKA_HUMAN Nucleoside diphosphate kinase A OS=Homo sapiens OX=9606 GN=NME1 PE=1 SV=1	Nucleoside diphosphate kinase A	NME1	Homo sapiens	1	6	6	2	6	5	4	5	5	4	6	5	4	5	5	4	2	2	1	2	2	2	46.1	46.1	2022-08-15	17149	152	152	2019-03-01	16	18	12	11	15	8	0	108.02	By MS/MS	By MS/MS	By MS/MS
Q7M2W6	sp|Q7M2W6|CRYAB_PIG;sp|P02511|CRYAB_HUMAN	sp|Q7M2W6|CRYAB_PIG;sp|P02511|CRYAB_HUMAN	7;6	7;6	6;5	sp|Q7M2W6|CRYAB_PIG Alpha-crystallin B chain OS=Sus scrofa OX=9823 GN=CRYAB PE=2 SV=1;sp|P02511|CRYAB_HUMAN Alpha-crystallin B chain OS=Homo sapiens OX=9606 GN=CRYAB PE=1 SV=2	Alpha-crystallin B chain	CRYAB	Sus scrofa	2	7	7	6	7	7	7	7	7	6	7	7	7	7	7	6	6	6	6	6	6	5	49.1	49.1	44	20129	175	175;175	1945-03-01	12	15	28	17	22	8	0	107.93	By MS/MS	By MS/MS	By MS/MS
P23434	sp|P23434|GCSH_HUMAN	sp|P23434|GCSH_HUMAN	2	2	2	sp|P23434|GCSH_HUMAN Glycine cleavage system H protein, mitochondrial OS=Homo sapiens OX=9606 GN=GCSH PE=1 SV=2	Glycine cleavage system H protein, mitochondrial	GCSH	Homo sapiens	1	2	2	2	2	2	2	2	2	2	2	2	2	2	2	2	2	2	2	2	2	2	2022-03-17	2022-03-17	2022-03-17	18884	173	173	1945-03-01	3	4	3	4	3	3	0	107.2	By MS/MS	By MS/MS	By MS/MS
P61163	sp|P61163|ACTZ_HUMAN	sp|P61163|ACTZ_HUMAN	4	4	4	sp|P61163|ACTZ_HUMAN Alpha-centractin OS=Homo sapiens OX=9606 GN=ACTR1A PE=1 SV=1	Alpha-centractin	ACTR1A	Homo sapiens	1	4	4	4	2	4	3	3	3	3	2	4	3	3	3	3	2	4	3	3	3	3	2022-05-20	2022-05-20	2022-05-20	42613	376	376	1966-03-01	3	7	5	6	5	6	0	106.58	By MS/MS	By MS/MS	By MS/MS
Q16181	sp|Q16181|SEPT7_HUMAN	sp|Q16181|SEPT7_HUMAN	8	8	8	sp|Q16181|SEPT7_HUMAN Septin-7 OS=Homo sapiens OX=9606 GN=SEPTIN7 PE=1 SV=2	Septin-7	SEPTIN7	Homo sapiens	1	8	8	8	7	7	8	7	7	5	7	7	8	7	7	5	7	7	8	7	7	5	2022-06-28	2022-06-28	2022-06-28	50679	437	437	1941-03-01	12	15	15	12	16	9	0	103.36	By MS/MS	By MS/MS	By MS/MS
Q9MZ15	sp|Q9MZ15|VDAC2_PIG;sp|P45880|VDAC2_HUMAN	sp|Q9MZ15|VDAC2_PIG;sp|P45880|VDAC2_HUMAN	8;8	8;8	8;8	sp|Q9MZ15|VDAC2_PIG Voltage-dependent anion-selective channel protein 2 OS=Sus scrofa OX=9823 GN=VDAC2 PE=2 SV=1;sp|P45880|VDAC2_HUMAN Voltage-dependent anion-selective channel protein 2 OS=Homo sapiens OX=9606 GN=VDAC2 PE=1 SV=2	Voltage-dependent anion-selective channel protein 2	VDAC2	Sus scrofa	2	8	8	8	7	8	8	8	8	8	7	8	8	8	8	8	7	8	8	8	8	8	40.8	40.8	40.8	31592	294	294;294	1948-03-01	14	16	15	15	15	14	0	102.47	By MS/MS	By MS/MS	By MS/MS
P61266	sp|P61266|STX1B_HUMAN	sp|P61266|STX1B_HUMAN	9	9	9	sp|P61266|STX1B_HUMAN Syntaxin-1B OS=Homo sapiens OX=9606 GN=STX1B PE=1 SV=1	Syntaxin-1B	STX1B	Homo sapiens	1	9	9	9	8	6	6	9	9	8	8	6	6	9	9	8	8	6	6	9	9	8	36.8	36.8	36.8	33244	288	288	1959-03-01	17	11	10	17	14	17	0	102.24	By MS/MS	By MS/MS	By MS/MS
Q95266	sp|Q95266|KCC2D_PIG;sp|Q13557|KCC2D_HUMAN;sp|Q9UQM7|KCC2A_HUMAN;sp|Q13555|KCC2G_HUMAN;sp|Q13554|KCC2B_HUMAN	sp|Q95266|KCC2D_PIG;sp|Q13557|KCC2D_HUMAN	6;6;2;2;2	6;6;2;2;2	6;6;2;2;2	sp|Q95266|KCC2D_PIG Calcium/calmodulin-dependent protein kinase type II subunit delta OS=Sus scrofa OX=9823 GN=CAMK2D PE=2 SV=1;sp|Q13557|KCC2D_HUMAN Calcium/calmodulin-dependent protein kinase type II subunit delta OS=Homo sapiens OX=9606 GN=CAMK2D PE=1 S	Calcium/calmodulin-dependent protein kinase type II subunit delta	CAMK2D	Sus scrofa	5	6	6	6	5	6	5	5	5	5	5	6	5	5	5	5	5	6	5	5	5	5	2022-08-17	2022-08-17	2022-08-17	56389	499	499;499;478;558;666	1943-03-01	8	13	7	9	8	9	0	100.02	By MS/MS	By MS/MS	By MS/MS
P78356	sp|P78356|PI42B_HUMAN	sp|P78356|PI42B_HUMAN	1	1	1	sp|P78356|PI42B_HUMAN Phosphatidylinositol 5-phosphate 4-kinase type-2 beta OS=Homo sapiens OX=9606 GN=PIP4K2B PE=1 SV=1	Phosphatidylinositol 5-phosphate 4-kinase type-2 beta	PIP4K2B	Homo sapiens	1	1	1	1	1	0	1	1	1	0	1	0	1	1	1	0	1	0	1	1	1	0	2022-04-03	2022-04-03	2022-04-03	47377	416	416	2025-03-01	2		2	2	2		0	99727	By MS/MS		By MS/MS
P49418	sp|P49418|AMPH_HUMAN	sp|P49418|AMPH_HUMAN	6	6	6	sp|P49418|AMPH_HUMAN Amphiphysin OS=Homo sapiens OX=9606 GN=AMPH PE=1 SV=1	Amphiphysin	AMPH	Homo sapiens	1	6	6	6	5	4	6	6	5	4	5	4	6	6	5	4	5	4	6	6	5	4	2022-01-13	2022-01-13	2022-01-13	76256	695	695	1945-03-01	10	6	10	14	8	7	0	99641	By MS/MS	By MS/MS	By MS/MS
O43809	sp|O43809|CPSF5_HUMAN	sp|O43809|CPSF5_HUMAN	4	4	4	sp|O43809|CPSF5_HUMAN Cleavage and polyadenylation specificity factor subunit 5 OS=Homo sapiens OX=9606 GN=NUDT21 PE=1 SV=1	Cleavage and polyadenylation specificity factor subunit 5	NUDT21	Homo sapiens	1	4	4	4	2	3	2	3	2	1	2	3	2	3	2	1	2	3	2	3	2	1	2022-08-19	2022-08-19	2022-08-19	26227	227	227	2022-05-03	4	6	3	5	2	2	0	99336	By MS/MS	By MS/MS	By MS/MS
Q96FZ7	sp|Q96FZ7|CHMP6_HUMAN	sp|Q96FZ7|CHMP6_HUMAN	1	1	1	sp|Q96FZ7|CHMP6_HUMAN Charged multivesicular body protein 6 OS=Homo sapiens OX=9606 GN=CHMP6 PE=1 SV=3	Charged multivesicular body protein 6	CHMP6	Homo sapiens	1	1	1	1	1	0	1	1	1	1	1	0	1	1	1	1	1	0	1	1	1	1	2022-05-06	2022-05-06	2022-05-06	23485	201	201	2029-03-01	2		2	1	1	1	0	99195	By MS/MS		By MS/MS
Q95274	sp|Q95274|TYB4_PIG;sp|P62328|TYB4_HUMAN	sp|Q95274|TYB4_PIG;sp|P62328|TYB4_HUMAN	1;1	1;1	1;1	sp|Q95274|TYB4_PIG Thymosin beta-4 OS=Sus scrofa OX=9823 GN=TMSB4 PE=3 SV=3;sp|P62328|TYB4_HUMAN Thymosin beta-4 OS=Homo sapiens OX=9606 GN=TMSB4X PE=1 SV=2	Thymosin beta-4	TMSB4	Sus scrofa	2	1	1	1	1	1	1	1	1	1	1	1	1	1	1	1	1	1	1	1	1	1	25	25	25	50526	44	44;44	1938-03-01	4	4	3	3	4	3	0	98392	By MS/MS	By MS/MS	By MS/MS
O94760	sp|O94760|DDAH1_HUMAN	sp|O94760|DDAH1_HUMAN	2	2	2	sp|O94760|DDAH1_HUMAN N(G),N(G)-dimethylarginine dimethylaminohydrolase 1 OS=Homo sapiens OX=9606 GN=DDAH1 PE=1 SV=3	N(G),N(G)-dimethylarginine dimethylaminohydrolase 1	DDAH1	Homo sapiens	1	2	2	2	1	2	2	1	1	1	1	2	2	1	1	1	1	2	2	1	1	1	7	7	7	31121	285	285	1994-02-01	2	6	3	2	2	1	0	98379	By MS/MS	By MS/MS	By MS/MS
Q96QK1	sp|Q96QK1|VPS35_HUMAN	sp|Q96QK1|VPS35_HUMAN	9	9	9	sp|Q96QK1|VPS35_HUMAN Vacuolar protein sorting-associated protein 35 OS=Homo sapiens OX=9606 GN=VPS35 PE=1 SV=2	Vacuolar protein sorting-associated protein 35	VPS35	Homo sapiens	1	9	9	9	7	5	6	5	6	2	7	5	6	5	6	2	7	5	6	5	6	2	2022-09-14	2022-09-14	2022-09-14	91706	796	796	2022-03-01	10	7	8	8	10	3	0	98013	By MS/MS	By MS/MS	By MS/MS
P26641	sp|P26641|EF1G_HUMAN	sp|P26641|EF1G_HUMAN	5	1	1	sp|P26641|EF1G_HUMAN Elongation factor 1-gamma OS=Homo sapiens OX=9606 GN=EEF1G PE=1 SV=3	Elongation factor 1-gamma	EEF1G	Homo sapiens	1	5	1	1	3	5	3	2	2	2	1	1	1	1	1	1	1	1	1	1	1	1	13	3	3	50118	437	437	1955-03-01	2	2	1	2	2	2	0	96942	By MS/MS	By MS/MS	By MS/MS
Q9HCJ6	sp|Q9HCJ6|VAT1L_HUMAN	sp|Q9HCJ6|VAT1L_HUMAN	2	2	2	sp|Q9HCJ6|VAT1L_HUMAN Synaptic vesicle membrane protein VAT-1 homolog-like OS=Homo sapiens OX=9606 GN=VAT1L PE=1 SV=2	Synaptic vesicle membrane protein VAT-1 homolog-like	VAT1L	Homo sapiens	1	2	2	2	2	2	2	2	2	2	2	2	2	2	2	2	2	2	2	2	2	2	2022-08-09	2022-08-09	2022-08-09	45899	419	419	1943-03-01	4	4	3	3	3	4	0	96602	By MS/MS	By MS/MS	By MS/MS
P68036	sp|P68036|UB2L3_HUMAN;sp|A0A1B0GUS4|UB2L5_HUMAN	sp|P68036|UB2L3_HUMAN;sp|A0A1B0GUS4|UB2L5_HUMAN	2;1	2;1	2;1	sp|P68036|UB2L3_HUMAN Ubiquitin-conjugating enzyme E2 L3 OS=Homo sapiens OX=9606 GN=UBE2L3 PE=1 SV=1;sp|A0A1B0GUS4|UB2L5_HUMAN Ubiquitin-conjugating enzyme E2 L5 OS=Homo sapiens OX=9606 GN=UBE2L5 PE=2 SV=1	Ubiquitin-conjugating enzyme E2 L3	UBE2L3	Homo sapiens	2	2	2	2	0	1	1	1	1	1	0	1	1	1	1	1	0	1	1	1	1	1	24	24	24	17861	154	154;154	1986-03-01		2	1	1	2	1	0	96427		By MS/MS	By MS/MS
Q71U36	sp|Q71U36|TBA1A_HUMAN;sp|P02550|TBA1A_PIG;sp|P0DPH8|TBA3D_HUMAN;sp|P0DPH7|TBA3C_HUMAN;sp|Q6PEY2|TBA3E_HUMAN	sp|Q71U36|TBA1A_HUMAN;sp|P02550|TBA1A_PIG;sp|P0DPH8|TBA3D_HUMAN;sp|P0DPH7|TBA3C_HUMAN;sp|Q6PEY2|TBA3E_HUMAN	19;16;15;15;13	2;2;2;2;2	1;1;1;1;1	sp|Q71U36|TBA1A_HUMAN Tubulin alpha-1A chain OS=Homo sapiens OX=9606 GN=TUBA1A PE=1 SV=1;sp|P02550|TBA1A_PIG Tubulin alpha-1A chain OS=Sus scrofa OX=9823 GN=TUBA1A PE=1 SV=1;sp|P0DPH8|TBA3D_HUMAN Tubulin alpha-3D chain OS=Homo sapiens OX=9606 GN=TUBA3D PE=	Tubulin alpha-1A chain	TUBA1A	Homo sapiens	5	19	2	1	16	18	17	17	17	16	2	2	2	2	2	2	1	1	1	1	1	1	62.1	6	2022-01-03	50135	451	451;451;450;450;450	1969-03-01	4	4	5	5	6	5	0	95786	By MS/MS	By MS/MS	By MS/MS
P78371	sp|P78371|TCPB_HUMAN	sp|P78371|TCPB_HUMAN	15	15	15	sp|P78371|TCPB_HUMAN T-complex protein 1 subunit beta OS=Homo sapiens OX=9606 GN=CCT2 PE=1 SV=4	T-complex protein 1 subunit beta	CCT2	Homo sapiens	1	15	15	15	10	11	11	11	9	7	10	11	11	11	9	7	10	11	11	11	9	7	38.5	38.5	38.5	57488	535	535	1936-03-01	20	22	20	22	17	16	0	95626	By MS/MS	By MS/MS	By MS/MS
P35232	sp|P35232|PHB_HUMAN	sp|P35232|PHB_HUMAN	5	5	5	sp|P35232|PHB_HUMAN Prohibitin OS=Homo sapiens OX=9606 GN=PHB PE=1 SV=1	Prohibitin	PHB	Homo sapiens	1	5	5	5	3	3	5	3	3	2	3	3	5	3	3	2	3	3	5	3	3	2	2022-06-20	2022-06-20	2022-06-20	29804	272	272	2025-03-01	5	4	11	5	4	3	0	95222	By MS/MS	By MS/MS	By MS/MS
Q14257	sp|Q14257|RCN2_HUMAN	sp|Q14257|RCN2_HUMAN	1	1	1	sp|Q14257|RCN2_HUMAN Reticulocalbin-2 OS=Homo sapiens OX=9606 GN=RCN2 PE=1 SV=1	Reticulocalbin-2	RCN2	Homo sapiens	1	1	1	1	1	1	1	1	1	1	1	1	1	1	1	1	1	1	1	1	1	1	6	6	6	36876	317	317	1955-03-01	2	2	1	2	2	2	0	95028	By MS/MS	By MS/MS	By MS/MS
P21579	sp|P21579|SYT1_HUMAN;sp|Q8N9I0|SYT2_HUMAN;sp|O00445|SYT5_HUMAN	sp|P21579|SYT1_HUMAN	15;3;2	15;3;2	15;3;2	sp|P21579|SYT1_HUMAN Synaptotagmin-1 OS=Homo sapiens OX=9606 GN=SYT1 PE=1 SV=1	Synaptotagmin-1	SYT1	Homo sapiens	3	15	15	15	15	15	12	10	12	12	15	15	12	10	12	12	15	15	12	10	12	12	40.3	40.3	40.3	47573	422	422;419;386	1932-03-01	28	37	23	21	21	27	0	94387	By MS/MS	By MS/MS	By MS/MS
P62333	sp|P62333|PRS10_HUMAN	sp|P62333|PRS10_HUMAN	3	3	3	sp|P62333|PRS10_HUMAN 26S proteasome regulatory subunit 10B OS=Homo sapiens OX=9606 GN=PSMC6 PE=1 SV=1	26S proteasome regulatory subunit 10B	PSMC6	Homo sapiens	1	3	3	3	0	3	1	1	1	0	0	3	1	1	1	0	0	3	1	1	1	0	2022-01-14	2022-01-14	2022-01-14	44172	389	389	1989-02-01		5	1	2	1		0	94273		By MS/MS	By matching
P11216	sp|P11216|PYGB_HUMAN;sp|P11217|PYGM_HUMAN	sp|P11216|PYGB_HUMAN	5;2	4;1	4;1	sp|P11216|PYGB_HUMAN Glycogen phosphorylase, brain form OS=Homo sapiens OX=9606 GN=PYGB PE=1 SV=5	Glycogen phosphorylase, brain form	PYGB	Homo sapiens	2	5	4	4	2	3	5	3	5	4	1	2	4	2	4	3	1	2	4	2	4	3	2022-05-07	6	6	96695	843	843;842	1988-03-01	1	5	5	3	5	5	0	93951	By MS/MS	By MS/MS	By MS/MS
P34949	sp|P34949|MPI_HUMAN	sp|P34949|MPI_HUMAN	3	3	3	sp|P34949|MPI_HUMAN Mannose-6-phosphate isomerase OS=Homo sapiens OX=9606 GN=MPI PE=1 SV=2	Mannose-6-phosphate isomerase	MPI	Homo sapiens	1	3	3	3	2	3	1	2	2	1	2	3	1	2	2	1	2	3	1	2	2	1	2022-07-09	2022-07-09	2022-07-09	46655	423	423	2022-05-03	2	4	2	2	4	2	0	93706	By MS/MS	By MS/MS	By MS/MS
Q9NRZ7	sp|Q9NRZ7|PLCC_HUMAN	sp|Q9NRZ7|PLCC_HUMAN	1	1	1	sp|Q9NRZ7|PLCC_HUMAN 1-acyl-sn-glycerol-3-phosphate acyltransferase gamma OS=Homo sapiens OX=9606 GN=AGPAT3 PE=1 SV=1	1-acyl-sn-glycerol-3-phosphate acyltransferase gamma	AGPAT3	Homo sapiens	1	1	1	1	1	1	1	1	1	1	1	1	1	1	1	1	1	1	1	1	1	1	2022-09-02	2022-09-02	2022-09-02	43.38	376	376	2029-03-01	2	4	2	2	2	2	0	93285	By MS/MS	By MS/MS	By MS/MS
O14818	sp|O14818|PSA7_HUMAN;sp|Q8TAA3|PSMA8_HUMAN	sp|O14818|PSA7_HUMAN;sp|Q8TAA3|PSMA8_HUMAN	3;3	3;3	3;3	sp|O14818|PSA7_HUMAN Proteasome subunit alpha type-7 OS=Homo sapiens OX=9606 GN=PSMA7 PE=1 SV=1;sp|Q8TAA3|PSMA8_HUMAN Proteasome subunit alpha-type 8 OS=Homo sapiens OX=9606 GN=PSMA8 PE=2 SV=3	Proteasome subunit alpha type-7	PSMA7	Homo sapiens	2	3	3	3	3	3	3	3	3	2	3	3	3	3	3	2	3	3	3	3	3	2	19	19	19	27887	248	248;256	1933-03-01	5	6	5	5	6	3	0	93094	By MS/MS	By MS/MS	By MS/MS
Q99460	sp|Q99460|PSMD1_HUMAN	sp|Q99460|PSMD1_HUMAN	5	5	5	sp|Q99460|PSMD1_HUMAN 26S proteasome non-ATPase regulatory subunit 1 OS=Homo sapiens OX=9606 GN=PSMD1 PE=1 SV=2	26S proteasome non-ATPase regulatory subunit 1	PSMD1	Homo sapiens	1	5	5	5	3	3	5	3	4	2	3	3	5	3	4	2	3	3	5	3	4	2	2022-01-09	2022-01-09	2022-01-09	105.84	953	953	1939-03-01	5	4	6	3	8	2	0	92437	By MS/MS	By MS/MS	By MS/MS
P60174	sp|P60174|TPIS_HUMAN	sp|P60174|TPIS_HUMAN	9	1	1	sp|P60174|TPIS_HUMAN Triosephosphate isomerase OS=Homo sapiens OX=9606 GN=TPI1 PE=1 SV=4	Triosephosphate isomerase	TPI1	Homo sapiens	1	9	1	1	9	9	9	9	9	9	1	1	1	1	1	1	1	1	1	1	1	1	47.8	2022-06-11	2022-06-11	26669	249	249	1968-03-01	3	4	5	7	5	4	0	92356	By MS/MS	By MS/MS	By MS/MS
P13804	sp|P13804|ETFA_HUMAN	sp|P13804|ETFA_HUMAN	4	4	4	sp|P13804|ETFA_HUMAN Electron transfer flavoprotein subunit alpha, mitochondrial OS=Homo sapiens OX=9606 GN=ETFA PE=1 SV=1	Electron transfer flavoprotein subunit alpha, mitochondrial	ETFA	Homo sapiens	1	4	4	4	4	4	4	4	4	2	4	4	4	4	4	2	4	4	4	4	4	2	2022-07-20	2022-07-20	2022-07-20	35079	333	333	2013-03-01	9	10	7	8	7	4	0	92205	By MS/MS	By MS/MS	By MS/MS
Q96I99	sp|Q96I99|SUCB2_HUMAN;sp|P53590|SUCB2_PIG	sp|Q96I99|SUCB2_HUMAN;sp|P53590|SUCB2_PIG	2;2	2;2	2;2	sp|Q96I99|SUCB2_HUMAN Succinate--CoA ligase [GDP-forming] subunit beta, mitochondrial OS=Homo sapiens OX=9606 GN=SUCLG2 PE=1 SV=2;sp|P53590|SUCB2_PIG Succinate--CoA ligase [GDP-forming] subunit beta, mitochondrial (Fragment) OS=Sus scrofa OX=9823 GN=SUCLG2	Succinate--CoA ligase [GDP-forming] subunit beta, mitochondrial	SUCLG2	Homo sapiens	2	2	2	2	1	2	1	1	1	1	1	2	1	1	1	1	1	2	1	1	1	1	2022-02-06	2022-02-06	2022-02-06	46.51	432	432;433	2027-03-01	2	3	1	2	1	2	0	92079	By MS/MS	By MS/MS	By MS/MS
O97580	sp|O97580|SUCB1_PIG;sp|Q9P2R7|SUCB1_HUMAN	sp|O97580|SUCB1_PIG;sp|Q9P2R7|SUCB1_HUMAN	7;6	7;6	7;6	sp|O97580|SUCB1_PIG Succinate--CoA ligase [ADP-forming] subunit beta, mitochondrial (Fragment) OS=Sus scrofa OX=9823 GN=SUCLA2 PE=2 SV=1;sp|Q9P2R7|SUCB1_HUMAN Succinate--CoA ligase [ADP-forming] subunit beta, mitochondrial OS=Homo sapiens OX=9606 GN=SUCLA2	Succinate--CoA ligase [ADP-forming] subunit beta, mitochondrial (Fragment)	SUCLA2	Sus scrofa	2	7	7	7	6	7	6	6	6	4	6	7	6	6	6	4	6	7	6	6	6	4	2022-01-22	2022-01-22	2022-01-22	46258	425	425;463	1936-03-01	9	17	14	11	13	8	0	91805	By MS/MS	By MS/MS	By MS/MS
P22676	sp|P22676|CALB2_HUMAN	sp|P22676|CALB2_HUMAN	7	7	6	sp|P22676|CALB2_HUMAN Calretinin OS=Homo sapiens OX=9606 GN=CALB2 PE=2 SV=2	Calretinin	CALB2	Homo sapiens	1	7	7	6	7	6	6	6	5	5	7	6	6	6	5	5	6	5	5	5	4	4	2022-07-27	2022-07-27	2022-06-23	31.54	271	271	1936-03-01	12	12	11	10	8	11	0	91436	By MS/MS	By MS/MS	By MS/MS
Q6DUB7	sp|Q6DUB7|STMN1_PIG;sp|P16949|STMN1_HUMAN	sp|Q6DUB7|STMN1_PIG;sp|P16949|STMN1_HUMAN	4;4	4;4	4;4	sp|Q6DUB7|STMN1_PIG Stathmin OS=Sus scrofa OX=9823 GN=STMN1 PE=2 SV=3;sp|P16949|STMN1_HUMAN Stathmin OS=Homo sapiens OX=9606 GN=STMN1 PE=1 SV=3	Stathmin	STMN1	Sus scrofa	2	4	4	4	3	4	4	2	2	2	3	4	4	2	2	2	3	4	4	2	2	2	2022-05-27	2022-05-27	2022-05-27	17302	149	149;149	2027-03-01	5	6	4	3	4	4	0	91219	By MS/MS	By MS/MS	By MS/MS
P27695	sp|P27695|APEX1_HUMAN	sp|P27695|APEX1_HUMAN	4	4	4	sp|P27695|APEX1_HUMAN DNA-(apurinic or apyrimidinic site) endonuclease OS=Homo sapiens OX=9606 GN=APEX1 PE=1 SV=2	DNA-(apurinic or apyrimidinic site) endonuclease	APEX1	Homo sapiens	1	4	4	4	3	4	3	3	3	3	3	4	3	3	3	3	3	4	3	3	3	3	22	22	22	35554	318	318	1953-03-01	4	8	5	6	5	6	0	90792	By MS/MS	By MS/MS	By MS/MS
Q15907	sp|Q15907|RB11B_HUMAN;sp|Q52NJ1|RB11A_PIG;sp|P62491|RB11A_HUMAN	sp|Q15907|RB11B_HUMAN;sp|Q52NJ1|RB11A_PIG;sp|P62491|RB11A_HUMAN	6;5;5	6;5;5	6;5;5	sp|Q15907|RB11B_HUMAN Ras-related protein Rab-11B OS=Homo sapiens OX=9606 GN=RAB11B PE=1 SV=4;sp|Q52NJ1|RB11A_PIG Ras-related protein Rab-11A OS=Sus scrofa OX=9823 GN=RAB11A PE=2 SV=3;sp|P62491|RB11A_HUMAN Ras-related protein Rab-11A OS=Homo sapiens OX=960	Ras-related protein Rab-11B	RAB11B	Homo sapiens	3	6	6	6	4	4	6	6	6	6	4	4	6	6	6	6	4	4	6	6	6	6	2022-03-30	2022-03-30	2022-03-30	24488	218	218;216;216	1961-03-01	6	7	8	8	7	8	0	90639	By MS/MS	By MS/MS	By MS/MS
Q99757	sp|Q99757|THIOM_HUMAN	sp|Q99757|THIOM_HUMAN	3	3	3	sp|Q99757|THIOM_HUMAN Thioredoxin, mitochondrial OS=Homo sapiens OX=9606 GN=TXN2 PE=1 SV=2	Thioredoxin, mitochondrial	TXN2	Homo sapiens	1	3	3	3	3	2	3	3	2	2	3	2	3	3	2	2	3	2	3	3	2	2	2022-07-21	2022-07-21	2022-07-21	18383	166	166	2015-03-01	5	2	4	5	2	2	0	90499	By MS/MS	By MS/MS	By MS/MS
P26368	sp|P26368|U2AF2_HUMAN	sp|P26368|U2AF2_HUMAN	4	4	4	sp|P26368|U2AF2_HUMAN Splicing factor U2AF 65 kDa subunit OS=Homo sapiens OX=9606 GN=U2AF2 PE=1 SV=4	Splicing factor U2AF 65 kDa subunit	U2AF2	Homo sapiens	1	4	4	4	2	4	3	3	2	3	2	4	3	3	2	3	2	4	3	3	2	3	2022-04-19	2022-04-19	2022-04-19	53.5	475	475	1948-03-01	5	7	3	5	6	5	0	90417	By MS/MS	By MS/MS	By MS/MS
P30101	sp|P30101|PDIA3_HUMAN	sp|P30101|PDIA3_HUMAN	13	13	13	sp|P30101|PDIA3_HUMAN Protein disulfide-isomerase A3 OS=Homo sapiens OX=9606 GN=PDIA3 PE=1 SV=4	Protein disulfide-isomerase A3	PDIA3	Homo sapiens	1	13	13	13	9	10	8	8	10	10	9	10	8	8	10	10	9	10	8	8	10	10	32.1	32.1	32.1	56782	505	505	2022-05-03	13	19	14	16	15	15	0	89969	By MS/MS	By MS/MS	By MS/MS
P49720	sp|P49720|PSB3_HUMAN	sp|P49720|PSB3_HUMAN	2	2	2	sp|P49720|PSB3_HUMAN Proteasome subunit beta type-3 OS=Homo sapiens OX=9606 GN=PSMB3 PE=1 SV=2	Proteasome subunit beta type-3	PSMB3	Homo sapiens	1	2	2	2	2	2	2	2	2	2	2	2	2	2	2	2	2	2	2	2	2	2	2022-06-16	2022-06-16	2022-06-16	22949	205	205	1938-03-01	5	6	4	5	5	4	0	89583	By MS/MS	By MS/MS	By MS/MS
P62314	sp|P62314|SMD1_HUMAN	sp|P62314|SMD1_HUMAN	2	2	2	sp|P62314|SMD1_HUMAN Small nuclear ribonucleoprotein Sm D1 OS=Homo sapiens OX=9606 GN=SNRPD1 PE=1 SV=1	Small nuclear ribonucleoprotein Sm D1	SNRPD1	Homo sapiens	1	2	2	2	0	1	1	1	1	0	0	1	1	1	1	0	0	1	1	1	1	0	2022-01-26	2022-01-26	2022-01-26	13281	119	119	2022-06-03		1	1	2	1		0	89437		By MS/MS	By MS/MS
P20303	sp|P20303|GTR1_PIG;sp|P11166|GTR1_HUMAN	sp|P20303|GTR1_PIG;sp|P11166|GTR1_HUMAN	4;4	4;4	4;4	sp|P20303|GTR1_PIG Solute carrier family 2, facilitated glucose transporter member 1 OS=Sus scrofa OX=9823 GN=SLC2A1 PE=2 SV=2;sp|P11166|GTR1_HUMAN Solute carrier family 2, facilitated glucose transporter member 1 OS=Homo sapiens OX=9606 GN=SLC2A1 PE=1 SV=	Solute carrier family 2, facilitated glucose transporter member 1	SLC2A1	Sus scrofa	2	4	4	4	4	4	4	4	4	4	4	4	4	4	4	4	4	4	4	4	4	4	2022-07-08	2022-07-08	2022-07-08	54035	492	492;492	1944-03-01	13	11	16	12	11	12	0	89021	By MS/MS	By MS/MS	By MS/MS
O60884	sp|O60884|DNJA2_HUMAN	sp|O60884|DNJA2_HUMAN	4	4	4	sp|O60884|DNJA2_HUMAN DnaJ homolog subfamily A member 2 OS=Homo sapiens OX=9606 GN=DNAJA2 PE=1 SV=1	DnaJ homolog subfamily A member 2	DNAJA2	Homo sapiens	1	4	4	4	2	2	4	4	3	1	2	2	4	4	3	1	2	2	4	4	3	1	2022-09-11	2022-09-11	2022-09-11	45745	412	412	1933-03-01	3	4	6	6	3	2	0	88812	By MS/MS	By MS/MS	By MS/MS
P84090	sp|P84090|ERH_HUMAN;sp|P80230|ERH_PIG	sp|P84090|ERH_HUMAN	4;1	4;1	4;1	sp|P84090|ERH_HUMAN Enhancer of rudimentary homolog OS=Homo sapiens OX=9606 GN=ERH PE=1 SV=1	Enhancer of rudimentary homolog	ERH	Homo sapiens	2	4	4	4	3	3	2	2	2	2	3	3	2	2	2	2	3	3	2	2	2	2	44.2	44.2	44.2	12259	104	104;32	2023-03-01	4	7	4	4	4	3	0	88705	By MS/MS	By MS/MS	By MS/MS
P19338	sp|P19338|NUCL_HUMAN	sp|P19338|NUCL_HUMAN	7	7	7	sp|P19338|NUCL_HUMAN Nucleolin OS=Homo sapiens OX=9606 GN=NCL PE=1 SV=3	Nucleolin	NCL	Homo sapiens	1	7	7	7	5	6	7	6	6	6	5	6	7	6	6	6	5	6	7	6	6	6	2022-04-10	2022-04-10	2022-04-10	76613	710	710	1951-03-01	10	12	11	8	10	12	0	88677	By MS/MS	By MS/MS	By MS/MS
Q9Y383	sp|Q9Y383|LC7L2_HUMAN;sp|Q9NQ29|LUC7L_HUMAN	sp|Q9Y383|LC7L2_HUMAN;sp|Q9NQ29|LUC7L_HUMAN	2;1	2;1	2;1	sp|Q9Y383|LC7L2_HUMAN Putative RNA-binding protein Luc7-like 2 OS=Homo sapiens OX=9606 GN=LUC7L2 PE=1 SV=2;sp|Q9NQ29|LUC7L_HUMAN Putative RNA-binding protein Luc7-like 1 OS=Homo sapiens OX=9606 GN=LUC7L PE=1 SV=1	Putative RNA-binding protein Luc7-like 2	LUC7L2	Homo sapiens	2	2	2	2	2	2	1	1	1	0	2	2	1	1	1	0	2	2	1	1	1	0	2022-04-06	2022-04-06	2022-04-06	46513	392	392;371	1954-02-01	4	4	1	2	2		0	88557	By MS/MS	By MS/MS	By MS/MS
P27816	sp|P27816|MAP4_HUMAN	sp|P27816|MAP4_HUMAN	3	3	3	sp|P27816|MAP4_HUMAN Microtubule-associated protein 4 OS=Homo sapiens OX=9606 GN=MAP4 PE=1 SV=3	Microtubule-associated protein 4	MAP4	Homo sapiens	1	3	3	3	3	2	3	3	3	1	3	2	3	3	3	1	3	2	3	3	3	1	2022-05-03	2022-05-03	2022-05-03	121	1152	1152	2024-03-01	3	4	5	4	4	1	0	88356	By MS/MS	By MS/MS	By MS/MS
Q05329	sp|Q05329|DCE2_HUMAN;sp|P48321|DCE2_PIG	sp|Q05329|DCE2_HUMAN;sp|P48321|DCE2_PIG	3;2	3;2	3;2	sp|Q05329|DCE2_HUMAN Glutamate decarboxylase 2 OS=Homo sapiens OX=9606 GN=GAD2 PE=1 SV=1;sp|P48321|DCE2_PIG Glutamate decarboxylase 2 OS=Sus scrofa OX=9823 GN=GAD2 PE=2 SV=1	Glutamate decarboxylase 2	GAD2	Homo sapiens	2	3	3	3	0	1	0	0	2	0	0	1	0	0	2	0	0	1	0	0	2	0	2022-04-09	2022-04-09	2022-04-09	65411	585	585;585	2022-05-03		2			2		0	88068		By MS/MS
P52552	sp|P52552|PRDX2_PIG	sp|P52552|PRDX2_PIG	3	2	2	sp|P52552|PRDX2_PIG Peroxiredoxin-2 (Fragment) OS=Sus scrofa OX=9823 GN=PRDX2 PE=2 SV=1	Peroxiredoxin-2 (Fragment)	PRDX2	Sus scrofa	1	3	2	2	3	3	3	3	3	3	2	2	2	2	2	2	2	2	2	2	2	2	2022-03-21	15	15	13723	127	127	2026-03-01	6	7	7	5	4	5	0	87589	By MS/MS	By MS/MS	By MS/MS
Q9NP72	sp|Q9NP72|RAB18_HUMAN	sp|Q9NP72|RAB18_HUMAN	4	4	4	sp|Q9NP72|RAB18_HUMAN Ras-related protein Rab-18 OS=Homo sapiens OX=9606 GN=RAB18 PE=1 SV=1	Ras-related protein Rab-18	RAB18	Homo sapiens	1	4	4	4	3	4	4	4	2	2	3	4	4	4	2	2	3	4	4	4	2	2	2022-07-27	2022-07-27	2022-07-27	22977	206	206	1931-03-01	4	6	6	6	4	3	0	87064	By MS/MS	By MS/MS	By MS/MS
Q9BY11	sp|Q9BY11|PACN1_HUMAN	sp|Q9BY11|PACN1_HUMAN	7	7	7	sp|Q9BY11|PACN1_HUMAN Protein kinase C and casein kinase substrate in neurons protein 1 OS=Homo sapiens OX=9606 GN=PACSIN1 PE=1 SV=1	Protein kinase C and casein kinase substrate in neurons protein 1	PACSIN1	Homo sapiens	1	7	7	7	7	6	6	6	6	5	7	6	6	6	6	5	7	6	6	6	6	5	2022-09-18	2022-09-18	2022-09-18	50965	444	444	1932-03-01	12	10	9	9	8	9	0	86552	By MS/MS	By MS/MS	By MS/MS
Q99873	sp|Q99873|ANM1_HUMAN	sp|Q99873|ANM1_HUMAN	2	2	2	sp|Q99873|ANM1_HUMAN Protein arginine N-methyltransferase 1 OS=Homo sapiens OX=9606 GN=PRMT1 PE=1 SV=3	Protein arginine N-methyltransferase 1	PRMT1	Homo sapiens	1	2	2	2	2	2	2	2	2	2	2	2	2	2	2	2	2	2	2	2	2	2	2022-03-07	2022-03-07	2022-03-07	42461	371	371	1983-03-01	2	2	3	4	4	3	0	86464	By MS/MS	By MS/MS	By MS/MS
Q14103	sp|Q14103|HNRPD_HUMAN	sp|Q14103|HNRPD_HUMAN	3	3	3	sp|Q14103|HNRPD_HUMAN Heterogeneous nuclear ribonucleoprotein D0 OS=Homo sapiens OX=9606 GN=HNRNPD PE=1 SV=1	Heterogeneous nuclear ribonucleoprotein D0	HNRNPD	Homo sapiens	1	3	3	3	3	3	3	3	3	3	3	3	3	3	3	3	3	3	3	3	3	3	2022-01-12	2022-01-12	2022-01-12	38434	355	355	1953-03-01	8	8	9	9	9	8	0	85888	By MS/MS	By MS/MS	By MS/MS
P84077	sp|P84077|ARF1_HUMAN;sp|P61204|ARF3_HUMAN	sp|P84077|ARF1_HUMAN;sp|P61204|ARF3_HUMAN	6;6	6;6	3;3	sp|P84077|ARF1_HUMAN ADP-ribosylation factor 1 OS=Homo sapiens OX=9606 GN=ARF1 PE=1 SV=2;sp|P61204|ARF3_HUMAN ADP-ribosylation factor 3 OS=Homo sapiens OX=9606 GN=ARF3 PE=1 SV=2	ADP-ribosylation factor 1	ARF1	Homo sapiens	2	6	6	3	6	6	6	6	6	6	6	6	6	6	6	6	3	3	3	3	3	3	48.1	48.1	2022-04-20	20697	181	181;181	1955-03-01	14	16	16	14	18	15	0	85844	By MS/MS	By MS/MS	By MS/MS
P09497	sp|P09497|CLCB_HUMAN	sp|P09497|CLCB_HUMAN	3	3	3	sp|P09497|CLCB_HUMAN Clathrin light chain B OS=Homo sapiens OX=9606 GN=CLTB PE=1 SV=1	Clathrin light chain B	CLTB	Homo sapiens	1	3	3	3	2	2	2	2	3	2	2	2	2	2	3	2	2	2	2	2	3	2	2022-09-17	2022-09-17	2022-09-17	25.19	229	229	1939-03-01	3	4	3	2	3	3	0	85275	By MS/MS	By MS/MS	By MS/MS
P41567	sp|P41567|EIF1_HUMAN;sp|P61220|EIF1B_PIG;sp|O60739|EIF1B_HUMAN	sp|P41567|EIF1_HUMAN;sp|P61220|EIF1B_PIG;sp|O60739|EIF1B_HUMAN	3;2;2	3;2;2	3;2;2	sp|P41567|EIF1_HUMAN Eukaryotic translation initiation factor 1 OS=Homo sapiens OX=9606 GN=EIF1 PE=1 SV=1;sp|P61220|EIF1B_PIG Eukaryotic translation initiation factor 1b OS=Sus scrofa OX=9823 GN=EIF1B PE=3 SV=1;sp|O60739|EIF1B_HUMAN Eukaryotic translation	Eukaryotic translation initiation factor 1	EIF1	Homo sapiens	3	3	3	3	3	2	3	3	3	2	3	2	3	3	3	2	3	2	3	3	3	2	48.7	48.7	48.7	12732	113	113;113;113	1942-03-01	3	4	6	4	5	2	0	85238	By matching	By MS/MS	By MS/MS
P61586	sp|P61586|RHOA_HUMAN;sp|P08134|RHOC_HUMAN;sp|P62745|RHOB_HUMAN	sp|P61586|RHOA_HUMAN;sp|P08134|RHOC_HUMAN	3;2;1	3;2;1	3;2;1	sp|P61586|RHOA_HUMAN Transforming protein RhoA OS=Homo sapiens OX=9606 GN=RHOA PE=1 SV=1;sp|P08134|RHOC_HUMAN Rho-related GTP-binding protein RhoC OS=Homo sapiens OX=9606 GN=RHOC PE=1 SV=1	Transforming protein RhoA	RHOA	Homo sapiens	3	3	3	3	3	2	3	2	2	2	3	2	3	2	2	2	3	2	3	2	2	2	2022-03-22	2022-03-22	2022-03-22	21768	193	193;193;196	2019-03-01	5	4	4	2	2	4	0	84927	By MS/MS	By MS/MS	By MS/MS
Q13509	sp|Q13509|TBB3_HUMAN	sp|Q13509|TBB3_HUMAN	19	10	9	sp|Q13509|TBB3_HUMAN Tubulin beta-3 chain OS=Homo sapiens OX=9606 GN=TUBB3 PE=1 SV=2	Tubulin beta-3 chain	TUBB3	Homo sapiens	1	19	10	9	15	17	17	17	17	13	6	8	8	8	8	4	5	8	7	7	7	4	60.7	35.6	32.9	50432	450	450	2027-03-01	13	18	18	19	14	7	0	84817	By MS/MS	By MS/MS	By MS/MS
P32969	sp|P32969|RL9_HUMAN	sp|P32969|RL9_HUMAN	2	2	2	sp|P32969|RL9_HUMAN 60S ribosomal protein L9 OS=Homo sapiens OX=9606 GN=RPL9 PE=1 SV=1	60S ribosomal protein L9	RPL9	Homo sapiens	1	2	2	2	2	2	2	2	2	1	2	2	2	2	2	1	2	2	2	2	2	1	2022-01-15	2022-01-15	2022-01-15	21863	192	192	2022-07-03	3	3	3	3	2	1	0	84411	By MS/MS	By MS/MS	By MS/MS
P19620	sp|P19620|ANXA2_PIG;sp|P07355|ANXA2_HUMAN;sp|A6NMY6|AXA2L_HUMAN	sp|P19620|ANXA2_PIG;sp|P07355|ANXA2_HUMAN;sp|A6NMY6|AXA2L_HUMAN	9;7;5	9;7;5	9;7;5	sp|P19620|ANXA2_PIG Annexin A2 OS=Sus scrofa OX=9823 GN=ANXA2 PE=1 SV=4;sp|P07355|ANXA2_HUMAN Annexin A2 OS=Homo sapiens OX=9606 GN=ANXA2 PE=1 SV=2;sp|A6NMY6|AXA2L_HUMAN Putative annexin A2-like protein OS=Homo sapiens OX=9606 GN=ANXA2P2 PE=5 SV=2	Annexin A2	ANXA2	Sus scrofa	3	9	9	9	8	7	7	6	8	7	8	7	7	6	8	7	8	7	7	6	8	7	36	36	36	38422	339	339;339;339	1946-03-01	13	10	13	11	12	11	0	84281	By MS/MS	By MS/MS	By MS/MS
P61019	sp|P61019|RAB2A_HUMAN;sp|Q8WUD1|RAB2B_HUMAN	sp|P61019|RAB2A_HUMAN;sp|Q8WUD1|RAB2B_HUMAN	6;4	6;4	6;4	sp|P61019|RAB2A_HUMAN Ras-related protein Rab-2A OS=Homo sapiens OX=9606 GN=RAB2A PE=1 SV=1;sp|Q8WUD1|RAB2B_HUMAN Ras-related protein Rab-2B OS=Homo sapiens OX=9606 GN=RAB2B PE=1 SV=1	Ras-related protein Rab-2A	RAB2A	Homo sapiens	2	6	6	6	5	4	5	5	5	5	5	4	5	5	5	5	5	4	5	5	5	5	36.3	36.3	36.3	23545	212	212;216	1963-03-01	7	6	8	9	8	8	0	84047	By MS/MS	By MS/MS	By MS/MS
P80276	sp|P80276|ALDR_PIG;sp|P15121|ALDR_HUMAN	sp|P80276|ALDR_PIG	3;1	3;1	3;1	sp|P80276|ALDR_PIG Aldo-keto reductase family 1 member B1 OS=Sus scrofa OX=9823 GN=AKR1B1 PE=1 SV=2	Aldo-keto reductase family 1 member B1	AKR1B1	Sus scrofa	2	3	3	3	2	3	1	1	1	1	2	3	1	1	1	1	2	3	1	1	1	1	2022-06-19	2022-06-19	2022-06-19	35868	316	316;316	1931-03-01	2	3	3	1	2	2	0	83967	By MS/MS	By MS/MS	By MS/MS
Q710C4	sp|Q710C4|SAHH_PIG;sp|P23526|SAHH_HUMAN	sp|Q710C4|SAHH_PIG;sp|P23526|SAHH_HUMAN	14;9	14;9	14;9	sp|Q710C4|SAHH_PIG Adenosylhomocysteinase OS=Sus scrofa OX=9823 GN=AHCY PE=3 SV=3;sp|P23526|SAHH_HUMAN Adenosylhomocysteinase OS=Homo sapiens OX=9606 GN=AHCY PE=1 SV=4	Adenosylhomocysteinase	AHCY	Sus scrofa	2	14	14	14	12	11	10	9	9	9	12	11	10	9	9	9	12	11	10	9	9	9	37.5	37.5	37.5	47694	432	432;432	2025-03-01	22	26	15	15	16	17	0	83834	By MS/MS	By MS/MS	By MS/MS
P67937	sp|P67937|TPM4_PIG;sp|P67936|TPM4_HUMAN	sp|P67937|TPM4_PIG;sp|P67936|TPM4_HUMAN	7;7	7;7	3;3	sp|P67937|TPM4_PIG Tropomyosin alpha-4 chain OS=Sus scrofa OX=9823 GN=TPM4 PE=2 SV=3;sp|P67936|TPM4_HUMAN Tropomyosin alpha-4 chain OS=Homo sapiens OX=9606 GN=TPM4 PE=1 SV=3	Tropomyosin alpha-4 chain	TPM4	Sus scrofa	2	7	7	3	7	5	4	4	4	4	7	5	4	4	4	4	3	2	1	1	1	1	2022-06-30	2022-06-30	19	28521	248	248;248	1933-03-01	9	10	4	6	6	8	0	83661	By MS/MS	By MS/MS	By MS/MS
P37837	sp|P37837|TALDO_HUMAN;sp|Q29593|TALDO_PIG	sp|P37837|TALDO_HUMAN	3;1	3;1	3;1	sp|P37837|TALDO_HUMAN Transaldolase OS=Homo sapiens OX=9606 GN=TALDO1 PE=1 SV=2	Transaldolase	TALDO1	Homo sapiens	2	3	3	3	3	3	3	3	3	3	3	3	3	3	3	3	3	3	3	3	3	3	2022-02-09	2022-02-09	2022-02-09	37.54	337	337;61	1933-03-01	7	6	7	6	4	6	0	82951	By MS/MS	By MS/MS	By MS/MS
P13618	sp|P13618|ATP5J_PIG	sp|P13618|ATP5J_PIG	5	5	5	sp|P13618|ATP5J_PIG ATP synthase-coupling factor 6, mitochondrial OS=Sus scrofa OX=9823 GN=ATP5PF PE=1 SV=1	ATP synthase-coupling factor 6, mitochondrial	ATP5PF	Sus scrofa	1	5	5	5	5	4	4	4	4	4	5	4	4	4	4	4	5	4	4	4	4	4	57.9	57.9	57.9	89299	76	76	1943-03-01	10	9	7	8	8	9	0	82894	By MS/MS	By MS/MS	By MS/MS
P20305	sp|P20305|GELS_PIG;sp|P06396|GELS_HUMAN;CON__Q3SX14	sp|P20305|GELS_PIG;sp|P06396|GELS_HUMAN;CON__Q3SX14	12;7;6	12;7;6	12;7;6	sp|P20305|GELS_PIG Gelsolin (Fragment) OS=Sus scrofa OX=9823 GN=GSN PE=1 SV=1;sp|P06396|GELS_HUMAN Gelsolin OS=Homo sapiens OX=9606 GN=GSN PE=1 SV=1;	Gelsolin (Fragment)	GSN	Sus scrofa	3	12	12	12	8	7	9	8	9	7	8	7	9	8	9	7	8	7	9	8	9	7	2022-01-24	2022-01-24	2022-01-24	84774	772	772;782;781	1935-03-01	15	13	13	12	14	10	0	82579	By MS/MS	By MS/MS	By MS/MS
Q6SEG5	sp|Q6SEG5|UCHL1_PIG;sp|P09936|UCHL1_HUMAN	sp|Q6SEG5|UCHL1_PIG	4;1	4;1	4;1	sp|Q6SEG5|UCHL1_PIG Ubiquitin carboxyl-terminal hydrolase isozyme L1 OS=Sus scrofa OX=9823 GN=UCHL1 PE=2 SV=1	Ubiquitin carboxyl-terminal hydrolase isozyme L1	UCHL1	Sus scrofa	2	4	4	4	2	4	4	4	4	4	2	4	4	4	4	4	2	4	4	4	4	4	2022-08-31	2022-08-31	2022-08-31	24859	223	223;223	1942-03-01	10	12	11	10	9	10	0	82517	By MS/MS	By MS/MS	By MS/MS
Q9NVA2	sp|Q9NVA2|SEP11_HUMAN;REV__sp|Q9NS37|ZHANG_HUMAN;sp|Q9P0V9|SEP10_HUMAN	sp|Q9NVA2|SEP11_HUMAN	8;1;1	8;1;1	6;1;0	sp|Q9NVA2|SEP11_HUMAN Septin-11 OS=Homo sapiens OX=9606 GN=SEPTIN11 PE=1 SV=3	Septin-11	SEPTIN11	Homo sapiens	3	8	8	6	5	6	5	4	4	5	5	6	5	4	4	5	4	5	4	3	3	4	2022-05-23	2022-05-23	2022-06-16	49398	429	429;354;454	1933-03-01	7	10	7	6	7	6	0	82389	By MS/MS	By MS/MS	By MS/MS
Q3ZCM7	sp|Q3ZCM7|TBB8_HUMAN	sp|Q3ZCM7|TBB8_HUMAN	9	2	2	sp|Q3ZCM7|TBB8_HUMAN Tubulin beta-8 chain OS=Homo sapiens OX=9606 GN=TUBB8 PE=1 SV=2	Tubulin beta-8 chain	TUBB8	Homo sapiens	1	9	2	2	9	9	6	8	6	6	2	2	1	2	1	0	2	2	1	2	1	0	2022-03-24	2022-04-07	2022-04-07	49775	444	444	3	2	4	2	4	2		0	82236	By MS/MS	By MS/MS	By MS/MS
P20700	sp|P20700|LMNB1_HUMAN	sp|P20700|LMNB1_HUMAN	6	6	6	sp|P20700|LMNB1_HUMAN Lamin-B1 OS=Homo sapiens OX=9606 GN=LMNB1 PE=1 SV=2	Lamin-B1	LMNB1	Homo sapiens	1	6	6	6	5	5	5	5	4	5	5	5	5	5	4	5	5	5	5	5	4	5	2022-05-13	2022-05-13	2022-05-13	66408	586	586	2022-03-03	10	9	5	8	7	7	0	82231	By MS/MS	By MS/MS	By MS/MS
P28491	sp|P28491|CALR_PIG;sp|P27797|CALR_HUMAN	sp|P28491|CALR_PIG;sp|P27797|CALR_HUMAN	13;9	13;9	13;9	sp|P28491|CALR_PIG Calreticulin OS=Sus scrofa OX=9823 GN=CALR PE=1 SV=3;sp|P27797|CALR_HUMAN Calreticulin OS=Homo sapiens OX=9606 GN=CALR PE=1 SV=1	Calreticulin	CALR	Sus scrofa	2	13	13	13	12	12	12	11	11	9	12	12	12	11	11	9	12	12	12	11	11	9	54.2	54.2	54.2	48287	417	417;417	1937-03-01	25	33	30	25	29	20	0	82017	By MS/MS	By MS/MS	By MS/MS
P62241	sp|P62241|RS8_HUMAN	sp|P62241|RS8_HUMAN	4	4	4	sp|P62241|RS8_HUMAN 40S ribosomal protein S8 OS=Homo sapiens OX=9606 GN=RPS8 PE=1 SV=2	40S ribosomal protein S8	RPS8	Homo sapiens	1	4	4	4	4	4	3	4	4	4	4	4	3	4	4	4	4	4	3	4	4	4	2022-04-26	2022-04-26	2022-04-26	24205	208	208	1935-03-01	7	8	4	7	5	6	0	81869	By MS/MS	By MS/MS	By MS/MS
O79876	sp|O79876|COX1_PIG;sp|P00395|COX1_HUMAN	sp|O79876|COX1_PIG	3;1	3;1	3;1	sp|O79876|COX1_PIG Cytochrome c oxidase subunit 1 OS=Sus scrofa OX=9823 GN=MT-CO1 PE=3 SV=2	Cytochrome c oxidase subunit 1	MT-CO1	Sus scrofa	2	3	3	3	2	2	2	2	2	0	2	2	2	2	2	0	2	2	2	2	2	0	2022-06-12	2022-06-12	2022-06-12	56958	514	514;513	2015-03-01	4	3	4	4	5		0	81811	By MS/MS	By MS/MS	By MS/MS
Q9BVK6	sp|Q9BVK6|TMED9_HUMAN	sp|Q9BVK6|TMED9_HUMAN	2	2	1	sp|Q9BVK6|TMED9_HUMAN Transmembrane emp24 domain-containing protein 9 OS=Homo sapiens OX=9606 GN=TMED9 PE=1 SV=2	Transmembrane emp24 domain-containing protein 9	TMED9	Homo sapiens	1	2	2	1	1	2	2	2	2	1	1	2	2	2	2	1	1	1	1	1	1	1	2022-09-11	2022-09-11	2022-07-04	27277	235	235	1944-03-01	2	4	3	4	3	2	0	81056	By MS/MS	By MS/MS	By MS/MS
Q14195	sp|Q14195|DPYL3_HUMAN	sp|Q14195|DPYL3_HUMAN	10	8	8	sp|Q14195|DPYL3_HUMAN Dihydropyrimidinase-related protein 3 OS=Homo sapiens OX=9606 GN=DPYSL3 PE=1 SV=1	Dihydropyrimidinase-related protein 3	DPYSL3	Homo sapiens	1	10	8	8	8	6	5	4	5	5	6	4	3	2	3	4	6	4	3	2	3	4	2022-02-28	2022-09-21	2022-09-21	61963	570	570	1933-03-01	11	6	6	4	7	8	0	80865	By MS/MS	By MS/MS	By MS/MS
P49821	sp|P49821|NDUV1_HUMAN	sp|P49821|NDUV1_HUMAN	5	5	5	sp|P49821|NDUV1_HUMAN NADH dehydrogenase [ubiquinone] flavoprotein 1, mitochondrial OS=Homo sapiens OX=9606 GN=NDUFV1 PE=1 SV=4	NADH dehydrogenase [ubiquinone] flavoprotein 1, mitochondrial	NDUFV1	Homo sapiens	1	5	5	5	5	4	4	4	4	4	5	4	4	4	4	4	5	4	4	4	4	4	2022-06-16	2022-06-16	2022-06-16	50817	464	464	2022-03-03	9	8	9	6	8	6	0	80764	By MS/MS	By MS/MS	By MS/MS
Q86UP2	sp|Q86UP2|KTN1_HUMAN	sp|Q86UP2|KTN1_HUMAN	4	4	4	sp|Q86UP2|KTN1_HUMAN Kinectin OS=Homo sapiens OX=9606 GN=KTN1 PE=1 SV=1	Kinectin	KTN1	Homo sapiens	1	4	4	4	2	4	3	1	1	1	2	4	3	1	1	1	2	4	3	1	1	1	2022-04-03	2022-04-03	2022-04-03	156.27	1357	1357	2022-06-03	2	7	3	2	2	2	0	80527	By MS/MS	By MS/MS	By MS/MS
P68366	sp|P68366|TBA4A_HUMAN	sp|P68366|TBA4A_HUMAN	17	3	3	sp|P68366|TBA4A_HUMAN Tubulin alpha-4A chain OS=Homo sapiens OX=9606 GN=TUBA4A PE=1 SV=1	Tubulin alpha-4A chain	TUBA4A	Homo sapiens	1	17	3	3	15	15	15	15	16	14	3	2	3	3	3	2	3	2	3	3	3	2	53.3	10	10	49924	448	448	1932-03-01	5	4	5	7	5	2	0	80506	By MS/MS	By MS/MS	By MS/MS
Q9NSD9	sp|Q9NSD9|SYFB_HUMAN	sp|Q9NSD9|SYFB_HUMAN	4	4	4	sp|Q9NSD9|SYFB_HUMAN Phenylalanine--tRNA ligase beta subunit OS=Homo sapiens OX=9606 GN=FARSB PE=1 SV=3	Phenylalanine--tRNA ligase beta subunit	FARSB	Homo sapiens	1	4	4	4	4	2	3	3	3	0	4	2	3	3	3	0	4	2	3	3	3	0	8	8	8	66115	589	589	1992-02-01	6	4	5	4	5		0	80489	By MS/MS	By MS/MS	By MS/MS
Q6Q7J2	sp|Q6Q7J2|GDIB_PIG	sp|Q6Q7J2|GDIB_PIG	13	10	6	sp|Q6Q7J2|GDIB_PIG Rab GDP dissociation inhibitor beta OS=Sus scrofa OX=9823 GN=GDI2 PE=2 SV=1	Rab GDP dissociation inhibitor beta	GDI2	Sus scrofa	1	13	10	6	10	13	11	10	11	9	8	10	8	8	8	6	5	6	4	5	5	4	42.2	2022-05-31	2022-02-18	50267	445	445	1938-03-01	12	20	14	13	15	11	0	79811	By MS/MS	By MS/MS	By MS/MS
P28074	sp|P28074|PSB5_HUMAN	sp|P28074|PSB5_HUMAN	3	3	3	sp|P28074|PSB5_HUMAN Proteasome subunit beta type-5 OS=Homo sapiens OX=9606 GN=PSMB5 PE=1 SV=3	Proteasome subunit beta type-5	PSMB5	Homo sapiens	1	3	3	3	2	3	3	2	2	2	2	3	3	2	2	2	2	3	3	2	2	2	16	16	16	28.48	263	263	2022-03-03	4	5	4	3	4	3	0	79601	By MS/MS	By MS/MS	By MS/MS
Q9Y570	sp|Q9Y570|PPME1_HUMAN	sp|Q9Y570|PPME1_HUMAN	3	3	3	sp|Q9Y570|PPME1_HUMAN Protein phosphatase methylesterase 1 OS=Homo sapiens OX=9606 GN=PPME1 PE=1 SV=3	Protein phosphatase methylesterase 1	PPME1	Homo sapiens	1	3	3	3	3	3	3	2	3	1	3	3	3	2	3	1	3	3	3	2	3	1	2022-01-09	2022-01-09	2022-01-09	42315	386	386	2026-03-01	4	5	4	3	5	2	0	79562	By MS/MS	By MS/MS	By MS/MS
P06737	sp|P06737|PYGL_HUMAN	sp|P06737|PYGL_HUMAN	6	6	5	sp|P06737|PYGL_HUMAN Glycogen phosphorylase, liver form OS=Homo sapiens OX=9606 GN=PYGL PE=1 SV=4	Glycogen phosphorylase, liver form	PYGL	Homo sapiens	1	6	6	5	6	4	5	5	5	5	6	4	5	5	5	5	5	3	4	4	4	4	8	8	2022-06-06	97147	847	847	1955-03-01	7	8	6	8	7	8	0	79525	By MS/MS	By MS/MS	By MS/MS
Q9UPY8	sp|Q9UPY8|MARE3_HUMAN	sp|Q9UPY8|MARE3_HUMAN	4	4	3	sp|Q9UPY8|MARE3_HUMAN Microtubule-associated protein RP/EB family member 3 OS=Homo sapiens OX=9606 GN=MAPRE3 PE=1 SV=1	Microtubule-associated protein RP/EB family member 3	MAPRE3	Homo sapiens	1	4	4	3	3	2	1	2	2	1	3	2	1	2	2	1	2	2	1	2	2	1	2022-04-21	2022-04-21	2022-01-18	31982	281	281	2025-03-01	5	2	1	2	4	2	0	79498	By MS/MS	By MS/MS	By MS/MS
Q99623	sp|Q99623|PHB2_HUMAN	sp|Q99623|PHB2_HUMAN	4	4	4	sp|Q99623|PHB2_HUMAN Prohibitin-2 OS=Homo sapiens OX=9606 GN=PHB2 PE=1 SV=2	Prohibitin-2	PHB2	Homo sapiens	1	4	4	4	3	3	2	2	3	2	3	3	2	2	3	2	3	3	2	2	3	2	2022-01-18	2022-01-18	2022-01-18	33296	299	299	2023-03-01	4	6	3	2	4	3	0	79479	By MS/MS	By MS/MS	By MS/MS
Q16851	sp|Q16851|UGPA_HUMAN;sp|P79303|UGPA_PIG	sp|Q16851|UGPA_HUMAN;sp|P79303|UGPA_PIG	3;2	3;2	3;2	sp|Q16851|UGPA_HUMAN UTP--glucose-1-phosphate uridylyltransferase OS=Homo sapiens OX=9606 GN=UGP2 PE=1 SV=5;sp|P79303|UGPA_PIG UTP--glucose-1-phosphate uridylyltransferase OS=Sus scrofa OX=9823 GN=UGP2 PE=2 SV=3	UTP--glucose-1-phosphate uridylyltransferase	UGP2	Homo sapiens	2	3	3	3	3	3	3	2	2	2	3	3	3	2	2	2	3	3	3	2	2	2	2022-03-08	2022-03-08	2022-03-08	56.94	508	508;508	2024-03-01	4	3	5	4	3	2	0	79265	By MS/MS	By MS/MS	By MS/MS
P48643	sp|P48643|TCPE_HUMAN	sp|P48643|TCPE_HUMAN	8	8	8	sp|P48643|TCPE_HUMAN T-complex protein 1 subunit epsilon OS=Homo sapiens OX=9606 GN=CCT5 PE=1 SV=1	T-complex protein 1 subunit epsilon	CCT5	Homo sapiens	1	8	8	8	7	6	7	7	8	6	7	6	7	7	8	6	7	6	7	7	8	6	2022-05-23	2022-05-23	2022-05-23	59.67	541	541	1937-03-01	11	13	11	12	12	8	0	79024	By MS/MS	By MS/MS	By MS/MS
O19069	sp|O19069|SUCA_PIG;sp|P53597|SUCA_HUMAN	sp|O19069|SUCA_PIG;sp|P53597|SUCA_HUMAN	3;2	3;2	3;2	sp|O19069|SUCA_PIG Succinate--CoA ligase [ADP/GDP-forming] subunit alpha, mitochondrial OS=Sus scrofa OX=9823 GN=SUCLG1 PE=1 SV=2;sp|P53597|SUCA_HUMAN Succinate--CoA ligase [ADP/GDP-forming] subunit alpha, mitochondrial OS=Homo sapiens OX=9606 GN=SUCLG1 PE	Succinate--CoA ligase [ADP/GDP-forming] subunit alpha, mitochondrial	SUCLG1	Sus scrofa	2	3	3	3	1	2	2	2	2	3	1	2	2	2	2	3	1	2	2	2	2	3	15	15	15	36116	346	346;346	1963-03-01	2	4	3	3	4	3	0	78963	By MS/MS	By MS/MS	By MS/MS
Q15363	sp|Q15363|TMED2_HUMAN	sp|Q15363|TMED2_HUMAN	1	1	1	sp|Q15363|TMED2_HUMAN Transmembrane emp24 domain-containing protein 2 OS=Homo sapiens OX=9606 GN=TMED2 PE=1 SV=1	Transmembrane emp24 domain-containing protein 2	TMED2	Homo sapiens	1	1	1	1	1	0	1	1	0	1	1	0	1	1	0	1	1	0	1	1	0	1	2022-05-04	2022-05-04	2022-05-04	22761	201	201	1983-03-01	1		2	1		2	0	78002	By MS/MS		By MS/MS
O75083	sp|O75083|WDR1_HUMAN	sp|O75083|WDR1_HUMAN	9	9	9	sp|O75083|WDR1_HUMAN WD repeat-containing protein 1 OS=Homo sapiens OX=9606 GN=WDR1 PE=1 SV=4	WD repeat-containing protein 1	WDR1	Homo sapiens	1	9	9	9	8	8	8	8	8	6	8	8	8	8	8	6	8	8	8	8	8	6	2022-07-29	2022-07-29	2022-07-29	66193	606	606	2022-03-03	14	15	13	16	12	9	0	77528	By MS/MS	By MS/MS	By MS/MS
Q9UHV9	sp|Q9UHV9|PFD2_HUMAN	sp|Q9UHV9|PFD2_HUMAN	2	2	2	sp|Q9UHV9|PFD2_HUMAN Prefoldin subunit 2 OS=Homo sapiens OX=9606 GN=PFDN2 PE=1 SV=1	Prefoldin subunit 2	PFDN2	Homo sapiens	1	2	2	2	2	2	2	2	2	2	2	2	2	2	2	2	2	2	2	2	2	2	2022-09-16	2022-09-16	2022-09-16	16648	154	154	1939-03-01	3	4	2	3	4	2	0	77258	By MS/MS	By MS/MS	By MS/MS
Q6U841	sp|Q6U841|S4A10_HUMAN;sp|Q2Y0W8|S4A8_HUMAN	sp|Q6U841|S4A10_HUMAN;sp|Q2Y0W8|S4A8_HUMAN	3;2	3;2	3;2	sp|Q6U841|S4A10_HUMAN Sodium-driven chloride bicarbonate exchanger OS=Homo sapiens OX=9606 GN=SLC4A10 PE=1 SV=1;sp|Q2Y0W8|S4A8_HUMAN Electroneutral sodium bicarbonate exchanger 1 OS=Homo sapiens OX=9606 GN=SLC4A8 PE=1 SV=1	Sodium-driven chloride bicarbonate exchanger	SLC4A10	Homo sapiens	2	3	3	3	3	3	2	2	2	2	3	3	2	2	2	2	3	3	2	2	2	2	2022-07-03	2022-07-03	2022-07-03	125.94	1118	1118;1093	3	5	5	2	3	3	2	0	76981	By MS/MS	By MS/MS	By MS/MS
Q9GL01	sp|Q9GL01|RPN2_PIG;sp|P04844|RPN2_HUMAN	sp|Q9GL01|RPN2_PIG	4;1	4;1	4;1	sp|Q9GL01|RPN2_PIG Dolichyl-diphosphooligosaccharide--protein glycosyltransferase subunit 2 OS=Sus scrofa OX=9823 GN=RPN2 PE=2 SV=1	Dolichyl-diphosphooligosaccharide--protein glycosyltransferase subunit 2	RPN2	Sus scrofa	2	4	4	4	1	2	3	4	3	2	1	2	3	4	3	2	1	2	3	4	3	2	2022-08-11	2022-08-11	2022-08-11	69273	629	629;631	1967-03-01	2	4	4	7	4	3	0	76357	By MS/MS	By MS/MS	By MS/MS
P35527	sp|P35527|K1C9_HUMAN;CON__P35527	sp|P35527|K1C9_HUMAN;CON__P35527	9;9	9;9	9;9	sp|P35527|K1C9_HUMAN Keratin, type I cytoskeletal 9 OS=Homo sapiens OX=9606 GN=KRT9 PE=1 SV=3;	Keratin, type I cytoskeletal 9	KRT9	Homo sapiens	2	9	9	9	6	8	9	5	6	5	6	8	9	5	6	5	6	8	9	5	6	5	2022-08-30	2022-08-30	2022-08-30	62064	623	623;623	2022-03-01	10	14	12	7	11	6	0	76036	By MS/MS	By MS/MS	By MS/MS
Q9BTT0	sp|Q9BTT0|AN32E_HUMAN	sp|Q9BTT0|AN32E_HUMAN	4	4	4	sp|Q9BTT0|AN32E_HUMAN Acidic leucine-rich nuclear phosphoprotein 32 family member E OS=Homo sapiens OX=9606 GN=ANP32E PE=1 SV=1	Acidic leucine-rich nuclear phosphoprotein 32 family member E	ANP32E	Homo sapiens	1	4	4	4	4	2	4	4	4	2	4	2	4	4	4	2	4	2	4	4	4	2	2022-04-22	2022-04-22	2022-04-22	30692	268	268	1938-03-01	7	3	9	8	7	3	0	75526	By MS/MS	By MS/MS	By MS/MS
P63208	sp|P63208|SKP1_HUMAN	sp|P63208|SKP1_HUMAN	4	4	4	sp|P63208|SKP1_HUMAN S-phase kinase-associated protein 1 OS=Homo sapiens OX=9606 GN=SKP1 PE=1 SV=2	S-phase kinase-associated protein 1	SKP1	Homo sapiens	1	4	4	4	3	3	2	2	2	2	3	3	2	2	2	2	3	3	2	2	2	2	2022-04-26	2022-04-26	2022-04-26	18658	163	163	1931-03-01	4	5	6	4	4	3	0	75282	By MS/MS	By MS/MS	By MS/MS
Q9BV23	sp|Q9BV23|ABHD6_HUMAN	sp|Q9BV23|ABHD6_HUMAN	2	2	2	sp|Q9BV23|ABHD6_HUMAN Monoacylglycerol lipase ABHD6 OS=Homo sapiens OX=9606 GN=ABHD6 PE=1 SV=1	Monoacylglycerol lipase ABHD6	ABHD6	Homo sapiens	1	2	2	2	1	2	2	2	2	2	1	2	2	2	2	2	1	2	2	2	2	2	2022-07-07	2022-07-07	2022-07-07	38.33	337	337	1973-03-01	1	3	2	4	3	2	0	75051	By MS/MS	By MS/MS	By matching
O43242	sp|O43242|PSMD3_HUMAN	sp|O43242|PSMD3_HUMAN	2	2	2	sp|O43242|PSMD3_HUMAN 26S proteasome non-ATPase regulatory subunit 3 OS=Homo sapiens OX=9606 GN=PSMD3 PE=1 SV=2	26S proteasome non-ATPase regulatory subunit 3	PSMD3	Homo sapiens	1	2	2	2	2	2	2	2	2	2	2	2	2	2	2	2	2	2	2	2	2	2	2022-09-04	2022-09-04	2022-09-04	60977	534	534	1962-03-01	3	3	4	4	3	4	0	75027	By MS/MS	By MS/MS	By MS/MS
P60983	sp|P60983|GMFB_HUMAN	sp|P60983|GMFB_HUMAN	2	2	2	sp|P60983|GMFB_HUMAN Glia maturation factor beta OS=Homo sapiens OX=9606 GN=GMFB PE=1 SV=2	Glia maturation factor beta	GMFB	Homo sapiens	1	2	2	2	2	2	1	1	1	1	2	2	1	1	1	1	2	2	1	1	1	1	19	19	19	16713	142	142	1931-03-01	2	4	1	2	2	2	0	74762	By MS/MS	By MS/MS	By MS/MS
O95831	sp|O95831|AIFM1_HUMAN	sp|O95831|AIFM1_HUMAN	9	9	9	sp|O95831|AIFM1_HUMAN Apoptosis-inducing factor 1, mitochondrial OS=Homo sapiens OX=9606 GN=AIFM1 PE=1 SV=1	Apoptosis-inducing factor 1, mitochondrial	AIFM1	Homo sapiens	1	9	9	9	8	8	8	9	8	6	8	8	8	9	8	6	8	8	8	9	8	6	23	23	23	66.9	613	613	1935-03-01	15	14	11	15	13	10	0	74575	By MS/MS	By MS/MS	By MS/MS
Q9ULU8	sp|Q9ULU8|CAPS1_HUMAN;sp|Q86UW7|CAPS2_HUMAN	sp|Q9ULU8|CAPS1_HUMAN	13;2	13;2	13;2	sp|Q9ULU8|CAPS1_HUMAN Calcium-dependent secretion activator 1 OS=Homo sapiens OX=9606 GN=CADPS PE=1 SV=3	Calcium-dependent secretion activator 1	CADPS	Homo sapiens	2	13	13	13	9	13	9	8	8	4	9	13	9	8	8	4	9	13	9	8	8	4	2022-08-13	2022-08-13	2022-08-13	152.78	1353	1353;1296	2022-04-03	15	21	13	13	13	5	0	74089	By MS/MS	By MS/MS	By MS/MS
Q16543	sp|Q16543|CDC37_HUMAN	sp|Q16543|CDC37_HUMAN	2	2	2	sp|Q16543|CDC37_HUMAN Hsp90 co-chaperone Cdc37 OS=Homo sapiens OX=9606 GN=CDC37 PE=1 SV=1	Hsp90 co-chaperone Cdc37	CDC37	Homo sapiens	1	2	2	2	0	0	2	2	2	1	0	0	2	2	2	1	0	0	2	2	2	1	2022-07-08	2022-07-08	2022-07-08	44468	378	378	2027-04-01			3	3	4	1	0	73997			By MS/MS
P46976	sp|P46976|GLYG_HUMAN	sp|P46976|GLYG_HUMAN	3	3	3	sp|P46976|GLYG_HUMAN Glycogenin-1 OS=Homo sapiens OX=9606 GN=GYG1 PE=1 SV=4	Glycogenin-1	GYG1	Homo sapiens	1	3	3	3	2	1	3	3	3	0	2	1	3	3	3	0	2	1	3	3	3	0	2022-06-12	2022-06-12	2022-06-12	39383	350	350	2025-03-01	4	1	6	4	5		0	73973	By MS/MS	By matching	By MS/MS
Q2XQV4	sp|Q2XQV4|ALDH2_PIG;sp|P05091|ALDH2_HUMAN	sp|Q2XQV4|ALDH2_PIG	10;3	10;3	10;3	sp|Q2XQV4|ALDH2_PIG Aldehyde dehydrogenase, mitochondrial OS=Sus scrofa OX=9823 GN=ALDH2 PE=2 SV=1	Aldehyde dehydrogenase, mitochondrial	ALDH2	Sus scrofa	2	10	10	10	8	7	10	9	9	9	8	7	10	9	9	9	8	7	10	9	9	9	2022-07-31	2022-07-31	2022-07-31	56.92	521	521;517	2022-06-03	15	16	18	15	17	19	0	73913	By MS/MS	By MS/MS	By MS/MS
P62424	sp|P62424|RL7A_HUMAN;sp|Q29375|RL7A_PIG	sp|P62424|RL7A_HUMAN;sp|Q29375|RL7A_PIG	4;2	4;2	4;2	sp|P62424|RL7A_HUMAN 60S ribosomal protein L7a OS=Homo sapiens OX=9606 GN=RPL7A PE=1 SV=2;sp|Q29375|RL7A_PIG 60S ribosomal protein L7a (Fragment) OS=Sus scrofa OX=9823 GN=RPL7A PE=2 SV=1	60S ribosomal protein L7a	RPL7A	Homo sapiens	2	4	4	4	4	3	4	3	4	3	4	3	4	3	4	3	4	3	4	3	4	3	2022-09-19	2022-09-19	2022-09-19	29995	266	266;132	1935-03-01	7	5	7	4	6	5	0	73719	By MS/MS	By MS/MS	By MS/MS
P51991	sp|P51991|ROA3_HUMAN	sp|P51991|ROA3_HUMAN	6	6	6	sp|P51991|ROA3_HUMAN Heterogeneous nuclear ribonucleoprotein A3 OS=Homo sapiens OX=9606 GN=HNRNPA3 PE=1 SV=2	Heterogeneous nuclear ribonucleoprotein A3	HNRNPA3	Homo sapiens	1	6	6	6	6	5	6	6	6	1	6	5	6	6	6	1	6	5	6	6	6	1	2022-03-23	2022-03-23	2022-03-23	39594	378	378	2022-01-03	10	7	11	10	8	2	0	73587	By MS/MS	By MS/MS	By MS/MS
Q8WVH0	sp|Q8WVH0|CPLX3_HUMAN	sp|Q8WVH0|CPLX3_HUMAN	3	3	3	sp|Q8WVH0|CPLX3_HUMAN Complexin-3 OS=Homo sapiens OX=9606 GN=CPLX3 PE=2 SV=1	Complexin-3	CPLX3	Homo sapiens	1	3	3	3	2	2	3	3	3	3	2	2	3	3	3	3	2	2	3	3	3	3	2022-08-22	2022-08-22	2022-08-22	17556	158	158	2022-06-03	3	4	5	5	4	4	0	73363	By MS/MS	By MS/MS	By MS/MS
P35998	sp|P35998|PRS7_HUMAN	sp|P35998|PRS7_HUMAN	5	5	5	sp|P35998|PRS7_HUMAN 26S proteasome regulatory subunit 7 OS=Homo sapiens OX=9606 GN=PSMC2 PE=1 SV=3	26S proteasome regulatory subunit 7	PSMC2	Homo sapiens	1	5	5	5	4	5	4	4	4	3	4	5	4	4	4	3	4	5	4	4	4	3	2022-02-13	2022-02-13	2022-02-13	48633	433	433	1946-03-01	5	8	7	4	8	5	0	73249	By MS/MS	By MS/MS	By MS/MS
O00193	sp|O00193|SMAP_HUMAN	sp|O00193|SMAP_HUMAN	1	1	1	sp|O00193|SMAP_HUMAN Small acidic protein OS=Homo sapiens OX=9606 GN=SMAP PE=1 SV=1	Small acidic protein	SMAP	Homo sapiens	1	1	1	1	1	1	1	1	1	0	1	1	1	1	1	0	1	1	1	1	1	0	2022-07-08	2022-07-08	2022-07-08	20332	183	183	3	1	2	2	2	1		0	73206	By matching	By MS/MS	By MS/MS
Q96KP4	sp|Q96KP4|CNDP2_HUMAN	sp|Q96KP4|CNDP2_HUMAN	2	2	2	sp|Q96KP4|CNDP2_HUMAN Cytosolic non-specific dipeptidase OS=Homo sapiens OX=9606 GN=CNDP2 PE=1 SV=2	Cytosolic non-specific dipeptidase	CNDP2	Homo sapiens	1	2	2	2	2	1	2	2	2	2	2	1	2	2	2	2	2	1	2	2	2	2	2022-06-07	2022-06-07	2022-06-07	52878	475	475	1995-03-01	3	1	4	4	4	5	0	72944	By MS/MS	By MS/MS	By MS/MS
P16403	sp|P16403|H12_HUMAN;sp|P10412|H14_HUMAN;sp|P16402|H13_HUMAN;sp|P22492|H1T_HUMAN;sp|P06348|H1T_PIG;sp|Q02539|H11_HUMAN	sp|P16403|H12_HUMAN;sp|P10412|H14_HUMAN;sp|P16402|H13_HUMAN	4;3;3;1;1;1	4;3;3;1;1;1	4;3;3;1;1;1	sp|P16403|H12_HUMAN Histone H1.2 OS=Homo sapiens OX=9606 GN=H1-2 PE=1 SV=2;sp|P10412|H14_HUMAN Histone H1.4 OS=Homo sapiens OX=9606 GN=H1-4 PE=1 SV=2;sp|P16402|H13_HUMAN Histone H1.3 OS=Homo sapiens OX=9606 GN=H1-3 PE=1 SV=2	Histone H1.2	H1-2	Homo sapiens	6	4	4	4	2	3	3	2	2	2	2	3	3	2	2	2	2	3	3	2	2	2	2022-08-18	2022-08-18	2022-08-18	21364	213	213;219;221;207;211;215	2014-03-01	5	8	10	5	3	4	0	72896	By MS/MS	By MS/MS	By MS/MS
Q9GL51	sp|Q9GL51|LIS1_PIG;sp|P43034|LIS1_HUMAN	sp|Q9GL51|LIS1_PIG;sp|P43034|LIS1_HUMAN	7;7	7;7	7;7	sp|Q9GL51|LIS1_PIG Platelet-activating factor acetylhydrolase IB subunit alpha OS=Sus scrofa OX=9823 GN=PAFAH1B1 PE=2 SV=3;sp|P43034|LIS1_HUMAN Platelet-activating factor acetylhydrolase IB subunit beta OS=Homo sapiens OX=9606 GN=PAFAH1B1 PE=1 SV=2	Platelet-activating factor acetylhydrolase IB subunit alpha	PAFAH1B1	Sus scrofa	2	7	7	7	7	7	7	7	6	6	7	7	7	7	6	6	7	7	7	7	6	6	28	28	28	46654	410	410;410	2027-03-01	14	14	8	12	9	10	0	72893	By MS/MS	By MS/MS	By MS/MS
Q6PLK3	sp|Q6PLK3|AOFB_PIG	sp|Q6PLK3|AOFB_PIG	2	2	2	sp|Q6PLK3|AOFB_PIG Amine oxidase [flavin-containing] B OS=Sus scrofa OX=9823 GN=MAOB PE=2 SV=3	Amine oxidase [flavin-containing] B	MAOB	Sus scrofa	1	2	2	2	2	2	0	2	2	1	2	2	0	2	2	1	2	2	0	2	2	1	2022-02-10	2022-02-10	2022-02-10	58265	520	520	2022-01-03	3	2		2	2	1	0	72826	By MS/MS	By MS/MS
Q9H1E3	sp|Q9H1E3|NUCKS_HUMAN	sp|Q9H1E3|NUCKS_HUMAN	2	2	2	sp|Q9H1E3|NUCKS_HUMAN Nuclear ubiquitous casein and cyclin-dependent kinase substrate 1 OS=Homo sapiens OX=9606 GN=NUCKS1 PE=1 SV=1	Nuclear ubiquitous casein and cyclin-dependent kinase substrate 1	NUCKS1	Homo sapiens	1	2	2	2	1	2	1	1	1	1	1	2	1	1	1	1	1	2	1	1	1	1	2022-05-11	2022-05-11	2022-05-11	27296	243	243	2029-03-01	2	4	2	2	2	2	0	72415	By MS/MS	By MS/MS	By MS/MS
Q9Y5K8	sp|Q9Y5K8|VATD_HUMAN	sp|Q9Y5K8|VATD_HUMAN	2	2	2	sp|Q9Y5K8|VATD_HUMAN V-type proton ATPase subunit D OS=Homo sapiens OX=9606 GN=ATP6V1D PE=1 SV=1	V-type proton ATPase subunit D	ATP6V1D	Homo sapiens	1	2	2	2	1	0	1	2	1	1	1	0	1	2	1	1	1	0	1	2	1	1	2022-03-11	2022-03-11	2022-03-11	28262	247	247	1956-03-01	2		2	2	2	1	0	72313	By MS/MS		By MS/MS
P79274	sp|P79274|ACADL_PIG;sp|P28330|ACADL_HUMAN	sp|P79274|ACADL_PIG;sp|P28330|ACADL_HUMAN	2;1	2;1	2;1	sp|P79274|ACADL_PIG Long-chain specific acyl-CoA dehydrogenase, mitochondrial OS=Sus scrofa OX=9823 GN=ACADL PE=2 SV=1;sp|P28330|ACADL_HUMAN Long-chain specific acyl-CoA dehydrogenase, mitochondrial OS=Homo sapiens OX=9606 GN=ACADL PE=1 SV=2	Long-chain specific acyl-CoA dehydrogenase, mitochondrial	ACADL	Sus scrofa	2	2	2	2	2	1	2	2	1	0	2	1	2	2	1	0	2	1	2	2	1	0	2022-08-05	2022-08-05	2022-08-05	47956	430	430;430	2022-08-03	3	1	3	4	2		0	71904	By MS/MS	By MS/MS	By MS/MS
P62701	sp|P62701|RS4X_HUMAN	sp|P62701|RS4X_HUMAN	3	3	3	sp|P62701|RS4X_HUMAN 40S ribosomal protein S4, X isoform OS=Homo sapiens OX=9606 GN=RPS4X PE=1 SV=2	40S ribosomal protein S4, X isoform	RPS4X	Homo sapiens	1	3	3	3	1	1	3	3	3	1	1	1	3	3	3	1	1	1	3	3	3	1	2022-09-17	2022-09-17	2022-09-17	29597	263	263	1974-03-01	2	2	3	6	4	2	0	71699	By matching	By MS/MS	By MS/MS
P47755	sp|P47755|CAZA2_HUMAN;sp|Q29221|CAZA2_PIG;sp|P52907|CAZA1_HUMAN	sp|P47755|CAZA2_HUMAN;sp|Q29221|CAZA2_PIG	7;7;1	7;7;1	7;7;1	sp|P47755|CAZA2_HUMAN F-actin-capping protein subunit alpha-2 OS=Homo sapiens OX=9606 GN=CAPZA2 PE=1 SV=3;sp|Q29221|CAZA2_PIG F-actin-capping protein subunit alpha-2 OS=Sus scrofa OX=9823 GN=CAPZA2 PE=2 SV=3	F-actin-capping protein subunit alpha-2	CAPZA2	Homo sapiens	3	7	7	7	7	6	6	7	7	5	7	6	6	7	7	5	7	6	6	7	7	5	37.1	37.1	37.1	32949	286	286;286;286	2022-03-03	13	9	8	9	11	7	0	71535	By MS/MS	By MS/MS	By MS/MS
P29966	sp|P29966|MARCS_HUMAN	sp|P29966|MARCS_HUMAN	2	2	2	sp|P29966|MARCS_HUMAN Myristoylated alanine-rich C-kinase substrate OS=Homo sapiens OX=9606 GN=MARCKS PE=1 SV=4	Myristoylated alanine-rich C-kinase substrate	MARCKS	Homo sapiens	1	2	2	2	2	2	2	2	2	2	2	2	2	2	2	2	2	2	2	2	2	2	2022-02-14	2022-02-14	2022-02-14	31554	332	332	1947-03-01	5	5	9	4	6	5	0	71298	By MS/MS	By MS/MS	By MS/MS
Q92841	sp|Q92841|DDX17_HUMAN;sp|P17844|DDX5_HUMAN	sp|Q92841|DDX17_HUMAN	10;3	10;3	9;2	sp|Q92841|DDX17_HUMAN Probable ATP-dependent RNA helicase DDX17 OS=Homo sapiens OX=9606 GN=DDX17 PE=1 SV=2	Probable ATP-dependent RNA helicase DDX17	DDX17	Homo sapiens	2	10	10	9	8	8	10	10	9	4	8	8	10	10	9	4	8	7	9	9	9	4	2022-06-20	2022-06-20	2022-01-19	80272	729	729;614	2029-03-01	14	12	14	15	16	5	0	71182	By MS/MS	By MS/MS	By MS/MS
O95169	sp|O95169|NDUB8_HUMAN	sp|O95169|NDUB8_HUMAN	1	1	1	sp|O95169|NDUB8_HUMAN NADH dehydrogenase [ubiquinone] 1 beta subcomplex subunit 8, mitochondrial OS=Homo sapiens OX=9606 GN=NDUFB8 PE=1 SV=1	NADH dehydrogenase [ubiquinone] 1 beta subcomplex subunit 8, mitochondrial	NDUFB8	Homo sapiens	1	1	1	1	1	1	1	1	1	1	1	1	1	1	1	1	1	1	1	1	1	1	2022-02-10	2022-02-10	2022-02-10	21766	186	186	2022-08-03	1	2	1	2	2	2	0	71043	By MS/MS	By matching	By MS/MS
P55327	sp|P55327|TPD52_HUMAN	sp|P55327|TPD52_HUMAN	3	3	3	sp|P55327|TPD52_HUMAN Tumor protein D52 OS=Homo sapiens OX=9606 GN=TPD52 PE=1 SV=2	Tumor protein D52	TPD52	Homo sapiens	1	3	3	3	1	2	2	2	2	2	1	2	2	2	2	2	1	2	2	2	2	2	17	17	17	24327	224	224	1967-03-01	2	2	3	3	2	3	0	70384	By MS/MS	By MS/MS	By MS/MS
Q9Y6X4	sp|Q9Y6X4|F169A_HUMAN	sp|Q9Y6X4|F169A_HUMAN	3	3	3	sp|Q9Y6X4|F169A_HUMAN Soluble lamin-associated protein of 75 kDa OS=Homo sapiens OX=9606 GN=FAM169A PE=1 SV=2	Soluble lamin-associated protein of 75 kDa	FAM169A	Homo sapiens	1	3	3	3	3	3	3	3	3	3	3	3	3	3	3	3	3	3	3	3	3	3	2022-04-09	2022-04-09	2022-04-09	74954	670	670	1943-03-01	10	7	8	7	10	7	0	70295	By MS/MS	By MS/MS	By MS/MS
Q95339	sp|Q95339|ATPK_PIG;sp|P56134|ATPK_HUMAN	sp|Q95339|ATPK_PIG	3;1	3;1	3;1	sp|Q95339|ATPK_PIG ATP synthase subunit f, mitochondrial OS=Sus scrofa OX=9823 GN=ATP5MF PE=1 SV=4	ATP synthase subunit f, mitochondrial	ATP5MF	Sus scrofa	2	3	3	3	3	3	3	3	3	3	3	3	3	3	3	3	3	3	3	3	3	3	2022-07-22	2022-07-22	2022-07-22	10311	88	88;94	1945-03-01	5	6	5	5	5	5	0	70079	By MS/MS	By MS/MS	By MS/MS
P23246	sp|P23246|SFPQ_HUMAN	sp|P23246|SFPQ_HUMAN	8	8	8	sp|P23246|SFPQ_HUMAN Splicing factor, proline- and glutamine-rich OS=Homo sapiens OX=9606 GN=SFPQ PE=1 SV=2	Splicing factor, proline- and glutamine-rich	SFPQ	Homo sapiens	1	8	8	8	7	7	7	7	7	4	7	7	7	7	7	4	7	7	7	7	7	4	2022-04-15	2022-04-15	2022-04-15	76149	707	707	1932-03-01	12	15	14	14	14	7	0	70029	By MS/MS	By MS/MS	By MS/MS
Q12906	sp|Q12906|ILF3_HUMAN	sp|Q12906|ILF3_HUMAN	3	3	3	sp|Q12906|ILF3_HUMAN Interleukin enhancer-binding factor 3 OS=Homo sapiens OX=9606 GN=ILF3 PE=1 SV=3	Interleukin enhancer-binding factor 3	ILF3	Homo sapiens	1	3	3	3	2	3	3	3	3	3	2	3	3	3	3	3	2	3	3	3	3	3	2022-08-05	2022-08-05	2022-08-05	95337	894	894	1965-03-01	3	4	3	5	4	4	0	69676	By MS/MS	By MS/MS	By MS/MS
P82460	sp|P82460|THIO_PIG;sp|P10599|THIO_HUMAN	sp|P82460|THIO_PIG;sp|P10599|THIO_HUMAN	4;2	4;2	4;2	sp|P82460|THIO_PIG Thioredoxin OS=Sus scrofa OX=9823 GN=TXN PE=1 SV=3;sp|P10599|THIO_HUMAN Thioredoxin OS=Homo sapiens OX=9606 GN=TXN PE=1 SV=3	Thioredoxin	TXN	Sus scrofa	2	4	4	4	4	3	2	4	4	3	4	3	2	4	4	3	4	3	2	4	4	3	43.8	43.8	43.8	11828	105	105;105	1939-03-01	7	4	4	6	6	4	0	69141	By MS/MS	By MS/MS	By MS/MS
P02787	sp|P02787|TRFE_HUMAN	sp|P02787|TRFE_HUMAN	9	9	9	sp|P02787|TRFE_HUMAN Serotransferrin OS=Homo sapiens OX=9606 GN=TF PE=1 SV=3	Serotransferrin	TF	Homo sapiens	1	9	9	9	8	6	8	9	8	4	8	6	8	9	8	4	8	6	8	9	8	4	2022-02-16	2022-02-16	2022-02-16	77063	698	698	2022-03-03	15	9	10	14	12	7	0	69082	By MS/MS	By MS/MS	By MS/MS
P31930	sp|P31930|QCR1_HUMAN	sp|P31930|QCR1_HUMAN	3	3	3	sp|P31930|QCR1_HUMAN Cytochrome b-c1 complex subunit 1, mitochondrial OS=Homo sapiens OX=9606 GN=UQCRC1 PE=1 SV=3	Cytochrome b-c1 complex subunit 1, mitochondrial	UQCRC1	Homo sapiens	1	3	3	3	3	2	3	3	3	3	3	2	3	3	3	3	3	2	3	3	3	3	2022-09-07	2022-09-07	2022-09-07	52645	480	480	1944-03-01	8	6	6	8	7	6	0	68997	By MS/MS	By MS/MS	By MS/MS
Q9BX68	sp|Q9BX68|HINT2_HUMAN	sp|Q9BX68|HINT2_HUMAN	2	2	2	sp|Q9BX68|HINT2_HUMAN Histidine triad nucleotide-binding protein 2, mitochondrial OS=Homo sapiens OX=9606 GN=HINT2 PE=1 SV=1	Histidine triad nucleotide-binding protein 2, mitochondrial	HINT2	Homo sapiens	1	2	2	2	1	2	1	1	1	0	1	2	1	1	1	0	1	2	1	1	1	0	2022-07-22	2022-07-22	2022-07-22	17162	163	163	2022-05-02	2	6	1	2	1		0	68288	By MS/MS	By MS/MS	By MS/MS
O00231	sp|O00231|PSD11_HUMAN	sp|O00231|PSD11_HUMAN	3	3	3	sp|O00231|PSD11_HUMAN 26S proteasome non-ATPase regulatory subunit 11 OS=Homo sapiens OX=9606 GN=PSMD11 PE=1 SV=3	26S proteasome non-ATPase regulatory subunit 11	PSMD11	Homo sapiens	1	3	3	3	1	1	2	1	2	1	1	1	2	1	2	1	1	1	2	1	2	1	9	9	9	47463	422	422	1971-03-01	1	2	5	4	3	2	0	68141	By MS/MS	By MS/MS	By MS/MS
O76070	sp|O76070|SYUG_HUMAN	sp|O76070|SYUG_HUMAN	1	1	1	sp|O76070|SYUG_HUMAN Gamma-synuclein OS=Homo sapiens OX=9606 GN=SNCG PE=1 SV=2	Gamma-synuclein	SNCG	Homo sapiens	1	1	1	1	1	0	1	1	1	0	1	0	1	1	1	0	1	0	1	1	1	0	2022-06-12	2022-06-12	2022-06-12	13331	127	127	3	2		2	2	1		0	68092	By MS/MS		By MS/MS
P39023	sp|P39023|RL3_HUMAN	sp|P39023|RL3_HUMAN	4	4	4	sp|P39023|RL3_HUMAN 60S ribosomal protein L3 OS=Homo sapiens OX=9606 GN=RPL3 PE=1 SV=2	60S ribosomal protein L3	RPL3	Homo sapiens	1	4	4	4	2	2	1	2	3	1	2	2	1	2	3	1	2	2	1	2	3	1	2022-06-16	2022-06-16	2022-06-16	46108	403	403	2022-05-03	2	3	1	3	4	1	0	68048	By MS/MS	By MS/MS	By MS/MS
P12026	sp|P12026|ACBP_PIG;sp|P07108|ACBP_HUMAN	sp|P12026|ACBP_PIG	4;1	4;1	4;1	sp|P12026|ACBP_PIG Acyl-CoA-binding protein OS=Sus scrofa OX=9823 GN=DBI PE=1 SV=2	Acyl-CoA-binding protein	DBI	Sus scrofa	2	4	4	4	4	4	4	4	4	4	4	4	4	4	4	4	4	4	4	4	4	4	56.3	56.3	56.3	98962	87	87;87	1952-03-01	17	19	20	13	18	20	0	67795	By MS/MS	By MS/MS	By MS/MS
P02547	sp|P02547|NFL_PIG	sp|P02547|NFL_PIG	9	2	2	sp|P02547|NFL_PIG Neurofilament light polypeptide OS=Sus scrofa OX=9823 GN=NEFL PE=1 SV=3	Neurofilament light polypeptide	NEFL	Sus scrofa	1	9	2	2	8	5	6	5	5	4	1	2	1	1	1	1	1	2	1	1	1	1	20	2022-06-05	2022-06-05	62071	549	549	1971-03-01	3	4	3	2	4	5	0	67435	By MS/MS	By MS/MS	By MS/MS
Q29554	sp|Q29554|ECHA_PIG;sp|P40939|ECHA_HUMAN	sp|Q29554|ECHA_PIG	6;2	6;2	6;2	sp|Q29554|ECHA_PIG Trifunctional enzyme subunit alpha, mitochondrial OS=Sus scrofa OX=9823 GN=HADHA PE=2 SV=1	Trifunctional enzyme subunit alpha, mitochondrial	HADHA	Sus scrofa	2	6	6	6	4	4	4	3	3	4	4	4	4	3	3	4	4	4	4	3	3	4	2022-01-13	2022-01-13	2022-01-13	83106	763	763;763	2022-02-03	7	7	7	5	4	5	0	67208	By MS/MS	By MS/MS	By MS/MS
P36542	sp|P36542|ATPG_HUMAN	sp|P36542|ATPG_HUMAN	2	2	2	sp|P36542|ATPG_HUMAN ATP synthase subunit gamma, mitochondrial OS=Homo sapiens OX=9606 GN=ATP5F1C PE=1 SV=1	ATP synthase subunit gamma, mitochondrial	ATP5F1C	Homo sapiens	1	2	2	2	2	2	2	1	1	1	2	2	2	1	1	1	2	2	2	1	1	1	6	6	6	32996	298	298	2024-03-01	4	3	3	2	2	3	0	67002	By MS/MS	By MS/MS	By MS/MS
Q16518	sp|Q16518|RPE65_HUMAN	sp|Q16518|RPE65_HUMAN	3	3	3	sp|Q16518|RPE65_HUMAN Retinoid isomerohydrolase OS=Homo sapiens OX=9606 GN=RPE65 PE=1 SV=3	Retinoid isomerohydrolase	RPE65	Homo sapiens	1	3	3	3	1	3	0	0	0	0	1	3	0	0	0	0	1	3	0	0	0	0	2022-05-07	2022-05-07	2022-05-07	60947	533	533	1986-01-01	1	6					0	66881	By matching	By MS/MS
Q15293	sp|Q15293|RCN1_HUMAN	sp|Q15293|RCN1_HUMAN	3	3	3	sp|Q15293|RCN1_HUMAN Reticulocalbin-1 OS=Homo sapiens OX=9606 GN=RCN1 PE=1 SV=1	Reticulocalbin-1	RCN1	Homo sapiens	1	3	3	3	3	3	3	3	3	3	3	3	3	3	3	3	3	3	3	3	3	3	2022-02-11	2022-02-11	2022-02-11	38.89	331	331	1941-03-01	5	6	4	5	4	5	0	66828	By MS/MS	By MS/MS	By MS/MS
O14735	sp|O14735|CDIPT_HUMAN	sp|O14735|CDIPT_HUMAN	2	2	2	sp|O14735|CDIPT_HUMAN CDP-diacylglycerol--inositol 3-phosphatidyltransferase OS=Homo sapiens OX=9606 GN=CDIPT PE=1 SV=1	CDP-diacylglycerol--inositol 3-phosphatidyltransferase	CDIPT	Homo sapiens	1	2	2	2	2	2	2	2	1	2	2	2	2	2	1	2	2	2	2	2	1	2	2022-03-11	2022-03-11	2022-03-11	23539	213	213	2021-03-01	3	2	3	3	1	2	0	66756	By MS/MS	By matching	By MS/MS
P61088	sp|P61088|UBE2N_HUMAN;sp|Q5JXB2|UE2NL_HUMAN	sp|P61088|UBE2N_HUMAN;sp|Q5JXB2|UE2NL_HUMAN	4;2	4;2	4;2	sp|P61088|UBE2N_HUMAN Ubiquitin-conjugating enzyme E2 N OS=Homo sapiens OX=9606 GN=UBE2N PE=1 SV=1;sp|Q5JXB2|UE2NL_HUMAN Putative ubiquitin-conjugating enzyme E2 N-like OS=Homo sapiens OX=9606 GN=UBE2NL PE=1 SV=1	Ubiquitin-conjugating enzyme E2 N	UBE2N	Homo sapiens	2	4	4	4	3	3	4	3	3	3	3	3	4	3	3	3	3	3	4	3	3	3	36.8	36.8	36.8	17138	152	152;153	1955-03-01	8	8	7	7	8	9	0	66679	By MS/MS	By MS/MS	By MS/MS
P62995	sp|P62995|TRA2B_HUMAN	sp|P62995|TRA2B_HUMAN	1	1	1	sp|P62995|TRA2B_HUMAN Transformer-2 protein homolog beta OS=Homo sapiens OX=9606 GN=TRA2B PE=1 SV=1	Transformer-2 protein homolog beta	TRA2B	Homo sapiens	1	1	1	1	1	0	1	1	1	1	1	0	1	1	1	1	1	0	1	1	1	1	2022-06-05	2022-06-05	2022-06-05	33665	288	288	2022-08-03	2		2	2	2	2	0	66473	By MS/MS		By MS/MS
P62879	sp|P62879|GBB2_HUMAN	sp|P62879|GBB2_HUMAN	9	4	3	sp|P62879|GBB2_HUMAN Guanine nucleotide-binding protein G(I)/G(S)/G(T) subunit beta-2 OS=Homo sapiens OX=9606 GN=GNB2 PE=1 SV=3	Guanine nucleotide-binding protein G(I)/G(S)/G(T) subunit beta-2	GNB2	Homo sapiens	1	9	4	3	7	9	7	7	7	7	3	4	3	3	3	3	2	3	2	2	2	2	38.5	2022-06-20	2022-05-18	37331	340	340	1939-03-01	4	9	4	4	5	5	0	66395	By MS/MS	By MS/MS	By MS/MS
Q29026	sp|Q29026|CEND_PIG	sp|Q29026|CEND_PIG	2	2	2	sp|Q29026|CEND_PIG Cell cycle exit and neuronal differentiation protein 1 OS=Sus scrofa OX=9823 GN=CEND1 PE=1 SV=1	Cell cycle exit and neuronal differentiation protein 1	CEND1	Sus scrofa	1	2	2	2	2	2	2	1	1	1	2	2	2	1	1	1	2	2	2	1	1	1	33.6	33.6	33.6	13968	140	140	2022-11-03	4	4	4	2	3	2	0	66374	By MS/MS	By MS/MS	By MS/MS
Q15366	sp|Q15366|PCBP2_HUMAN	sp|Q15366|PCBP2_HUMAN	7	4	4	sp|Q15366|PCBP2_HUMAN Poly(rC)-binding protein 2 OS=Homo sapiens OX=9606 GN=PCBP2 PE=1 SV=1	Poly(rC)-binding protein 2	PCBP2	Homo sapiens	1	7	4	4	7	5	6	7	7	5	4	2	3	4	4	2	4	2	3	4	4	2	2022-04-30	2022-01-18	2022-01-18	38.58	365	365	1933-03-01	7	3	5	6	6	3	0	66341	By MS/MS	By MS/MS	By MS/MS
Q12792	sp|Q12792|TWF1_HUMAN	sp|Q12792|TWF1_HUMAN	2	2	2	sp|Q12792|TWF1_HUMAN Twinfilin-1 OS=Homo sapiens OX=9606 GN=TWF1 PE=1 SV=3	Twinfilin-1	TWF1	Homo sapiens	1	2	2	2	2	1	2	2	2	2	2	1	2	2	2	2	2	1	2	2	2	2	2022-01-09	2022-01-09	2022-01-09	40282	350	350	1959-03-01	3	2	3	3	3	3	0	66007	By MS/MS	By MS/MS	By MS/MS
P63010	sp|P63010|AP2B1_HUMAN	sp|P63010|AP2B1_HUMAN	11	11	5	sp|P63010|AP2B1_HUMAN AP-2 complex subunit beta OS=Homo sapiens OX=9606 GN=AP2B1 PE=1 SV=1	AP-2 complex subunit beta	AP2B1	Homo sapiens	1	11	11	5	9	9	9	6	7	4	9	9	9	6	7	4	4	5	3	2	3	1	2022-02-16	2022-02-16	2022-08-08	104.55	937	937	2018-03-01	12	16	12	9	11	7	0	65961	By MS/MS	By MS/MS	By MS/MS
Q13885	sp|Q13885|TBB2A_HUMAN	sp|Q13885|TBB2A_HUMAN	21	2	0	sp|Q13885|TBB2A_HUMAN Tubulin beta-2A chain OS=Homo sapiens OX=9606 GN=TUBB2A PE=1 SV=1	Tubulin beta-2A chain	TUBB2A	Homo sapiens	1	21	2	2	20	20	18	19	18	18	2	2	2	2	2	2	0	0	0	0	0	0	66.5	2022-01-06	0	49906	445	445	1948-03-01	7	8	9	7	8	7	0	65753	By MS/MS	By MS/MS	By MS/MS
Q9Y2J2	sp|Q9Y2J2|E41L3_HUMAN	sp|Q9Y2J2|E41L3_HUMAN	5	4	4	sp|Q9Y2J2|E41L3_HUMAN Band 4.1-like protein 3 OS=Homo sapiens OX=9606 GN=EPB41L3 PE=1 SV=2	Band 4.1-like protein 3	EPB41L3	Homo sapiens	1	5	4	4	4	4	3	3	3	4	3	3	2	2	2	3	3	3	2	2	2	3	7	2022-01-06	2022-01-06	120.68	1087	1087	1946-03-01	6	4	3	4	3	6	0	65674	By MS/MS	By MS/MS	By MS/MS
Q9NY47	sp|Q9NY47|CA2D2_HUMAN;sp|P54289|CA2D1_HUMAN	sp|Q9NY47|CA2D2_HUMAN	3;1	3;1	3;1	sp|Q9NY47|CA2D2_HUMAN Voltage-dependent calcium channel subunit alpha-2/delta-2 OS=Homo sapiens OX=9606 GN=CACNA2D2 PE=1 SV=2	Voltage-dependent calcium channel subunit alpha-2/delta-2	CACNA2D2	Homo sapiens	2	3	3	3	3	2	3	3	3	3	3	2	3	3	3	3	3	2	3	3	3	3	2022-03-03	2022-03-03	2022-03-03	129.82	1150	1150;1103	1944-03-01	6	3	3	4	5	4	0	65652	By MS/MS	By MS/MS	By MS/MS
Q8NC51	sp|Q8NC51|PAIRB_HUMAN	sp|Q8NC51|PAIRB_HUMAN	3	3	3	sp|Q8NC51|PAIRB_HUMAN Plasminogen activator inhibitor 1 RNA-binding protein OS=Homo sapiens OX=9606 GN=SERBP1 PE=1 SV=2	Plasminogen activator inhibitor 1 RNA-binding protein	SERBP1	Homo sapiens	1	3	3	3	2	3	2	1	1	1	2	3	2	1	1	1	2	3	2	1	1	1	2022-03-10	2022-03-10	2022-03-10	44965	408	408	1979-02-01	5	5	4	1	2	2	0	65361	By MS/MS	By MS/MS	By MS/MS
Q9NVQ4	sp|Q9NVQ4|FAIM1_HUMAN	sp|Q9NVQ4|FAIM1_HUMAN	1	1	1	sp|Q9NVQ4|FAIM1_HUMAN Fas apoptotic inhibitory molecule 1 OS=Homo sapiens OX=9606 GN=FAIM PE=1 SV=1	Fas apoptotic inhibitory molecule 1	FAIM	Homo sapiens	1	1	1	1	0	1	1	1	0	0	0	1	1	1	0	0	0	1	1	1	0	0	2022-05-09	2022-05-09	2022-05-09	20215	179	179	3		1	1	1			0	65352		By matching	By MS/MS
P00172	sp|P00172|CYB5_PIG;sp|P00167|CYB5_HUMAN	sp|P00172|CYB5_PIG;sp|P00167|CYB5_HUMAN	3;3	3;3	3;3	sp|P00172|CYB5_PIG Cytochrome b5 OS=Sus scrofa OX=9823 GN=CYB5A PE=1 SV=3;sp|P00167|CYB5_HUMAN Cytochrome b5 OS=Homo sapiens OX=9606 GN=CYB5A PE=1 SV=2	Cytochrome b5	CYB5A	Sus scrofa	2	3	3	3	2	2	2	2	3	3	2	2	2	2	3	3	2	2	2	2	3	3	32.1	32.1	32.1	15.31	134	134;134	1987-03-01	3	4	3	2	5	6	0	65345	By MS/MS	By MS/MS	By MS/MS
A6NHL2	sp|A6NHL2|TBAL3_HUMAN	sp|A6NHL2|TBAL3_HUMAN	4	1	1	sp|A6NHL2|TBAL3_HUMAN Tubulin alpha chain-like 3 OS=Homo sapiens OX=9606 GN=TUBAL3 PE=1 SV=2	Tubulin alpha chain-like 3	TUBAL3	Homo sapiens	1	4	1	1	2	3	2	2	3	2	1	1	1	1	1	1	1	1	1	1	1	1	2022-04-09	2022-08-03	2022-08-03	49908	446	446	1945-03-01	4	4	3	4	3	4	0	65264	By MS/MS	By MS/MS	By MS/MS
P11177	sp|P11177|ODPB_HUMAN	sp|P11177|ODPB_HUMAN	3	3	3	sp|P11177|ODPB_HUMAN Pyruvate dehydrogenase E1 component subunit beta, mitochondrial OS=Homo sapiens OX=9606 GN=PDHB PE=1 SV=3	Pyruvate dehydrogenase E1 component subunit beta, mitochondrial	PDHB	Homo sapiens	1	3	3	3	3	3	3	3	3	3	3	3	3	3	3	3	3	3	3	3	3	3	2022-05-12	2022-05-12	2022-05-12	39233	359	359	1945-03-01	5	6	6	6	5	5	0	65222	By MS/MS	By MS/MS	By MS/MS
Q8WUM4	sp|Q8WUM4|PDC6I_HUMAN	sp|Q8WUM4|PDC6I_HUMAN	2	2	2	sp|Q8WUM4|PDC6I_HUMAN Programmed cell death 6-interacting protein OS=Homo sapiens OX=9606 GN=PDCD6IP PE=1 SV=1	Programmed cell death 6-interacting protein	PDCD6IP	Homo sapiens	1	2	2	2	1	2	1	1	1	0	1	2	1	1	1	0	1	2	1	1	1	0	2022-08-02	2022-08-02	2022-08-02	96022	868	868	3	1	3	1	1	2		0	65097	By MS/MS	By MS/MS	By matching
Q9Y639	sp|Q9Y639|NPTN_HUMAN	sp|Q9Y639|NPTN_HUMAN	2	2	2	sp|Q9Y639|NPTN_HUMAN Neuroplastin OS=Homo sapiens OX=9606 GN=NPTN PE=1 SV=2	Neuroplastin	NPTN	Homo sapiens	1	2	2	2	2	1	2	2	2	2	2	1	2	2	2	2	2	1	2	2	2	2	2022-05-05	2022-05-05	2022-05-05	44387	398	398	1958-03-01	4	2	3	3	3	4	0	65086	By MS/MS	By MS/MS	By MS/MS
Q9BWM7	sp|Q9BWM7|SFXN3_HUMAN	sp|Q9BWM7|SFXN3_HUMAN	3	3	3	sp|Q9BWM7|SFXN3_HUMAN Sideroflexin-3 OS=Homo sapiens OX=9606 GN=SFXN3 PE=1 SV=3	Sideroflexin-3	SFXN3	Homo sapiens	1	3	3	3	3	1	1	1	1	1	3	1	1	1	1	1	3	1	1	1	1	1	2022-08-12	2022-08-12	2022-08-12	35503	321	321	1933-03-01	3	2	1	2	2	2	0	65021	By MS/MS	By MS/MS	By MS/MS
P25786	sp|P25786|PSA1_HUMAN	sp|P25786|PSA1_HUMAN	2	2	2	sp|P25786|PSA1_HUMAN Proteasome subunit alpha type-1 OS=Homo sapiens OX=9606 GN=PSMA1 PE=1 SV=1	Proteasome subunit alpha type-1	PSMA1	Homo sapiens	1	2	2	2	1	1	2	2	2	2	1	1	2	2	2	2	1	1	2	2	2	2	2022-06-10	2022-06-10	2022-06-10	29555	263	263	1972-03-01	2	2	4	4	3	3	0	64977	By MS/MS	By MS/MS	By MS/MS
Q15121	sp|Q15121|PEA15_HUMAN	sp|Q15121|PEA15_HUMAN	4	4	4	sp|Q15121|PEA15_HUMAN Astrocytic phosphoprotein PEA-15 OS=Homo sapiens OX=9606 GN=PEA15 PE=1 SV=2	Astrocytic phosphoprotein PEA-15	PEA15	Homo sapiens	1	4	4	4	4	3	4	4	4	2	4	3	4	4	4	2	4	3	4	4	4	2	53.1	53.1	53.1	2022-04-15	130	130	2015-03-01	9	9	11	6	11	2	0	64787	By MS/MS	By MS/MS	By MS/MS
Q5S3G4	sp|Q5S3G4|COX5B_PIG	sp|Q5S3G4|COX5B_PIG	3	3	3	sp|Q5S3G4|COX5B_PIG Cytochrome c oxidase subunit 5B, mitochondrial OS=Sus scrofa OX=9823 GN=COX5B PE=2 SV=1	Cytochrome c oxidase subunit 5B, mitochondrial	COX5B	Sus scrofa	1	3	3	3	3	2	3	2	2	2	3	2	3	2	2	2	3	2	3	2	2	2	33.3	33.3	33.3	13783	129	129	1931-03-01	5	4	6	4	3	4	0	64757	By MS/MS	By MS/MS	By MS/MS
P00505	sp|P00505|AATM_HUMAN	sp|P00505|AATM_HUMAN	8	1	1	sp|P00505|AATM_HUMAN Aspartate aminotransferase, mitochondrial OS=Homo sapiens OX=9606 GN=GOT2 PE=1 SV=3	Aspartate aminotransferase, mitochondrial	GOT2	Homo sapiens	1	8	1	1	7	7	6	8	8	6	1	0	0	1	1	1	1	0	0	1	1	1	2022-04-18	2022-06-01	2022-06-01	47517	430	430	4	1			1	1	1	0	64397	By MS/MS	By matching	By matching
Q29201	sp|Q29201|RS16_PIG;sp|P62249|RS16_HUMAN	sp|Q29201|RS16_PIG;sp|P62249|RS16_HUMAN	3;3	3;3	3;3	sp|Q29201|RS16_PIG 40S ribosomal protein S16 OS=Sus scrofa OX=9823 GN=RPS16 PE=1 SV=4;sp|P62249|RS16_HUMAN 40S ribosomal protein S16 OS=Homo sapiens OX=9606 GN=RPS16 PE=1 SV=2	40S ribosomal protein S16	RPS16	Sus scrofa	2	3	3	3	2	3	2	2	2	1	2	3	2	2	2	1	2	3	2	2	2	1	2022-06-22	2022-06-22	2022-06-22	16445	146	146;146	2024-03-01	2	5	3	3	2	2	0	64228	By matching	By MS/MS	By MS/MS
Q5S1U1	sp|Q5S1U1|HSPB1_PIG;sp|P04792|HSPB1_HUMAN	sp|Q5S1U1|HSPB1_PIG	7;1	6;1	6;1	sp|Q5S1U1|HSPB1_PIG Heat shock protein beta-1 OS=Sus scrofa OX=9823 GN=HSPB1 PE=2 SV=1	Heat shock protein beta-1	HSPB1	Sus scrofa	2	7	6	6	4	6	5	4	6	6	3	5	4	3	5	5	3	5	4	3	5	5	57	52.7	52.7	22941	207	207;205	2022-05-03	5	10	10	5	10	6	0	64048	By MS/MS	By MS/MS	By MS/MS
Q01814	sp|Q01814|AT2B2_HUMAN	sp|Q01814|AT2B2_HUMAN	7	4	4	sp|Q01814|AT2B2_HUMAN Plasma membrane calcium-transporting ATPase 2 OS=Homo sapiens OX=9606 GN=ATP2B2 PE=1 SV=2	Plasma membrane calcium-transporting ATPase 2	ATP2B2	Homo sapiens	1	7	4	4	6	7	6	6	6	6	3	4	3	3	3	3	3	4	3	3	3	3	2022-08-08	2022-02-05	2022-02-05	136.87	1243	1243	2022-04-03	4	7	5	5	5	4	0	64003	By MS/MS	By MS/MS	By MS/MS
Q9UQ80	sp|Q9UQ80|PA2G4_HUMAN	sp|Q9UQ80|PA2G4_HUMAN	4	4	4	sp|Q9UQ80|PA2G4_HUMAN Proliferation-associated protein 2G4 OS=Homo sapiens OX=9606 GN=PA2G4 PE=1 SV=3	Proliferation-associated protein 2G4	PA2G4	Homo sapiens	1	4	4	4	3	4	3	3	3	3	3	4	3	3	3	3	3	4	3	3	3	3	2022-05-14	2022-05-14	2022-05-14	43786	394	394	2022-03-01	4	7	5	4	4	3	0	63798	By MS/MS	By MS/MS	By MS/MS
Q92599	sp|Q92599|SEPT8_HUMAN	sp|Q92599|SEPT8_HUMAN	5	4	4	sp|Q92599|SEPT8_HUMAN Septin-8 OS=Homo sapiens OX=9606 GN=SEPTIN8 PE=1 SV=4	Septin-8	SEPTIN8	Homo sapiens	1	5	4	4	1	1	3	2	2	2	1	1	3	2	2	1	1	1	3	2	2	1	2022-04-17	2022-05-13	2022-05-13	55756	483	483	1962-03-01	1	2	3	3	3	1	0	63719	By MS/MS	By MS/MS	By MS/MS
P19022	sp|P19022|CADH2_HUMAN;sp|P55283|CADH4_HUMAN	sp|P19022|CADH2_HUMAN	3;1	3;1	3;1	sp|P19022|CADH2_HUMAN Cadherin-2 OS=Homo sapiens OX=9606 GN=CDH2 PE=1 SV=4	Cadherin-2	CDH2	Homo sapiens	2	3	3	3	1	2	1	2	3	1	1	2	1	2	3	1	1	2	1	2	3	1	2022-08-06	2022-08-06	2022-08-06	99808	906	906;916	1957-03-01	1	4	1	3	4	1	0	63675	By matching	By MS/MS	By matching
Q04760	sp|Q04760|LGUL_HUMAN	sp|Q04760|LGUL_HUMAN	4	4	4	sp|Q04760|LGUL_HUMAN Lactoylglutathione lyase OS=Homo sapiens OX=9606 GN=GLO1 PE=1 SV=4	Lactoylglutathione lyase	GLO1	Homo sapiens	1	4	4	4	4	4	3	4	4	3	4	4	3	4	4	3	4	4	3	4	4	3	13	13	13	20777	184	184	1952-03-01	5	6	5	5	8	4	0	63511	By MS/MS	By MS/MS	By MS/MS
P62318	sp|P62318|SMD3_HUMAN	sp|P62318|SMD3_HUMAN	3	3	3	sp|P62318|SMD3_HUMAN Small nuclear ribonucleoprotein Sm D3 OS=Homo sapiens OX=9606 GN=SNRPD3 PE=1 SV=1	Small nuclear ribonucleoprotein Sm D3	SNRPD3	Homo sapiens	1	3	3	3	2	3	3	3	3	2	2	3	3	3	3	2	2	3	3	3	3	2	30.2	30.2	30.2	13916	126	126	1946-03-01	4	5	4	5	4	4	0	63299	By MS/MS	By MS/MS	By MS/MS
P07951	sp|P07951|TPM2_HUMAN;CON__Q3SX28	sp|P07951|TPM2_HUMAN;CON__Q3SX28	5;4	1;1	0;0	sp|P07951|TPM2_HUMAN Tropomyosin beta chain OS=Homo sapiens OX=9606 GN=TPM2 PE=1 SV=1;	Tropomyosin beta chain	TPM2	Homo sapiens	2	5	1	0	5	4	4	4	4	4	1	1	1	1	1	1	0	0	0	0	0	0	18	2022-06-04	0	32.85	284	284;284	2022-03-01	2	2	1	1	2	1	0	63264	By MS/MS	By MS/MS	By MS/MS
Q29090	sp|Q29090|2ABA_PIG;sp|P63151|2ABA_HUMAN;sp|Q9Y2T4|2ABG_HUMAN	sp|Q29090|2ABA_PIG;sp|P63151|2ABA_HUMAN	3;3;1	3;3;1	3;3;1	sp|Q29090|2ABA_PIG Serine/threonine-protein phosphatase 2A 55 kDa regulatory subunit B alpha isoform (Fragment) OS=Sus scrofa OX=9823 GN=PPP2R2A PE=2 SV=1;sp|P63151|2ABA_HUMAN Serine/threonine-protein phosphatase 2A 55 kDa regulatory subunit B alpha isofor	Serine/threonine-protein phosphatase 2A 55 kDa regulatory subunit B alpha isoform (Fragment)	PPP2R2A	Sus scrofa	3	3	3	3	3	3	1	2	1	0	3	3	1	2	1	0	3	3	1	2	1	0	8	8	8	49613	426	426;447;447	1956-02-01	4	5	2	4	1		0	63156	By MS/MS	By MS/MS	By MS/MS
P04216	sp|P04216|THY1_HUMAN	sp|P04216|THY1_HUMAN	1	1	1	sp|P04216|THY1_HUMAN Thy-1 membrane glycoprotein OS=Homo sapiens OX=9606 GN=THY1 PE=1 SV=2	Thy-1 membrane glycoprotein	THY1	Homo sapiens	1	1	1	1	1	1	1	1	1	1	1	1	1	1	1	1	1	1	1	1	1	1	2022-07-08	2022-07-08	2022-07-08	17935	161	161	1955-03-01	2	2	1	2	2	2	0	62664	By MS/MS	By MS/MS	By MS/MS
F1S584	sp|F1S584|CTL2_PIG	sp|F1S584|CTL2_PIG	2	2	2	sp|F1S584|CTL2_PIG Choline transporter-like protein 2 OS=Sus scrofa OX=9823 GN=SLC44A2 PE=3 SV=1	Choline transporter-like protein 2	SLC44A2	Sus scrofa	1	2	2	2	2	1	2	2	2	1	2	1	2	2	2	1	2	1	2	2	2	1	2022-04-04	2022-04-04	2022-04-04	80237	706	706	2027-03-01	3	2	3	3	3	1	0	62648	By MS/MS	By MS/MS	By MS/MS
P81693	sp|P81693|PPAC_PIG;sp|P24666|PPAC_HUMAN	sp|P81693|PPAC_PIG;sp|P24666|PPAC_HUMAN	2;2	2;2	2;2	sp|P81693|PPAC_PIG Low molecular weight phosphotyrosine protein phosphatase OS=Sus scrofa OX=9823 GN=ACP1 PE=1 SV=2;sp|P24666|PPAC_HUMAN Low molecular weight phosphotyrosine protein phosphatase OS=Homo sapiens OX=9606 GN=ACP1 PE=1 SV=3	Low molecular weight phosphotyrosine protein phosphatase	ACP1	Sus scrofa	2	2	2	2	2	2	2	2	2	2	2	2	2	2	2	2	2	2	2	2	2	2	2022-07-12	2022-07-12	2022-07-12	18035	158	158;158	1965-03-01	3	2	4	4	4	3	0	62236	By MS/MS	By MS/MS	By MS/MS
Q99798	sp|Q99798|ACON_HUMAN	sp|Q99798|ACON_HUMAN	14	1	1	sp|Q99798|ACON_HUMAN Aconitate hydratase, mitochondrial OS=Homo sapiens OX=9606 GN=ACO2 PE=1 SV=2	Aconitate hydratase, mitochondrial	ACO2	Homo sapiens	1	14	1	1	12	13	11	11	11	11	1	1	1	1	1	1	1	1	1	1	1	1	32.2	2022-07-02	2022-07-02	85424	780	780	1952-03-01	4	4	3	4	4	4	0	62021	By MS/MS	By MS/MS	By MS/MS
P78559	sp|P78559|MAP1A_HUMAN	sp|P78559|MAP1A_HUMAN	4	3	3	sp|P78559|MAP1A_HUMAN Microtubule-associated protein 1A OS=Homo sapiens OX=9606 GN=MAP1A PE=1 SV=6	Microtubule-associated protein 1A	MAP1A	Homo sapiens	1	4	3	3	4	3	4	4	4	3	3	2	3	3	3	2	3	2	3	3	3	2	2022-05-02	2022-01-02	2022-01-02	305.48	2803	2803	2022-03-01	6	2	4	5	4	2	0	61894	By MS/MS	By MS/MS	By MS/MS
Q7L0J3	sp|Q7L0J3|SV2A_HUMAN	sp|Q7L0J3|SV2A_HUMAN	3	3	3	sp|Q7L0J3|SV2A_HUMAN Synaptic vesicle glycoprotein 2A OS=Homo sapiens OX=9606 GN=SV2A PE=1 SV=1	Synaptic vesicle glycoprotein 2A	SV2A	Homo sapiens	1	3	3	3	0	1	2	1	1	1	0	1	2	1	1	1	0	1	2	1	1	1	2022-05-05	2022-05-05	2022-05-05	82694	742	742	1962-03-01		2	2	2	1	1	0	61684		By MS/MS	By matching
P17987	sp|P17987|TCPA_HUMAN	sp|P17987|TCPA_HUMAN	12	12	12	sp|P17987|TCPA_HUMAN T-complex protein 1 subunit alpha OS=Homo sapiens OX=9606 GN=TCP1 PE=1 SV=1	T-complex protein 1 subunit alpha	TCP1	Homo sapiens	1	12	12	12	10	10	11	8	9	8	10	10	11	8	9	8	10	10	11	8	9	8	2022-03-31	2022-03-31	2022-03-31	60343	556	556	2022-03-01	17	24	19	14	15	12	0	61522	By MS/MS	By MS/MS	By MS/MS
P30040	sp|P30040|ERP29_HUMAN	sp|P30040|ERP29_HUMAN	3	3	3	sp|P30040|ERP29_HUMAN Endoplasmic reticulum resident protein 29 OS=Homo sapiens OX=9606 GN=ERP29 PE=1 SV=4	Endoplasmic reticulum resident protein 29	ERP29	Homo sapiens	1	3	3	3	2	2	3	2	2	2	2	2	3	2	2	2	2	2	3	2	2	2	2022-08-18	2022-08-18	2022-08-18	28993	261	261	1988-03-01	2	3	5	5	4	5	0	61326	By MS/MS	By MS/MS	By MS/MS
P67985	sp|P67985|RL22_PIG;sp|P35268|RL22_HUMAN	sp|P67985|RL22_PIG;sp|P35268|RL22_HUMAN	2;2	2;2	2;2	sp|P67985|RL22_PIG 60S ribosomal protein L22 OS=Sus scrofa OX=9823 GN=RPL22 PE=1 SV=2;sp|P35268|RL22_HUMAN 60S ribosomal protein L22 OS=Homo sapiens OX=9606 GN=RPL22 PE=1 SV=2	60S ribosomal protein L22	RPL22	Sus scrofa	2	2	2	2	1	1	2	1	1	1	1	1	2	1	1	1	1	1	2	1	1	1	2022-08-18	2022-08-18	2022-08-18	14759	128	128;128	1946-03-01	2	2	3	2	2	2	0	61312	By MS/MS	By MS/MS	By MS/MS
Q14240	sp|Q14240|IF4A2_HUMAN;sp|P60842|IF4A1_HUMAN;sp|P38919|IF4A3_HUMAN;sp|A6M931|IF4A3_PIG	sp|Q14240|IF4A2_HUMAN;sp|P60842|IF4A1_HUMAN	6;4;1;1	6;4;1;1	6;4;1;1	sp|Q14240|IF4A2_HUMAN Eukaryotic initiation factor 4A-II OS=Homo sapiens OX=9606 GN=EIF4A2 PE=1 SV=2;sp|P60842|IF4A1_HUMAN Eukaryotic initiation factor 4A-I OS=Homo sapiens OX=9606 GN=EIF4A1 PE=1 SV=1	Eukaryotic initiation factor 4A-II	EIF4A2	Homo sapiens	4	6	6	6	6	5	6	5	5	3	6	5	6	5	5	3	6	5	6	5	5	3	2022-01-20	2022-01-20	2022-01-20	46402	407	407;406;411;411	2024-03-01	9	10	10	7	9	5	0	61282	By MS/MS	By MS/MS	By MS/MS
O95865	sp|O95865|DDAH2_HUMAN	sp|O95865|DDAH2_HUMAN	7	7	7	sp|O95865|DDAH2_HUMAN N(G),N(G)-dimethylarginine dimethylaminohydrolase 2 OS=Homo sapiens OX=9606 GN=DDAH2 PE=1 SV=1	N(G),N(G)-dimethylarginine dimethylaminohydrolase 2	DDAH2	Homo sapiens	1	7	7	7	7	4	4	5	4	5	7	4	4	5	4	5	7	4	4	5	4	5	2022-04-28	2022-04-28	2022-04-28	29644	285	285	1938-03-01	13	5	5	9	5	10	0	61018	By MS/MS	By MS/MS	By MS/MS
P30049	sp|P30049|ATPD_HUMAN	sp|P30049|ATPD_HUMAN	2	2	2	sp|P30049|ATPD_HUMAN ATP synthase subunit delta, mitochondrial OS=Homo sapiens OX=9606 GN=ATP5F1D PE=1 SV=2	ATP synthase subunit delta, mitochondrial	ATP5F1D	Homo sapiens	1	2	2	2	2	2	2	2	2	2	2	2	2	2	2	2	2	2	2	2	2	2	2022-03-14	2022-03-14	2022-03-14	17.49	168	168	1942-03-01	6	6	5	5	6	5	0	60954	By MS/MS	By MS/MS	By MS/MS
P29412	sp|P29412|EF1B_PIG	sp|P29412|EF1B_PIG	2	1	1	sp|P29412|EF1B_PIG Elongation factor 1-beta OS=Sus scrofa OX=9823 GN=EEF1B PE=1 SV=1	Elongation factor 1-beta	EEF1B	Sus scrofa	1	2	1	1	2	2	2	2	2	2	1	1	1	1	1	1	1	1	1	1	1	1	2022-07-14	8	8	19966	224	224	1981-03-01	2	2	3	2	4	3	0	60707	By MS/MS	By MS/MS	By MS/MS
Q2TB90	sp|Q2TB90|HKDC1_HUMAN	sp|Q2TB90|HKDC1_HUMAN	1	1	1	sp|Q2TB90|HKDC1_HUMAN Hexokinase HKDC1 OS=Homo sapiens OX=9606 GN=HKDC1 PE=1 SV=3	Hexokinase HKDC1	HKDC1	Homo sapiens	1	1	1	1	1	1	1	1	1	0	1	1	1	1	1	0	1	1	1	1	1	0	2022-02-02	2022-02-02	2022-02-02	102.54	917	917	1975-02-01	3	3	2	2	2		0	60598	By MS/MS	By MS/MS	By MS/MS
Q01813	sp|Q01813|PFKAP_HUMAN	sp|Q01813|PFKAP_HUMAN	3	1	1	sp|Q01813|PFKAP_HUMAN ATP-dependent 6-phosphofructokinase, platelet type OS=Homo sapiens OX=9606 GN=PFKP PE=1 SV=2	ATP-dependent 6-phosphofructokinase, platelet type	PFKP	Homo sapiens	1	3	1	1	3	3	3	3	3	2	1	1	1	1	1	1	1	1	1	1	1	1	2022-02-06	2022-07-02	2022-07-02	85595	784	784	2027-03-01	2	2	2	2	2	1	0	60426	By MS/MS	By MS/MS	By MS/MS
P62906	sp|P62906|RL10A_HUMAN;sp|P53027|RL10A_PIG	sp|P62906|RL10A_HUMAN;sp|P53027|RL10A_PIG	2;1	2;1	2;1	sp|P62906|RL10A_HUMAN 60S ribosomal protein L10a OS=Homo sapiens OX=9606 GN=RPL10A PE=1 SV=2;sp|P53027|RL10A_PIG 60S ribosomal protein L10a (Fragment) OS=Sus scrofa OX=9823 GN=RPL10A PE=2 SV=3	60S ribosomal protein L10a	RPL10A	Homo sapiens	2	2	2	2	2	2	2	1	1	0	2	2	2	1	1	0	2	2	2	1	1	0	2022-09-12	2022-09-12	2022-09-12	24831	217	217;165	2022-05-02	5	3	2	2	2		0	60342	By MS/MS	By MS/MS	By MS/MS
Q9UI15	sp|Q9UI15|TAGL3_HUMAN	sp|Q9UI15|TAGL3_HUMAN	6	6	6	sp|Q9UI15|TAGL3_HUMAN Transgelin-3 OS=Homo sapiens OX=9606 GN=TAGLN3 PE=1 SV=2	Transgelin-3	TAGLN3	Homo sapiens	1	6	6	6	5	4	5	5	5	3	5	4	5	5	5	3	5	4	5	5	5	3	41.7	41.7	41.7	22472	199	199	1933-03-01	10	7	10	9	10	5	0	60314	By MS/MS	By MS/MS	By MS/MS
O43759	sp|O43759|SNG1_HUMAN	sp|O43759|SNG1_HUMAN	3	3	3	sp|O43759|SNG1_HUMAN Synaptogyrin-1 OS=Homo sapiens OX=9606 GN=SYNGR1 PE=1 SV=2	Synaptogyrin-1	SYNGR1	Homo sapiens	1	3	3	3	3	2	2	0	1	2	3	2	2	0	1	2	3	2	2	0	1	2	2022-06-14	2022-06-14	2022-06-14	25455	233	233	1994-02-01	5	4	3		2	3	0	60168	By MS/MS	By MS/MS	By MS/MS
P61158	sp|P61158|ARP3_HUMAN	sp|P61158|ARP3_HUMAN	2	2	2	sp|P61158|ARP3_HUMAN Actin-related protein 3 OS=Homo sapiens OX=9606 GN=ACTR3 PE=1 SV=3	Actin-related protein 3	ACTR3	Homo sapiens	1	2	2	2	2	1	2	2	2	1	2	1	2	2	2	1	2	1	2	2	2	1	2022-06-08	2022-06-08	2022-06-08	47371	418	418	1941-03-01	3	2	4	3	3	2	0	60062	By MS/MS	By MS/MS	By MS/MS
Q9GKX6	sp|Q9GKX6|GALM_PIG	sp|Q9GKX6|GALM_PIG	2	2	2	sp|Q9GKX6|GALM_PIG Galactose mutarotase OS=Sus scrofa OX=9823 GN=GALM PE=2 SV=1	Galactose mutarotase	GALM	Sus scrofa	1	2	2	2	2	2	2	2	2	2	2	2	2	2	2	2	2	2	2	2	2	2	2022-05-08	2022-05-08	2022-05-08	37815	342	342	1952-03-01	4	2	4	4	4	3	0	59364	By MS/MS	By MS/MS	By MS/MS
P62917	sp|P62917|RL8_HUMAN	sp|P62917|RL8_HUMAN	3	3	3	sp|P62917|RL8_HUMAN 60S ribosomal protein L8 OS=Homo sapiens OX=9606 GN=RPL8 PE=1 SV=2	60S ribosomal protein L8	RPL8	Homo sapiens	1	3	3	3	1	2	1	1	2	0	1	2	1	1	2	0	1	2	1	1	2	0	2022-07-25	2022-07-25	2022-07-25	28024	257	257	2022-03-01	1	3	1	1	3		0	59259	By MS/MS	By MS/MS	By MS/MS
P12236	sp|P12236|ADT3_HUMAN;sp|Q6QRN9|ADT3_PIG;sp|P12235|ADT1_HUMAN	sp|P12236|ADT3_HUMAN;sp|Q6QRN9|ADT3_PIG;sp|P12235|ADT1_HUMAN	9;7;6	9;7;6	5;3;3	sp|P12236|ADT3_HUMAN ADP/ATP translocase 3 OS=Homo sapiens OX=9606 GN=SLC25A6 PE=1 SV=4;sp|Q6QRN9|ADT3_PIG ADP/ATP translocase 3 OS=Sus scrofa OX=9823 GN=SLC25A6 PE=2 SV=3;sp|P12235|ADT1_HUMAN ADP/ATP translocase 1 OS=Homo sapiens OX=9606 GN=SLC25A4 PE=1 S	ADP/ATP translocase 3	SLC25A6	Homo sapiens	3	9	9	5	6	8	7	7	6	5	6	8	7	7	6	5	3	4	4	4	3	2	37.9	37.9	2022-08-24	32866	298	298;298;298	1935-03-01	9	18	9	10	11	9	0	59175	By MS/MS	By MS/MS	By MS/MS
Q29290	sp|Q29290|CYTB_PIG	sp|Q29290|CYTB_PIG	2	2	2	sp|Q29290|CYTB_PIG Cystatin-B OS=Sus scrofa OX=9823 GN=CSTB PE=1 SV=1	Cystatin-B	CSTB	Sus scrofa	1	2	2	2	2	2	2	2	2	2	2	2	2	2	2	2	2	2	2	2	2	2	33.7	33.7	33.7	2013-11-01	98	98	1986-03-01	2	3	4	4	3	5	0	58761	By MS/MS	By MS/MS	By MS/MS
Q15084	sp|Q15084|PDIA6_HUMAN	sp|Q15084|PDIA6_HUMAN	3	3	3	sp|Q15084|PDIA6_HUMAN Protein disulfide-isomerase A6 OS=Homo sapiens OX=9606 GN=PDIA6 PE=1 SV=1	Protein disulfide-isomerase A6	PDIA6	Homo sapiens	1	3	3	3	2	3	3	3	3	3	2	3	3	3	3	3	2	3	3	3	3	3	2022-05-09	2022-05-09	2022-05-09	48121	440	440	1959-03-01	4	5	5	5	5	5	0	58619	By MS/MS	By MS/MS	By MS/MS
O14531	sp|O14531|DPYL4_HUMAN	sp|O14531|DPYL4_HUMAN	2	2	2	sp|O14531|DPYL4_HUMAN Dihydropyrimidinase-related protein 4 OS=Homo sapiens OX=9606 GN=DPYSL4 PE=1 SV=2	Dihydropyrimidinase-related protein 4	DPYSL4	Homo sapiens	1	2	2	2	2	1	1	0	1	1	2	1	1	0	1	1	2	1	1	0	1	1	2022-01-06	2022-01-06	2022-01-06	61877	572	572	2022-08-02	4	2	1		1	2	0	58588	By MS/MS	By MS/MS	By matching
Q08211	sp|Q08211|DHX9_HUMAN	sp|Q08211|DHX9_HUMAN	7	7	7	sp|Q08211|DHX9_HUMAN ATP-dependent RNA helicase A OS=Homo sapiens OX=9606 GN=DHX9 PE=1 SV=4	ATP-dependent RNA helicase A	DHX9	Homo sapiens	1	7	7	7	6	5	5	4	6	4	6	5	5	4	6	4	6	5	5	4	6	4	2022-02-07	2022-02-07	2022-02-07	140.96	1270	1270	2022-03-03	10	8	8	5	8	7	0	58494	By MS/MS	By MS/MS	By MS/MS
P07197	sp|P07197|NFM_HUMAN	sp|P07197|NFM_HUMAN	10	8	1	sp|P07197|NFM_HUMAN Neurofilament medium polypeptide OS=Homo sapiens OX=9606 GN=NEFM PE=1 SV=3	Neurofilament medium polypeptide	NEFM	Homo sapiens	1	10	8	1	8	7	9	6	8	7	6	6	7	5	7	6	1	1	1	1	1	1	2022-01-15	2022-09-12	2022-02-01	102.47	916	916	1942-03-01	11	9	10	5	11	9	0	58064	By MS/MS	By MS/MS	By MS/MS
Q9BZZ5	sp|Q9BZZ5|API5_HUMAN	sp|Q9BZZ5|API5_HUMAN	2	2	2	sp|Q9BZZ5|API5_HUMAN Apoptosis inhibitor 5 OS=Homo sapiens OX=9606 GN=API5 PE=1 SV=3	Apoptosis inhibitor 5	API5	Homo sapiens	1	2	2	2	1	1	2	2	2	1	1	1	2	2	2	1	1	1	2	2	2	1	2022-05-05	2022-05-05	2022-05-05	59004	524	524	1957-03-01	1	2	4	3	3	1	0	57967	By MS/MS	By MS/MS	By MS/MS
Q9BPU6	sp|Q9BPU6|DPYL5_HUMAN	sp|Q9BPU6|DPYL5_HUMAN	4	4	4	sp|Q9BPU6|DPYL5_HUMAN Dihydropyrimidinase-related protein 5 OS=Homo sapiens OX=9606 GN=DPYSL5 PE=1 SV=1	Dihydropyrimidinase-related protein 5	DPYSL5	Homo sapiens	1	4	4	4	1	1	1	1	1	1	1	1	1	1	1	1	1	1	1	1	1	1	2022-02-12	2022-02-12	2022-02-12	61421	564	564	1962-03-01	1	2	1	1	1	2	0	57947	By matching	By MS/MS	By MS/MS
Q8N573	sp|Q8N573|OXR1_HUMAN	sp|Q8N573|OXR1_HUMAN	3	3	3	sp|Q8N573|OXR1_HUMAN Oxidation resistance protein 1 OS=Homo sapiens OX=9606 GN=OXR1 PE=1 SV=2	Oxidation resistance protein 1	OXR1	Homo sapiens	1	3	3	3	2	2	3	2	3	3	2	2	3	2	3	3	2	2	3	2	3	3	2022-03-04	2022-03-04	2022-03-04	97969	874	874	1987-03-01	3	3	3	4	5	5	0	57793	By MS/MS	By MS/MS	By MS/MS
Q96K17	sp|Q96K17|BT3L4_HUMAN	sp|Q96K17|BT3L4_HUMAN	3	3	3	sp|Q96K17|BT3L4_HUMAN Transcription factor BTF3 homolog 4 OS=Homo sapiens OX=9606 GN=BTF3L4 PE=1 SV=1	Transcription factor BTF3 homolog 4	BTF3L4	Homo sapiens	1	3	3	3	2	2	2	2	2	1	2	2	2	2	2	1	2	2	2	2	2	1	34.2	34.2	34.2	17.27	158	158	1953-03-01	2	4	2	3	4	2	0	57664	By MS/MS	By MS/MS	By MS/MS
Q9UJS0	sp|Q9UJS0|CMC2_HUMAN	sp|Q9UJS0|CMC2_HUMAN	5	4	4	sp|Q9UJS0|CMC2_HUMAN Calcium-binding mitochondrial carrier protein Aralar2 OS=Homo sapiens OX=9606 GN=SLC25A13 PE=1 SV=2	Calcium-binding mitochondrial carrier protein Aralar2	SLC25A13	Homo sapiens	1	5	4	4	5	3	5	5	5	1	4	2	4	4	4	1	4	2	4	4	4	1	2022-01-10	2022-03-08	2022-03-08	74175	675	675	1936-03-01	5	3	6	7	5	2	0	57617	By MS/MS	By MS/MS	By MS/MS
P83916	sp|P83916|CBX1_HUMAN	sp|P83916|CBX1_HUMAN	3	2	2	sp|P83916|CBX1_HUMAN Chromobox protein homolog 1 OS=Homo sapiens OX=9606 GN=CBX1 PE=1 SV=1	Chromobox protein homolog 1	CBX1	Homo sapiens	1	3	2	2	2	2	3	2	2	2	1	1	2	1	1	1	1	1	2	1	1	1	2022-03-24	2022-07-15	2022-07-15	21418	185	185	2022-03-03	1	2	3	2	1	1	0	56933	By matching	By MS/MS	By matching
P25787	sp|P25787|PSA2_HUMAN	sp|P25787|PSA2_HUMAN	2	2	2	sp|P25787|PSA2_HUMAN Proteasome subunit alpha type-2 OS=Homo sapiens OX=9606 GN=PSMA2 PE=1 SV=2	Proteasome subunit alpha type-2	PSMA2	Homo sapiens	1	2	2	2	2	2	2	2	1	1	2	2	2	2	1	1	2	2	2	2	1	1	2022-01-17	2022-01-17	2022-01-17	25898	234	234	1993-02-01	3	4	2	4	1	1	0	56641	By MS/MS	By MS/MS	By MS/MS
Q00169	sp|Q00169|PIPNA_HUMAN	sp|Q00169|PIPNA_HUMAN	2	2	2	sp|Q00169|PIPNA_HUMAN Phosphatidylinositol transfer protein alpha isoform OS=Homo sapiens OX=9606 GN=PITPNA PE=1 SV=2	Phosphatidylinositol transfer protein alpha isoform	PITPNA	Homo sapiens	1	2	2	2	2	2	2	1	1	1	2	2	2	1	1	1	2	2	2	1	1	1	2022-05-11	2022-05-11	2022-05-11	31806	270	270	1993-02-01	3	3	4	1	2	1	0	56619	By MS/MS	By MS/MS	By MS/MS
P25685	sp|P25685|DNJB1_HUMAN;sp|Q9UDY4|DNJB4_HUMAN	sp|P25685|DNJB1_HUMAN	3;1	3;1	3;1	sp|P25685|DNJB1_HUMAN DnaJ homolog subfamily B member 1 OS=Homo sapiens OX=9606 GN=DNAJB1 PE=1 SV=4	DnaJ homolog subfamily B member 1	DNAJB1	Homo sapiens	2	3	3	3	2	0	3	2	3	1	2	0	3	2	3	1	2	0	3	2	3	1	2022-03-10	2022-03-10	2022-03-10	38044	340	340;337	1962-03-01	2		6	3	4	1	0	55873	By matching		By MS/MS
P51649	sp|P51649|SSDH_HUMAN	sp|P51649|SSDH_HUMAN	1	1	1	sp|P51649|SSDH_HUMAN Succinate-semialdehyde dehydrogenase, mitochondrial OS=Homo sapiens OX=9606 GN=ALDH5A1 PE=1 SV=2	Succinate-semialdehyde dehydrogenase, mitochondrial	ALDH5A1	Homo sapiens	1	1	1	1	1	1	1	1	1	1	1	1	1	1	1	1	1	1	1	1	1	1	2022-09-01	2022-09-01	2022-09-01	57214	535	535	1955-03-01	2	2	1	2	2	2	0	55569	By MS/MS	By MS/MS	By matching
P20962	sp|P20962|PTMS_HUMAN	sp|P20962|PTMS_HUMAN	3	3	3	sp|P20962|PTMS_HUMAN Parathymosin OS=Homo sapiens OX=9606 GN=PTMS PE=1 SV=2	Parathymosin	PTMS	Homo sapiens	1	3	3	3	3	3	3	3	3	3	3	3	3	3	3	3	3	3	3	3	3	3	2022-05-22	2022-05-22	2022-05-22	1953-11-01	102	102	1956-03-01	6	8	7	7	8	7	0	55568	By MS/MS	By MS/MS	By MS/MS
Q99962	sp|Q99962|SH3G2_HUMAN;sp|Q99961|SH3G1_HUMAN	sp|Q99962|SH3G2_HUMAN	7;1	7;1	7;1	sp|Q99962|SH3G2_HUMAN Endophilin-A1 OS=Homo sapiens OX=9606 GN=SH3GL2 PE=1 SV=1	Endophilin-A1	SH3GL2	Homo sapiens	2	7	7	7	7	6	5	5	5	4	7	6	5	5	5	4	7	6	5	5	5	4	32.4	32.4	32.4	39962	352	352;368	1933-03-01	9	12	9	7	10	7	0	55173	By MS/MS	By MS/MS	By MS/MS
Q58FF6	sp|Q58FF6|H90B4_HUMAN	sp|Q58FF6|H90B4_HUMAN	5	1	1	sp|Q58FF6|H90B4_HUMAN Putative heat shock protein HSP 90-beta 4 OS=Homo sapiens OX=9606 GN=HSP90AB4P PE=5 SV=1	Putative heat shock protein HSP 90-beta 4	HSP90AB4P	Homo sapiens	1	5	1	1	5	5	5	5	5	5	1	1	1	1	1	1	1	1	1	1	1	1	2022-05-08	2022-02-02	2022-02-02	58264	505	505	1967-03-01	1	2	1	2	1	2	0	55159	By MS/MS	By MS/MS	By MS/MS
P63092	sp|P63092|GNAS2_HUMAN;sp|Q5JWF2|GNAS1_HUMAN;sp|P29797|GNAS_PIG	sp|P63092|GNAS2_HUMAN;sp|Q5JWF2|GNAS1_HUMAN;sp|P29797|GNAS_PIG	5;5;3	4;4;2	4;4;2	sp|P63092|GNAS2_HUMAN Guanine nucleotide-binding protein G(s) subunit alpha isoforms short OS=Homo sapiens OX=9606 GN=GNAS PE=1 SV=1;sp|Q5JWF2|GNAS1_HUMAN Guanine nucleotide-binding protein G(s) subunit alpha isoforms XLas OS=Homo sapiens OX=9606 GN=GNAS P	Guanine nucleotide-binding protein G(s) subunit alpha isoforms short	GNAS	Homo sapiens	3	5	4	4	5	2	4	4	4	3	4	1	3	3	3	2	4	1	3	3	3	2	2022-08-16	14	14	45664	394	394;1037;397	1959-03-01	5	2	3	3	5	4	0	54859	By MS/MS	By MS/MS	By MS/MS
E9PAV3	sp|E9PAV3|NACAM_HUMAN;sp|Q13765|NACA_HUMAN;sp|Q9BZK3|NACP4_HUMAN	sp|E9PAV3|NACAM_HUMAN;sp|Q13765|NACA_HUMAN	3;3;1	3;3;1	3;3;1	sp|E9PAV3|NACAM_HUMAN Nascent polypeptide-associated complex subunit alpha, muscle-specific form OS=Homo sapiens OX=9606 GN=NACA PE=1 SV=1;sp|Q13765|NACA_HUMAN Nascent polypeptide-associated complex subunit alpha OS=Homo sapiens OX=9606 GN=NACA PE=1 SV=1	Nascent polypeptide-associated complex subunit alpha, muscle-specific form	NACA	Homo sapiens	3	3	3	3	3	3	3	3	3	3	3	3	3	3	3	3	3	3	3	3	3	3	2	2	2	205.42	2078	2078;215;213	2022-06-03	5	3	7	5	4	6	0	54784	By MS/MS	By MS/MS	By MS/MS
P36873	sp|P36873|PP1G_HUMAN;sp|P62136|PP1A_HUMAN	sp|P36873|PP1G_HUMAN;sp|P62136|PP1A_HUMAN	10;8	10;8	3;1	sp|P36873|PP1G_HUMAN Serine/threonine-protein phosphatase PP1-gamma catalytic subunit OS=Homo sapiens OX=9606 GN=PPP1CC PE=1 SV=1;sp|P62136|PP1A_HUMAN Serine/threonine-protein phosphatase PP1-alpha catalytic subunit OS=Homo sapiens OX=9606 GN=PPP1CA PE=1 S	Serine/threonine-protein phosphatase PP1-gamma catalytic subunit	PPP1CC	Homo sapiens	2	10	10	3	7	8	7	6	6	3	7	8	7	6	6	3	2	2	2	1	0	0	42.1	42.1	2022-08-11	36983	323	323;330	2019-03-01	11	11	9	12	10	4	0	54764	By MS/MS	By MS/MS	By MS/MS
Q7Z7G2	sp|Q7Z7G2|CPLX4_HUMAN	sp|Q7Z7G2|CPLX4_HUMAN	1	1	1	sp|Q7Z7G2|CPLX4_HUMAN Complexin-4 OS=Homo sapiens OX=9606 GN=CPLX4 PE=1 SV=1	Complexin-4	CPLX4	Homo sapiens	1	1	1	1	0	0	0	1	1	1	0	0	0	1	1	1	0	0	0	1	1	1	2022-04-14	2022-04-14	2022-04-14	18336	160	160	1983-04-01				2	3	1	0	54747
Q16630	sp|Q16630|CPSF6_HUMAN	sp|Q16630|CPSF6_HUMAN	2	2	2	sp|Q16630|CPSF6_HUMAN Cleavage and polyadenylation specificity factor subunit 6 OS=Homo sapiens OX=9606 GN=CPSF6 PE=1 SV=2	Cleavage and polyadenylation specificity factor subunit 6	CPSF6	Homo sapiens	1	2	2	2	1	2	1	1	1	1	1	2	1	1	1	1	1	2	1	1	1	1	2022-01-07	2022-01-07	2022-01-07	59209	551	551	2022-02-03	2	3	1	1	1	2	0	54729	By MS/MS	By MS/MS	By matching
O00499	sp|O00499|BIN1_HUMAN	sp|O00499|BIN1_HUMAN	2	2	2	sp|O00499|BIN1_HUMAN Myc box-dependent-interacting protein 1 OS=Homo sapiens OX=9606 GN=BIN1 PE=1 SV=1	Myc box-dependent-interacting protein 1	BIN1	Homo sapiens	1	2	2	2	2	1	2	2	2	1	2	1	2	2	2	1	2	1	2	2	2	1	2022-04-06	2022-04-06	2022-04-06	64699	593	593	2022-06-03	2	2	3	3	3	2	0	54586	By MS/MS	By MS/MS	By MS/MS
P02475	sp|P02475|CRYAA_PIG;sp|P02489|CRYAA_HUMAN;sp|A0A140G945|CRYA2_HUMAN	sp|P02475|CRYAA_PIG	4;1;1	4;1;1	4;1;1	sp|P02475|CRYAA_PIG Alpha-crystallin A chain OS=Sus scrofa OX=9823 GN=CRYAA PE=1 SV=1	Alpha-crystallin A chain	CRYAA	Sus scrofa	3	4	4	4	0	1	4	1	1	1	0	1	4	1	1	1	0	1	4	1	1	1	2022-04-25	2022-04-25	2022-04-25	19746	173	173;173;173	1945-03-01		1	7	1	1	1	0	54371		By matching	By MS/MS
P35612	sp|P35612|ADDB_HUMAN	sp|P35612|ADDB_HUMAN	3	3	3	sp|P35612|ADDB_HUMAN Beta-adducin OS=Homo sapiens OX=9606 GN=ADD2 PE=1 SV=3	Beta-adducin	ADD2	Homo sapiens	1	3	3	3	2	1	2	0	1	1	2	1	2	0	1	1	2	1	2	0	1	1	2022-05-05	2022-05-05	2022-05-05	80853	726	726	3	3	2	3		1	2	0	54301	By MS/MS	By MS/MS	By MS/MS
O95782	sp|O95782|AP2A1_HUMAN	sp|O95782|AP2A1_HUMAN	8	8	5	sp|O95782|AP2A1_HUMAN AP-2 complex subunit alpha-1 OS=Homo sapiens OX=9606 GN=AP2A1 PE=1 SV=3	AP-2 complex subunit alpha-1	AP2A1	Homo sapiens	1	8	8	5	5	5	6	6	6	5	5	5	6	6	6	5	3	3	5	5	5	4	2022-01-13	2022-01-13	2022-08-07	107.54	977	977	1963-03-01	7	8	8	12	8	9	0	54234	By MS/MS	By MS/MS	By MS/MS
Q9H299	sp|Q9H299|SH3L3_HUMAN	sp|Q9H299|SH3L3_HUMAN	3	3	3	sp|Q9H299|SH3L3_HUMAN SH3 domain-binding glutamic acid-rich-like protein 3 OS=Homo sapiens OX=9606 GN=SH3BGRL3 PE=1 SV=1	SH3 domain-binding glutamic acid-rich-like protein 3	SH3BGRL3	Homo sapiens	1	3	3	3	2	1	1	1	1	1	2	1	1	1	1	1	2	1	1	1	1	1	31.2	31.2	31.2	10438	93	93	1958-03-01	2	1	3	2	2	2	0	54155	By MS/MS	By MS/MS	By MS/MS
P62805	sp|P62805|H4_HUMAN;sp|P62802|H4_PIG	sp|P62805|H4_HUMAN;sp|P62802|H4_PIG	6;6	6;6	6;6	sp|P62805|H4_HUMAN Histone H4 OS=Homo sapiens OX=9606 GN=H4C1 PE=1 SV=2;sp|P62802|H4_PIG Histone H4 OS=Sus scrofa OX=9823 PE=1 SV=2	Histone H4	H4C1	Homo sapiens	2	6	6	6	5	5	6	6	5	5	5	5	6	6	5	5	5	5	6	6	5	5	57.3	57.3	57.3	11367	103	103;103	1935-03-01	13	14	13	15	9	11	0	53832	By MS/MS	By MS/MS	By MS/MS
Q9UMS4	sp|Q9UMS4|PRP19_HUMAN	sp|Q9UMS4|PRP19_HUMAN	2	2	2	sp|Q9UMS4|PRP19_HUMAN Pre-mRNA-processing factor 19 OS=Homo sapiens OX=9606 GN=PRPF19 PE=1 SV=1	Pre-mRNA-processing factor 19	PRPF19	Homo sapiens	1	2	2	2	1	1	1	2	2	2	1	1	1	2	2	2	1	1	1	2	2	2	2022-09-07	2022-09-07	2022-09-07	55.18	504	504	2014-04-01	1	2	1	3	4	3	0	53671	By matching	By matching	By matching
P23942	sp|P23942|PRPH2_HUMAN	sp|P23942|PRPH2_HUMAN	1	1	1	sp|P23942|PRPH2_HUMAN Peripherin-2 OS=Homo sapiens OX=9606 GN=PRPH2 PE=1 SV=1	Peripherin-2	PRPH2	Homo sapiens	1	1	1	1	1	1	1	1	1	1	1	1	1	1	1	1	1	1	1	1	1	1	2022-09-02	2022-09-02	2022-09-02	39186	346	346	1987-03-01	2	1	3	2	5	2	0	53616	By MS/MS	By MS/MS	By MS/MS
P18648	sp|P18648|APOA1_PIG;CON__P15497;sp|P02647|APOA1_HUMAN	sp|P18648|APOA1_PIG;CON__P15497	3;2;1	3;2;1	3;2;1	sp|P18648|APOA1_PIG Apolipoprotein A-I OS=Sus scrofa OX=9823 GN=APOA1 PE=1 SV=4;	Apolipoprotein A-I	APOA1	Sus scrofa	3	3	3	3	1	2	0	0	0	1	1	2	0	0	0	1	1	2	0	0	0	1	2022-08-15	2022-08-15	2022-08-15	30325	265	265;265;267	2029-02-01	2	4				1	0	53613	By matching	By MS/MS
P16152	sp|P16152|CBR1_HUMAN;sp|Q28960|CBR1_PIG	sp|P16152|CBR1_HUMAN;sp|Q28960|CBR1_PIG	2;1	2;1	1;1	sp|P16152|CBR1_HUMAN Carbonyl reductase [NADPH] 1 OS=Homo sapiens OX=9606 GN=CBR1 PE=1 SV=3;sp|Q28960|CBR1_PIG Carbonyl reductase [NADPH] 1 OS=Sus scrofa OX=9823 GN=CBR1 PE=1 SV=3	Carbonyl reductase [NADPH] 1	CBR1	Homo sapiens	2	2	2	1	2	2	2	2	2	0	2	2	2	2	2	0	1	1	1	1	1	0	2022-02-11	2022-02-11	2022-04-05	30375	277	277;289	1994-02-01	4	3	3	4	3		0	53421	By MS/MS	By MS/MS	By MS/MS
Q14011	sp|Q14011|CIRBP_HUMAN	sp|Q14011|CIRBP_HUMAN	3	3	3	sp|Q14011|CIRBP_HUMAN Cold-inducible RNA-binding protein OS=Homo sapiens OX=9606 GN=CIRBP PE=1 SV=1	Cold-inducible RNA-binding protein	CIRBP	Homo sapiens	1	3	3	3	2	3	3	2	2	2	2	3	3	2	2	2	2	3	3	2	2	2	2022-07-26	2022-07-26	2022-07-26	18648	172	172	1938-03-01	4	5	4	4	3	4	0	52969	By MS/MS	By MS/MS	By MS/MS
P55060	sp|P55060|XPO2_HUMAN	sp|P55060|XPO2_HUMAN	2	2	2	sp|P55060|XPO2_HUMAN Exportin-2 OS=Homo sapiens OX=9606 GN=CSE1L PE=1 SV=3	Exportin-2	CSE1L	Homo sapiens	1	2	2	2	1	2	1	2	2	0	1	2	1	2	2	0	1	2	1	2	2	0	2022-04-03	2022-04-03	2022-04-03	110.42	971	971	2025-03-01	1	4	1	3	3		0	52653	By matching	By MS/MS	By matching
P61160	sp|P61160|ARP2_HUMAN	sp|P61160|ARP2_HUMAN	2	2	2	sp|P61160|ARP2_HUMAN Actin-related protein 2 OS=Homo sapiens OX=9606 GN=ACTR2 PE=1 SV=1	Actin-related protein 2	ACTR2	Homo sapiens	1	2	2	2	1	1	0	0	1	0	1	1	0	0	1	0	1	1	0	0	1	0	2022-01-06	2022-01-06	2022-01-06	44.76	394	394	2022-05-02	1	2			1		0	52406	By MS/MS	By MS/MS
P63053	sp|P63053|RL40_PIG;sp|P62987|RL40_HUMAN;sp|P62979|RS27A_HUMAN;sp|P0CG47|UBB_HUMAN;sp|P0CG68|UBC_PIG;sp|P0CG48|UBC_HUMAN	sp|P63053|RL40_PIG;sp|P62987|RL40_HUMAN;sp|P62979|RS27A_HUMAN;sp|P0CG47|UBB_HUMAN;sp|P0CG68|UBC_PIG;sp|P0CG48|UBC_HUMAN	3;3;3;3;3;3	3;3;3;3;3;3	3;3;3;3;3;3	sp|P63053|RL40_PIG Ubiquitin-60S ribosomal protein L40 OS=Sus scrofa OX=9823 GN=UBA52 PE=1 SV=2;sp|P62987|RL40_HUMAN Ubiquitin-60S ribosomal protein L40 OS=Homo sapiens OX=9606 GN=UBA52 PE=1 SV=2;sp|P62979|RS27A_HUMAN Ubiquitin-40S ribosomal protein S27a O	Ubiquitin-60S ribosomal protein L40	UBA52	Sus scrofa	6	3	3	3	2	3	3	3	3	3	2	3	3	3	3	3	2	3	3	3	3	3	2022-06-26	2022-06-26	2022-06-26	14728	128	128;128;156;229;533;685	1958-03-01	4	7	9	6	5	7	0	52351	By MS/MS	By MS/MS	By MS/MS
Q03395	sp|Q03395|ROM1_HUMAN	sp|Q03395|ROM1_HUMAN	2	2	2	sp|Q03395|ROM1_HUMAN Rod outer segment membrane protein 1 OS=Homo sapiens OX=9606 GN=ROM1 PE=1 SV=2	Rod outer segment membrane protein 1	ROM1	Homo sapiens	1	2	2	2	1	1	2	2	1	1	1	1	2	2	1	1	1	1	2	2	1	1	4	4	4	37205	351	351	1933-03-01	2	2	4	4	2	1	0	52324	By MS/MS	By MS/MS	By MS/MS
	CON__P02584	CON__P02584	3	3	3					1	3	3	3	3	3	3	3	3	3	3	3	3	3	3	3	3	3	3	3	3	3	32.1	32.1	32.1	15057	140	140	1937-03-01	7	5	7	6	4	6	0	52302	By MS/MS	By MS/MS	By MS/MS
P16104	sp|P16104|H2AX_HUMAN;sp|Q96QV6|H2A1A_HUMAN;sp|Q8IUE6|H2A2B_HUMAN	sp|P16104|H2AX_HUMAN;sp|Q96QV6|H2A1A_HUMAN;sp|Q8IUE6|H2A2B_HUMAN	2;2;1	1;1;1	1;1;1	sp|P16104|H2AX_HUMAN Histone H2AX OS=Homo sapiens OX=9606 GN=H2AX PE=1 SV=2;sp|Q96QV6|H2A1A_HUMAN Histone H2A type 1-A OS=Homo sapiens OX=9606 GN=H2AC1 PE=1 SV=3;sp|Q8IUE6|H2A2B_HUMAN Histone H2A type 2-B OS=Homo sapiens OX=9606 GN=H2AC21 PE=1 SV=3	Histone H2AX	H2AX	Homo sapiens	3	2	1	1	1	2	1	2	2	2	0	1	0	1	1	1	0	1	0	1	1	1	21	2022-01-16	2022-01-16	15144	143	143;131;130	1983-03-01		2		2	1	1	0	52175	By matching	By MS/MS	By matching
Q16352	sp|Q16352|AINX_HUMAN	sp|Q16352|AINX_HUMAN	6	4	4	sp|Q16352|AINX_HUMAN Alpha-internexin OS=Homo sapiens OX=9606 GN=INA PE=1 SV=2	Alpha-internexin	INA	Homo sapiens	1	6	4	4	3	3	6	3	3	2	1	2	4	2	2	1	1	2	4	2	2	1	2022-04-12	2022-04-08	2022-04-08	55.39	499	499	1936-03-01	2	2	4	2	3	1	0	52174	By matching	By matching	By MS/MS
Q09666	sp|Q09666|AHNK_HUMAN	sp|Q09666|AHNK_HUMAN	3	3	3	sp|Q09666|AHNK_HUMAN Neuroblast differentiation-associated protein AHNAK OS=Homo sapiens OX=9606 GN=AHNAK PE=1 SV=2	Neuroblast differentiation-associated protein AHNAK	AHNAK	Homo sapiens	1	3	3	3	2	1	2	2	3	2	2	1	2	2	3	2	2	1	2	2	3	2	2022-06-01	2022-06-01	2022-06-01	629.09	5890	5890	2022-05-03	3	2	2	4	3	2	0	52073	By MS/MS	By MS/MS	By MS/MS
P51674	sp|P51674|GPM6A_HUMAN	sp|P51674|GPM6A_HUMAN	4	4	4	sp|P51674|GPM6A_HUMAN Neuronal membrane glycoprotein M6-a OS=Homo sapiens OX=9606 GN=GPM6A PE=1 SV=2	Neuronal membrane glycoprotein M6-a	GPM6A	Homo sapiens	1	4	4	4	4	3	3	3	3	3	4	3	3	3	3	3	4	3	3	3	3	3	2022-09-16	2022-09-16	2022-09-16	31209	278	278	2018-03-01	9	6	3	5	5	5	0	51593	By MS/MS	By MS/MS	By MS/MS
Q92747	sp|Q92747|ARC1A_HUMAN	sp|Q92747|ARC1A_HUMAN	2	2	2	sp|Q92747|ARC1A_HUMAN Actin-related protein 2/3 complex subunit 1A OS=Homo sapiens OX=9606 GN=ARPC1A PE=1 SV=2	Actin-related protein 2/3 complex subunit 1A	ARPC1A	Homo sapiens	1	2	2	2	2	2	2	2	2	2	2	2	2	2	2	2	2	2	2	2	2	2	2022-03-07	2022-03-07	2022-03-07	41569	370	370	2022-05-03	3	4	3	3	4	3	0	51506	By MS/MS	By MS/MS	By MS/MS
O75475	sp|O75475|PSIP1_HUMAN	sp|O75475|PSIP1_HUMAN	3	3	3	sp|O75475|PSIP1_HUMAN PC4 and SFRS1-interacting protein OS=Homo sapiens OX=9606 GN=PSIP1 PE=1 SV=1	PC4 and SFRS1-interacting protein	PSIP1	Homo sapiens	1	3	3	3	3	2	3	3	3	1	3	2	3	3	3	1	3	2	3	3	3	1	2022-03-08	2022-03-08	2022-03-08	60103	530	530	2022-09-03	5	4	3	5	4	1	0	51426	By MS/MS	By MS/MS	By MS/MS
P17858	sp|P17858|PFKAL_HUMAN	sp|P17858|PFKAL_HUMAN	7	6	5	sp|P17858|PFKAL_HUMAN ATP-dependent 6-phosphofructokinase, liver type OS=Homo sapiens OX=9606 GN=PFKL PE=1 SV=6	ATP-dependent 6-phosphofructokinase, liver type	PFKL	Homo sapiens	1	7	6	5	7	5	7	7	6	4	6	4	6	6	5	3	5	3	5	5	4	3	2022-03-13	2022-02-12	2022-07-09	85018	780	780	2019-03-01	12	8	13	11	10	4	0	51235	By MS/MS	By MS/MS	By MS/MS
Q15165	sp|Q15165|PON2_HUMAN	sp|Q15165|PON2_HUMAN	2	2	2	sp|Q15165|PON2_HUMAN Serum paraoxonase/arylesterase 2 OS=Homo sapiens OX=9606 GN=PON2 PE=1 SV=4	Serum paraoxonase/arylesterase 2	PON2	Homo sapiens	1	2	2	2	2	1	2	2	2	1	2	1	2	2	2	1	2	1	2	2	2	1	2022-03-09	2022-03-09	2022-03-09	39.38	354	354	2024-03-01	4	2	4	2	3	2	0	51187	By MS/MS	By MS/MS	By MS/MS
O00571	sp|O00571|DDX3X_HUMAN;sp|O15523|DDX3Y_HUMAN	sp|O00571|DDX3X_HUMAN;sp|O15523|DDX3Y_HUMAN	4;3	3;2	3;2	sp|O00571|DDX3X_HUMAN ATP-dependent RNA helicase DDX3X OS=Homo sapiens OX=9606 GN=DDX3X PE=1 SV=3;sp|O15523|DDX3Y_HUMAN ATP-dependent RNA helicase DDX3Y OS=Homo sapiens OX=9606 GN=DDX3Y PE=1 SV=2	ATP-dependent RNA helicase DDX3X	DDX3X	Homo sapiens	2	4	3	3	1	3	3	3	2	0	1	2	2	2	2	0	1	2	2	2	2	0	2022-02-08	2022-05-06	2022-05-06	73243	662	662;660	1943-03-01	1	3	3	3	4		0	50984	By matching	By MS/MS	By MS/MS
P28331	sp|P28331|NDUS1_HUMAN	sp|P28331|NDUS1_HUMAN	6	6	6	sp|P28331|NDUS1_HUMAN NADH-ubiquinone oxidoreductase 75 kDa subunit, mitochondrial OS=Homo sapiens OX=9606 GN=NDUFS1 PE=1 SV=3	NADH-ubiquinone oxidoreductase 75 kDa subunit, mitochondrial	NDUFS1	Homo sapiens	1	6	6	6	5	5	6	4	5	2	5	5	6	4	5	2	5	5	6	4	5	2	2022-07-12	2022-07-12	2022-07-12	79467	727	727	2022-02-03	8	8	9	8	8	3	0	50939	By MS/MS	By MS/MS	By MS/MS
Q96FJ2	sp|Q96FJ2|DYL2_HUMAN;sp|P63167|DYL1_HUMAN	sp|Q96FJ2|DYL2_HUMAN;sp|P63167|DYL1_HUMAN	2;1	2;1	2;1	sp|Q96FJ2|DYL2_HUMAN Dynein light chain 2, cytoplasmic OS=Homo sapiens OX=9606 GN=DYNLL2 PE=1 SV=1;sp|P63167|DYL1_HUMAN Dynein light chain 1, cytoplasmic OS=Homo sapiens OX=9606 GN=DYNLL1 PE=1 SV=1	Dynein light chain 2, cytoplasmic	DYNLL2	Homo sapiens	2	2	2	2	2	2	2	2	2	1	2	2	2	2	2	1	2	2	2	2	2	1	37.1	37.1	37.1	1935-10-01	89	89;89	2022-09-03	5	4	5	4	3	2	0	50906	By MS/MS	By MS/MS	By MS/MS
P50993	sp|P50993|AT1A2_HUMAN	sp|P50993|AT1A2_HUMAN	18	4	0	sp|P50993|AT1A2_HUMAN Sodium/potassium-transporting ATPase subunit alpha-2 OS=Homo sapiens OX=9606 GN=ATP1A2 PE=1 SV=1	Sodium/potassium-transporting ATPase subunit alpha-2	ATP1A2	Homo sapiens	1	18	4	0	17	18	16	14	13	13	3	4	2	3	2	2	0	0	0	0	0	0	2022-06-23	2022-07-05	0	112.26	1020	1020	2022-12-03	5	7	2	4	2	4	0	50844	By MS/MS	By MS/MS	By matching
P52565	sp|P52565|GDIR1_HUMAN	sp|P52565|GDIR1_HUMAN	4	4	4	sp|P52565|GDIR1_HUMAN Rho GDP-dissociation inhibitor 1 OS=Homo sapiens OX=9606 GN=ARHGDIA PE=1 SV=3	Rho GDP-dissociation inhibitor 1	ARHGDIA	Homo sapiens	1	4	4	4	3	4	3	3	3	3	3	4	3	3	3	3	3	4	3	3	3	3	2022-04-29	2022-04-29	2022-04-29	23207	204	204	2022-04-03	5	10	6	8	5	6	0	50684	By MS/MS	By MS/MS	By MS/MS
P50991	sp|P50991|TCPD_HUMAN	sp|P50991|TCPD_HUMAN	7	7	7	sp|P50991|TCPD_HUMAN T-complex protein 1 subunit delta OS=Homo sapiens OX=9606 GN=CCT4 PE=1 SV=4	T-complex protein 1 subunit delta	CCT4	Homo sapiens	1	7	7	7	5	6	6	7	7	6	5	6	6	7	7	6	5	6	6	7	7	6	2022-06-20	2022-06-20	2022-06-20	57924	539	539	1972-03-01	6	12	12	12	17	9	0	50625	By MS/MS	By MS/MS	By MS/MS
P46777	sp|P46777|RL5_HUMAN;sp|Q95276|RL5_PIG	sp|P46777|RL5_HUMAN;sp|Q95276|RL5_PIG	3;2	3;2	3;2	sp|P46777|RL5_HUMAN 60S ribosomal protein L5 OS=Homo sapiens OX=9606 GN=RPL5 PE=1 SV=3;sp|Q95276|RL5_PIG 60S ribosomal protein L5 (Fragment) OS=Sus scrofa OX=9823 GN=RPL5 PE=2 SV=3	60S ribosomal protein L5	RPL5	Homo sapiens	2	3	3	3	2	3	2	2	2	1	2	3	2	2	2	1	2	3	2	2	2	1	2022-05-16	2022-05-16	2022-05-16	34362	297	297;125	2022-09-02	3	7	3	4	2	1	0	50344	By MS/MS	By MS/MS	By MS/MS
O77735	sp|O77735|SCAM1_PIG;sp|O15126|SCAM1_HUMAN	sp|O77735|SCAM1_PIG;sp|O15126|SCAM1_HUMAN	2;1	2;1	2;1	sp|O77735|SCAM1_PIG Secretory carrier-associated membrane protein 1 OS=Sus scrofa OX=9823 GN=SCAMP1 PE=2 SV=1;sp|O15126|SCAM1_HUMAN Secretory carrier-associated membrane protein 1 OS=Homo sapiens OX=9606 GN=SCAMP1 PE=1 SV=2	Secretory carrier-associated membrane protein 1	SCAMP1	Sus scrofa	2	2	2	2	1	2	2	2	1	0	1	2	2	2	1	0	1	2	2	2	1	0	2022-07-10	2022-07-10	2022-07-10	37919	338	338;338	2022-09-02	2	2	2	3	1		0	50258	By MS/MS	By MS/MS	By MS/MS
Q8MJ30	sp|Q8MJ30|DHPR_PIG;sp|P09417|DHPR_HUMAN	sp|Q8MJ30|DHPR_PIG;sp|P09417|DHPR_HUMAN	5;3	5;3	5;3	sp|Q8MJ30|DHPR_PIG Dihydropteridine reductase OS=Sus scrofa OX=9823 GN=QDPR PE=2 SV=1;sp|P09417|DHPR_HUMAN Dihydropteridine reductase OS=Homo sapiens OX=9606 GN=QDPR PE=1 SV=2	Dihydropteridine reductase	QDPR	Sus scrofa	2	5	5	5	4	4	5	3	4	3	4	4	5	3	4	3	4	4	5	3	4	3	2022-05-30	2022-05-30	2022-05-30	25757	243	243;244	1932-03-01	7	9	9	7	6	6	0	50165	By MS/MS	By MS/MS	By MS/MS
O00299	sp|O00299|CLIC1_HUMAN	sp|O00299|CLIC1_HUMAN	2	2	2	sp|O00299|CLIC1_HUMAN Chloride intracellular channel protein 1 OS=Homo sapiens OX=9606 GN=CLIC1 PE=1 SV=4	Chloride intracellular channel protein 1	CLIC1	Homo sapiens	1	2	2	2	2	2	1	2	2	2	2	2	1	2	2	2	2	2	1	2	2	2	2022-04-12	2022-04-12	2022-04-12	26922	241	241	1931-03-01	4	2	2	3	3	2	0	50019	By MS/MS	By MS/MS	By MS/MS
Q9NZ45	sp|Q9NZ45|CISD1_HUMAN	sp|Q9NZ45|CISD1_HUMAN	1	1	1	sp|Q9NZ45|CISD1_HUMAN CDGSH iron-sulfur domain-containing protein 1 OS=Homo sapiens OX=9606 GN=CISD1 PE=1 SV=1	CDGSH iron-sulfur domain-containing protein 1	CISD1	Homo sapiens	1	1	1	1	1	1	1	1	1	1	1	1	1	1	1	1	1	1	1	1	1	1	2022-09-13	2022-09-13	2022-09-13	12199	108	108	2022-05-03	2	2	2	2	2	2	0	49932	By MS/MS	By MS/MS	By MS/MS
P47756	sp|P47756|CAPZB_HUMAN;sp|A0PFK7|CAPZB_PIG	sp|P47756|CAPZB_HUMAN;sp|A0PFK7|CAPZB_PIG	4;4	4;4	4;4	sp|P47756|CAPZB_HUMAN F-actin-capping protein subunit beta OS=Homo sapiens OX=9606 GN=CAPZB PE=1 SV=4;sp|A0PFK7|CAPZB_PIG F-actin-capping protein subunit beta OS=Sus scrofa OX=9823 GN=CAPZB PE=2 SV=1	F-actin-capping protein subunit beta	CAPZB	Homo sapiens	2	4	4	4	1	3	2	2	2	2	1	3	2	2	2	2	1	3	2	2	2	2	2022-07-13	2022-07-13	2022-07-13	31.35	277	277;277	1947-03-01	2	4	4	4	2	3	0	49921	By MS/MS	By MS/MS	By MS/MS
O94905	sp|O94905|ERLN2_HUMAN;sp|O75477|ERLN1_HUMAN	sp|O94905|ERLN2_HUMAN;sp|O75477|ERLN1_HUMAN	3;2	3;2	3;2	sp|O94905|ERLN2_HUMAN Erlin-2 OS=Homo sapiens OX=9606 GN=ERLIN2 PE=1 SV=1;sp|O75477|ERLN1_HUMAN Erlin-1 OS=Homo sapiens OX=9606 GN=ERLIN1 PE=1 SV=2	Erlin-2	ERLIN2	Homo sapiens	2	3	3	3	1	2	3	2	2	2	1	2	3	2	2	2	1	2	3	2	2	2	2022-06-10	2022-06-10	2022-06-10	37839	339	339;348	1973-03-01	1	2	5	2	2	3	0	49741	By MS/MS	By MS/MS	By MS/MS
Q12765	sp|Q12765|SCRN1_HUMAN	sp|Q12765|SCRN1_HUMAN	2	2	2	sp|Q12765|SCRN1_HUMAN Secernin-1 OS=Homo sapiens OX=9606 GN=SCRN1 PE=1 SV=2	Secernin-1	SCRN1	Homo sapiens	1	2	2	2	2	2	2	2	1	1	2	2	2	2	1	1	2	2	2	2	1	1	6	6	6	46382	414	414	1993-02-01	3	4	2	4	1	1	0	49728	By MS/MS	By MS/MS	By MS/MS
Q96EP5	sp|Q96EP5|DAZP1_HUMAN	sp|Q96EP5|DAZP1_HUMAN	2	2	2	sp|Q96EP5|DAZP1_HUMAN DAZ-associated protein 1 OS=Homo sapiens OX=9606 GN=DAZAP1 PE=1 SV=1	DAZ-associated protein 1	DAZAP1	Homo sapiens	1	2	2	2	1	1	2	1	1	1	1	1	2	1	1	1	1	1	2	1	1	1	2022-09-07	2022-09-07	2022-09-07	43383	407	407	2027-03-01	2	2	3	1	1	2	0	49307	By MS/MS	By MS/MS	By MS/MS
P14332	sp|P14332|6PGD_PIG	sp|P14332|6PGD_PIG	3	3	3	sp|P14332|6PGD_PIG 6-phosphogluconate dehydrogenase, decarboxylating (Fragment) OS=Sus scrofa OX=9823 GN=PGD PE=2 SV=3	6-phosphogluconate dehydrogenase, decarboxylating (Fragment)	PGD	Sus scrofa	1	3	3	3	3	3	3	2	3	2	3	3	3	2	3	2	3	3	3	2	3	2	2022-02-19	2022-02-19	2022-02-19	27805	250	250	2022-04-03	6	5	3	3	3	3	0	49197	By MS/MS	By MS/MS	By MS/MS
Q14498	sp|Q14498|RBM39_HUMAN	sp|Q14498|RBM39_HUMAN	1	1	1	sp|Q14498|RBM39_HUMAN RNA-binding protein 39 OS=Homo sapiens OX=9606 GN=RBM39 PE=1 SV=2	RNA-binding protein 39	RBM39	Homo sapiens	1	1	1	1	1	1	1	1	1	1	1	1	1	1	1	1	1	1	1	1	1	1	2022-02-03	2022-02-03	2022-02-03	59379	530	530	1938-03-01	2	1	1	1	2	1	0	49121	By MS/MS	By MS/MS	By MS/MS
A5A761	sp|A5A761|SFXN1_PIG;sp|Q9H9B4|SFXN1_HUMAN	sp|A5A761|SFXN1_PIG;sp|Q9H9B4|SFXN1_HUMAN	5;4	5;4	5;4	sp|A5A761|SFXN1_PIG Sideroflexin-1 OS=Sus scrofa OX=9823 GN=SFXN1 PE=2 SV=1;sp|Q9H9B4|SFXN1_HUMAN Sideroflexin-1 OS=Homo sapiens OX=9606 GN=SFXN1 PE=1 SV=4	Sideroflexin-1	SFXN1	Sus scrofa	2	5	5	5	3	4	4	3	3	3	3	4	4	3	3	3	3	4	4	3	3	3	2022-03-28	2022-03-28	2022-03-28	35624	322	322;322	1944-03-01	5	6	8	5	4	6	0	49091	By MS/MS	By MS/MS	By MS/MS
P37802	sp|P37802|TAGL2_HUMAN	sp|P37802|TAGL2_HUMAN	3	3	3	sp|P37802|TAGL2_HUMAN Transgelin-2 OS=Homo sapiens OX=9606 GN=TAGLN2 PE=1 SV=3	Transgelin-2	TAGLN2	Homo sapiens	1	3	3	3	2	1	0	1	0	1	2	1	0	1	0	1	2	1	0	1	0	1	2022-01-22	2022-01-22	2022-01-22	22391	199	199	2022-05-02	4	1		2		1	0	49087	By MS/MS	By MS/MS
P49368	sp|P49368|TCPG_HUMAN;sp|Q29068|TCPG_PIG	sp|P49368|TCPG_HUMAN	14;2	14;2	14;2	sp|P49368|TCPG_HUMAN T-complex protein 1 subunit gamma OS=Homo sapiens OX=9606 GN=CCT3 PE=1 SV=4	T-complex protein 1 subunit gamma	CCT3	Homo sapiens	2	14	14	14	12	12	13	11	10	8	12	12	13	11	10	8	12	12	13	11	10	8	31.2	31.2	31.2	60533	545	545;82	1932-03-01	19	21	21	18	17	14	0	48798	By MS/MS	By MS/MS	By MS/MS
P49755	sp|P49755|TMEDA_HUMAN	sp|P49755|TMEDA_HUMAN	3	3	3	sp|P49755|TMEDA_HUMAN Transmembrane emp24 domain-containing protein 10 OS=Homo sapiens OX=9606 GN=TMED10 PE=1 SV=2	Transmembrane emp24 domain-containing protein 10	TMED10	Homo sapiens	1	3	3	3	2	2	2	0	0	0	2	2	2	0	0	0	2	2	2	0	0	0	2022-07-13	2022-07-13	2022-07-13	24976	219	219	1989-01-01	3	4	2				0	48797	By MS/MS	By MS/MS	By MS/MS
P26038	sp|P26038|MOES_HUMAN;sp|P26042|MOES_PIG;sp|P15311|EZRI_HUMAN	sp|P26038|MOES_HUMAN;sp|P26042|MOES_PIG;sp|P15311|EZRI_HUMAN	3;3;2	3;3;2	1;1;0	sp|P26038|MOES_HUMAN Moesin OS=Homo sapiens OX=9606 GN=MSN PE=1 SV=3;sp|P26042|MOES_PIG Moesin OS=Sus scrofa OX=9823 GN=MSN PE=2 SV=3;sp|P15311|EZRI_HUMAN Ezrin OS=Homo sapiens OX=9606 GN=EZR PE=1 SV=4	Moesin	MSN	Homo sapiens	3	3	3	2	2	2	2	2	2	2	2	2	2	2	2	2	0	0	1	1	1	1	5	5	2022-07-01	67819	577	577;577;586	1948-03-01	3	4	4	3	4	3	0	48794	By MS/MS	By MS/MS	By MS/MS
P62834	sp|P62834|RAP1A_HUMAN;sp|P61224|RAP1B_HUMAN;sp|A6NIZ1|RP1BL_HUMAN	sp|P62834|RAP1A_HUMAN;sp|P61224|RAP1B_HUMAN;sp|A6NIZ1|RP1BL_HUMAN	2;2;2	2;2;2	2;2;2	sp|P62834|RAP1A_HUMAN Ras-related protein Rap-1A OS=Homo sapiens OX=9606 GN=RAP1A PE=1 SV=1;sp|P61224|RAP1B_HUMAN Ras-related protein Rap-1b OS=Homo sapiens OX=9606 GN=RAP1B PE=1 SV=1;sp|A6NIZ1|RP1BL_HUMAN Ras-related protein Rap-1b-like protein OS=Homo sa	Ras-related protein Rap-1A	RAP1A	Homo sapiens	3	2	2	2	2	1	1	2	1	1	2	1	1	2	1	1	2	1	1	2	1	1	2022-06-13	2022-06-13	2022-06-13	20987	184	184;184;184	1938-03-01	3	2	1	3	2	2	0	48712	By MS/MS	By MS/MS	By MS/MS
Q29561	sp|Q29561|KCY_PIG;sp|P30085|KCY_HUMAN	sp|Q29561|KCY_PIG;sp|P30085|KCY_HUMAN	2;1	2;1	2;1	sp|Q29561|KCY_PIG UMP-CMP kinase OS=Sus scrofa OX=9823 GN=CMPK1 PE=1 SV=1;sp|P30085|KCY_HUMAN UMP-CMP kinase OS=Homo sapiens OX=9606 GN=CMPK1 PE=1 SV=3	UMP-CMP kinase	CMPK1	Sus scrofa	2	2	2	2	1	1	2	1	1	0	1	1	2	1	1	0	1	1	2	1	1	0	2022-07-11	2022-07-11	2022-07-11	22279	196	196;196	1978-02-01	2	2	2	2	1		0	48564	By MS/MS	By MS/MS	By MS/MS
Q15370	sp|Q15370|ELOB_HUMAN	sp|Q15370|ELOB_HUMAN	2	2	2	sp|Q15370|ELOB_HUMAN Elongin-B OS=Homo sapiens OX=9606 GN=ELOB PE=1 SV=1	Elongin-B	ELOB	Homo sapiens	1	2	2	2	2	2	1	1	1	0	2	2	1	1	1	0	2	2	1	1	1	0	2022-02-21	2022-02-21	2022-02-21	13133	118	118	1969-02-01	3	4	2	2	2		0	47846	By MS/MS	By MS/MS	By MS/MS
P04181	sp|P04181|OAT_HUMAN	sp|P04181|OAT_HUMAN	2	2	2	sp|P04181|OAT_HUMAN Ornithine aminotransferase, mitochondrial OS=Homo sapiens OX=9606 GN=OAT PE=1 SV=1	Ornithine aminotransferase, mitochondrial	OAT	Homo sapiens	1	2	2	2	0	1	2	2	1	1	0	1	2	2	1	1	0	1	2	2	1	1	2022-01-07	2022-01-07	2022-01-07	48534	439	439	2022-05-03		2	4	2	1	1	0	47813		By MS/MS	By MS/MS
Q99878	sp|Q99878|H2A1J_HUMAN;sp|Q96KK5|H2A1H_HUMAN;sp|Q9BTM1|H2AJ_HUMAN;sp|Q16777|H2A2C_HUMAN;sp|Q93077|H2A1C_HUMAN;sp|Q7L7L0|H2A3_HUMAN;sp|Q6FI13|H2A2A_HUMAN;sp|P20671|H2A1D_HUMAN;sp|P0C0S8|H2A1_HUMAN;sp|P04908|H2A1B_HUMAN	sp|Q99878|H2A1J_HUMAN;sp|Q96KK5|H2A1H_HUMAN;sp|Q9BTM1|H2AJ_HUMAN;sp|Q16777|H2A2C_HUMAN;sp|Q93077|H2A1C_HUMAN;sp|Q7L7L0|H2A3_HUMAN;sp|Q6FI13|H2A2A_HUMAN;sp|P20671|H2A1D_HUMAN;sp|P0C0S8|H2A1_HUMAN;sp|P04908|H2A1B_HUMAN	2;2;2;2;2;2;2;2;2;2	2;2;2;2;2;2;2;2;2;2	1;1;1;1;1;1;1;1;1;1	sp|Q99878|H2A1J_HUMAN Histone H2A type 1-J OS=Homo sapiens OX=9606 GN=H2AC14 PE=1 SV=3;sp|Q96KK5|H2A1H_HUMAN Histone H2A type 1-H OS=Homo sapiens OX=9606 GN=H2AC12 PE=1 SV=3;sp|Q9BTM1|H2AJ_HUMAN Histone H2A.J OS=Homo sapiens OX=9606 GN=H2AJ PE=1 SV=1;sp|Q1	Histone H2A type 1-J	H2AC14	Homo sapiens	10	2	2	1	2	2	2	2	2	2	2	2	2	2	2	2	1	1	1	1	1	1	2022-03-20	2022-03-20	2022-08-14	13936	128	128;128;129;129;130;130;130;130;130;130	2022-12-03	5	5	6	3	3	3	0	47679	By MS/MS	By MS/MS	By MS/MS
Q13232	sp|Q13232|NDK3_HUMAN	sp|Q13232|NDK3_HUMAN	1	1	1	sp|Q13232|NDK3_HUMAN Nucleoside diphosphate kinase 3 OS=Homo sapiens OX=9606 GN=NME3 PE=1 SV=2	Nucleoside diphosphate kinase 3	NME3	Homo sapiens	1	1	1	1	1	1	1	1	1	1	1	1	1	1	1	1	1	1	1	1	1	1	2022-01-07	2022-01-07	2022-01-07	19015	169	169	1962-03-01	1	2	1	1	1	2	0	47633	By MS/MS	By MS/MS	By MS/MS
O60220	sp|O60220|TIM8A_HUMAN	sp|O60220|TIM8A_HUMAN	2	2	2	sp|O60220|TIM8A_HUMAN Mitochondrial import inner membrane translocase subunit Tim8 A OS=Homo sapiens OX=9606 GN=TIMM8A PE=1 SV=1	Mitochondrial import inner membrane translocase subunit Tim8 A	TIMM8A	Homo sapiens	1	2	2	2	2	2	2	2	2	1	2	2	2	2	2	1	2	2	2	2	2	1	2022-07-22	2022-07-22	2022-07-22	10998	97	97	2028-03-01	3	3	4	4	2	2	0	47621	By MS/MS	By MS/MS	By MS/MS
P08574	sp|P08574|CY1_HUMAN	sp|P08574|CY1_HUMAN	4	4	4	sp|P08574|CY1_HUMAN Cytochrome c1, heme protein, mitochondrial OS=Homo sapiens OX=9606 GN=CYC1 PE=1 SV=3	Cytochrome c1, heme protein, mitochondrial	CYC1	Homo sapiens	1	4	4	4	4	3	3	2	2	0	4	3	3	2	2	0	4	3	3	2	2	0	2022-05-21	2022-05-21	2022-05-21	35422	325	325	1977-02-01	5	5	5	4	3		0	2029-11-01	By MS/MS	By MS/MS	By MS/MS
P19619	sp|P19619|ANXA1_PIG;sp|P04083|ANXA1_HUMAN	sp|P19619|ANXA1_PIG	7;2	7;2	7;2	sp|P19619|ANXA1_PIG Annexin A1 OS=Sus scrofa OX=9823 GN=ANXA1 PE=1 SV=3	Annexin A1	ANXA1	Sus scrofa	2	7	7	7	4	6	5	4	5	3	4	6	5	4	5	3	4	6	5	4	5	3	2022-09-26	2022-09-26	2022-09-26	38759	346	346;346	1933-03-01	7	10	10	7	9	5	0	47193	By MS/MS	By MS/MS	By MS/MS
Q02790	sp|Q02790|FKBP4_HUMAN	sp|Q02790|FKBP4_HUMAN	3	3	3	sp|Q02790|FKBP4_HUMAN Peptidyl-prolyl cis-trans isomerase FKBP4 OS=Homo sapiens OX=9606 GN=FKBP4 PE=1 SV=3	Peptidyl-prolyl cis-trans isomerase FKBP4	FKBP4	Homo sapiens	1	3	3	3	3	3	3	2	2	3	3	3	3	2	2	3	3	3	3	2	2	3	2022-02-10	2022-02-10	2022-02-10	51804	459	459	2022-04-03	4	6	4	3	3	5	0	47143	By MS/MS	By MS/MS	By MS/MS
P43243	sp|P43243|MATR3_HUMAN	sp|P43243|MATR3_HUMAN	9	9	9	sp|P43243|MATR3_HUMAN Matrin-3 OS=Homo sapiens OX=9606 GN=MATR3 PE=1 SV=2	Matrin-3	MATR3	Homo sapiens	1	9	9	9	8	6	8	8	8	2	8	6	8	8	8	2	8	6	8	8	8	2	2022-02-17	2022-02-17	2022-02-17	94622	847	847	2025-03-01	12	9	15	12	14	3	0	47112	By MS/MS	By MS/MS	By MS/MS
P63241	sp|P63241|IF5A1_HUMAN;sp|Q9GZV4|IF5A2_HUMAN;sp|Q6IS14|IF5AL_HUMAN	sp|P63241|IF5A1_HUMAN;sp|Q9GZV4|IF5A2_HUMAN;sp|Q6IS14|IF5AL_HUMAN	3;2;2	3;2;2	3;2;2	sp|P63241|IF5A1_HUMAN Eukaryotic translation initiation factor 5A-1 OS=Homo sapiens OX=9606 GN=EIF5A PE=1 SV=2;sp|Q9GZV4|IF5A2_HUMAN Eukaryotic translation initiation factor 5A-2 OS=Homo sapiens OX=9606 GN=EIF5A2 PE=1 SV=3;sp|Q6IS14|IF5AL_HUMAN Eukaryotic	Eukaryotic translation initiation factor 5A-1	EIF5A	Homo sapiens	3	3	3	3	2	2	3	3	2	0	2	2	3	3	2	0	2	2	3	3	2	0	2022-06-26	2022-06-26	2022-06-26	16832	154	154;153;154	3	3	4	5	6	2		0	46852	By MS/MS	By MS/MS	By MS/MS
Q99880	sp|Q99880|H2B1L_HUMAN;sp|Q99879|H2B1M_HUMAN;sp|Q99877|H2B1N_HUMAN;sp|Q93079|H2B1H_HUMAN;sp|Q8N257|H2B3B_HUMAN;sp|Q5QNW6|H2B2F_HUMAN;sp|Q16778|H2B2E_HUMAN;sp|P62807|H2B1C_HUMAN;sp|P58876|H2B1D_HUMAN;sp|P57053|H2BFS_HUMAN;sp|P33778|H2B1B_HUMAN;sp|P23527|H2B1O_HUMAN;sp|P06899|H2B1J_HUMAN;sp|O60814|H2B1K_HUMAN;sp|Q96A08|H2B1A_HUMAN;sp|A0A2R8Y619|H2BE1_HUMAN	sp|Q99880|H2B1L_HUMAN;sp|Q99879|H2B1M_HUMAN;sp|Q99877|H2B1N_HUMAN;sp|Q93079|H2B1H_HUMAN;sp|Q8N257|H2B3B_HUMAN;sp|Q5QNW6|H2B2F_HUMAN;sp|Q16778|H2B2E_HUMAN;sp|P62807|H2B1C_HUMAN;sp|P58876|H2B1D_HUMAN;sp|P57053|H2BFS_HUMAN;sp|P33778|H2B1B_HUMAN;sp|P23527|H2B1O_HUMAN;sp|P06899|H2B1J_HUMAN;sp|O60814|H2B1K_HUMAN;sp|Q96A08|H2B1A_HUMAN	3;3;3;3;3;3;3;3;3;3;3;3;3;3;2;1	3;3;3;3;3;3;3;3;3;3;3;3;3;3;2;1	3;3;3;3;3;3;3;3;3;3;3;3;3;3;2;1	sp|Q99880|H2B1L_HUMAN Histone H2B type 1-L OS=Homo sapiens OX=9606 GN=H2BC13 PE=1 SV=3;sp|Q99879|H2B1M_HUMAN Histone H2B type 1-M OS=Homo sapiens OX=9606 GN=H2BC14 PE=1 SV=3;sp|Q99877|H2B1N_HUMAN Histone H2B type 1-N OS=Homo sapiens OX=9606 GN=H2BC15 PE=1	Histone H2B type 1-L	H2BC13	Homo sapiens	16	3	3	3	3	3	1	1	1	1	3	3	1	1	1	1	3	3	1	1	1	1	2022-08-27	2022-08-27	2022-08-27	13952	126	126;126;126;126;126;126;126;126;126;126;126;126;126;126;127;122	1971-02-01	4	7	1	2	1	2	0	46748	By MS/MS	By MS/MS	By MS/MS
P35270	sp|P35270|SPRE_HUMAN	sp|P35270|SPRE_HUMAN	1	1	1	sp|P35270|SPRE_HUMAN Sepiapterin reductase OS=Homo sapiens OX=9606 GN=SPR PE=1 SV=1	Sepiapterin reductase	SPR	Homo sapiens	1	1	1	1	0	1	1	0	1	1	0	1	1	0	1	1	0	1	1	0	1	1	2022-03-07	2022-03-07	2022-03-07	28048	261	261	1983-03-01		2	1		2	1	0	46595		By MS/MS	By matching
P11498	sp|P11498|PYC_HUMAN	sp|P11498|PYC_HUMAN	3	3	3	sp|P11498|PYC_HUMAN Pyruvate carboxylase, mitochondrial OS=Homo sapiens OX=9606 GN=PC PE=1 SV=2	Pyruvate carboxylase, mitochondrial	PC	Homo sapiens	1	3	3	3	2	1	2	2	3	2	2	1	2	2	3	2	2	1	2	2	3	2	2022-03-04	2022-03-04	2022-03-04	129.63	1178	1178	1969-03-01	3	2	2	2	4	3	0	46549	By MS/MS	By MS/MS	By MS/MS
Q9P035	sp|Q9P035|HACD3_HUMAN	sp|Q9P035|HACD3_HUMAN	4	4	4	sp|Q9P035|HACD3_HUMAN Very-long-chain (3R)-3-hydroxyacyl-CoA dehydratase 3 OS=Homo sapiens OX=9606 GN=HACD3 PE=1 SV=2	Very-long-chain (3R)-3-hydroxyacyl-CoA dehydratase 3	HACD3	Homo sapiens	1	4	4	4	3	2	1	2	2	2	3	2	1	2	2	2	3	2	1	2	2	2	2022-02-12	2022-02-12	2022-02-12	43159	362	362	2028-03-01	5	2	2	3	4	2	0	46509	By MS/MS	By MS/MS	By MS/MS
Q9TUI8	sp|Q9TUI8|FAAH1_PIG	sp|Q9TUI8|FAAH1_PIG	2	2	2	sp|Q9TUI8|FAAH1_PIG Fatty-acid amide hydrolase 1 OS=Sus scrofa OX=9823 GN=FAAH PE=1 SV=1	Fatty-acid amide hydrolase 1	FAAH	Sus scrofa	1	2	2	2	1	1	1	2	2	1	1	1	1	2	2	1	1	1	1	2	2	1	2022-07-04	2022-07-04	2022-07-04	62856	579	579	1973-03-01	1	2	1	3	3	1	0	2027-03-01	By MS/MS	By matching	By MS/MS
Q0PIT9	sp|Q0PIT9|NNRE_PIG;sp|Q8NCW5|NNRE_HUMAN	sp|Q0PIT9|NNRE_PIG;sp|Q8NCW5|NNRE_HUMAN	2;1	2;1	2;1	sp|Q0PIT9|NNRE_PIG NAD(P)H-hydrate epimerase OS=Sus scrofa OX=9823 GN=NAXE PE=2 SV=1;sp|Q8NCW5|NNRE_HUMAN NAD(P)H-hydrate epimerase OS=Homo sapiens OX=9606 GN=NAXE PE=1 SV=2	NAD(P)H-hydrate epimerase	NAXE	Sus scrofa	2	2	2	2	2	2	2	2	2	2	2	2	2	2	2	2	2	2	2	2	2	2	2022-02-14	2022-02-14	2022-02-14	31501	288	288;288	1948-03-01	4	5	4	6	4	4	0	46376	By MS/MS	By MS/MS	By MS/MS
P11940	sp|P11940|PABP1_HUMAN;sp|Q13310|PABP4_HUMAN;sp|Q9H361|PABP3_HUMAN	sp|P11940|PABP1_HUMAN;sp|Q13310|PABP4_HUMAN	3;2;1	3;2;1	3;2;1	sp|P11940|PABP1_HUMAN Polyadenylate-binding protein 1 OS=Homo sapiens OX=9606 GN=PABPC1 PE=1 SV=2;sp|Q13310|PABP4_HUMAN Polyadenylate-binding protein 4 OS=Homo sapiens OX=9606 GN=PABPC4 PE=1 SV=1	Polyadenylate-binding protein 1	PABPC1	Homo sapiens	3	3	3	3	1	2	1	0	2	1	1	2	1	0	2	1	1	2	1	0	2	1	6	6	6	70.67	636	636;644;631	2027-03-01	1	4	2		3	1	0	46182	By matching	By MS/MS	By matching
P10523	sp|P10523|ARRS_HUMAN	sp|P10523|ARRS_HUMAN	4	2	2	sp|P10523|ARRS_HUMAN S-arrestin OS=Homo sapiens OX=9606 GN=SAG PE=1 SV=3	S-arrestin	SAG	Homo sapiens	1	4	2	2	4	4	4	4	4	4	2	2	2	2	2	2	2	2	2	2	2	2	2022-04-08	2022-07-04	2022-07-04	45119	405	405	1957-03-01	5	4	5	5	7	4	0	46163	By MS/MS	By MS/MS	By MS/MS
Q9HB71	sp|Q9HB71|CYBP_HUMAN	sp|Q9HB71|CYBP_HUMAN	2	2	2	sp|Q9HB71|CYBP_HUMAN Calcyclin-binding protein OS=Homo sapiens OX=9606 GN=CACYBP PE=1 SV=2	Calcyclin-binding protein	CACYBP	Homo sapiens	1	2	2	2	1	2	0	0	0	0	1	2	0	0	0	0	1	2	0	0	0	0	2022-09-14	2022-09-14	2022-09-14	26.21	228	228	2022-08-01	1	4					0	46151	By MS/MS	By MS/MS
Q0MVN8	sp|Q0MVN8|QOR_PIG	sp|Q0MVN8|QOR_PIG	4	4	4	sp|Q0MVN8|QOR_PIG Quinone oxidoreductase OS=Sus scrofa OX=9823 GN=CRYZ PE=2 SV=1	Quinone oxidoreductase	CRYZ	Sus scrofa	1	4	4	4	2	2	2	2	2	1	2	2	2	2	2	1	2	2	2	2	2	1	2022-01-19	2022-01-19	2022-01-19	34996	329	329	2019-03-01	3	2	4	4	2	1	0	46044	By MS/MS	By MS/MS	By MS/MS
P62942	sp|P62942|FKB1A_HUMAN	sp|P62942|FKB1A_HUMAN	2	2	2	sp|P62942|FKB1A_HUMAN Peptidyl-prolyl cis-trans isomerase FKBP1A OS=Homo sapiens OX=9606 GN=FKBP1A PE=1 SV=2	Peptidyl-prolyl cis-trans isomerase FKBP1A	FKBP1A	Homo sapiens	1	2	2	2	2	1	2	1	2	1	2	1	2	1	2	1	2	1	2	1	2	1	25	25	25	11951	108	108	2018-03-01	3	1	2	2	2	1	0	45922	By MS/MS	By MS/MS	By MS/MS
Q13228	sp|Q13228|SBP1_HUMAN	sp|Q13228|SBP1_HUMAN	7	7	7	sp|Q13228|SBP1_HUMAN Methanethiol oxidase OS=Homo sapiens OX=9606 GN=SELENBP1 PE=1 SV=2	Methanethiol oxidase	SELENBP1	Homo sapiens	1	7	7	7	5	5	6	4	6	6	5	5	6	4	6	6	5	5	6	4	6	6	2022-03-19	2022-03-19	2022-03-19	52.39	472	472	1954-03-01	7	9	8	7	9	8	0	45846	By MS/MS	By MS/MS	By MS/MS
Q35915	sp|Q35915|ATP6_PIG	sp|Q35915|ATP6_PIG	1	1	1	sp|Q35915|ATP6_PIG ATP synthase subunit a OS=Sus scrofa OX=9823 GN=MT-ATP6 PE=1 SV=2	ATP synthase subunit a	MT-ATP6	Sus scrofa	1	1	1	1	1	1	0	0	1	0	1	1	0	0	1	0	1	1	0	0	1	0	2022-02-06	2022-02-06	2022-02-06	25039	226	226	1967-02-01	1	1			1		0	45807	By MS/MS	By MS/MS
P09571	sp|P09571|TRFE_PIG;CON__Q29443;CON__Q0IIK2;sp|Q29545|ICA_PIG;sp|P02788|TRFL_HUMAN	sp|P09571|TRFE_PIG	10;1;1;1;1	10;1;1;1;1	10;1;1;1;1	sp|P09571|TRFE_PIG Serotransferrin OS=Sus scrofa OX=9823 GN=TF PE=1 SV=2	Serotransferrin	TF	Sus scrofa	5	10	10	10	7	5	9	8	8	6	7	5	9	8	8	6	7	5	9	8	8	6	2022-08-20	2022-08-20	2022-08-20	76967	696	696;685;704;704;710	1947-03-01	11	5	14	10	12	7	0	45699	By MS/MS	By MS/MS	By MS/MS
Q9NQR4	sp|Q9NQR4|NIT2_HUMAN	sp|Q9NQR4|NIT2_HUMAN	5	5	5	sp|Q9NQR4|NIT2_HUMAN Omega-amidase NIT2 OS=Homo sapiens OX=9606 GN=NIT2 PE=1 SV=1	Omega-amidase NIT2	NIT2	Homo sapiens	1	5	5	5	4	4	4	4	5	5	4	4	4	4	5	5	4	4	4	4	5	5	2022-08-30	2022-08-30	2022-08-30	30608	276	276	1962-03-01	4	7	6	7	8	5	0	45349	By MS/MS	By MS/MS	By MS/MS
O62839	sp|O62839|CATA_PIG;sp|P04040|CATA_HUMAN	sp|O62839|CATA_PIG;sp|P04040|CATA_HUMAN	2;1	2;1	2;1	sp|O62839|CATA_PIG Catalase OS=Sus scrofa OX=9823 GN=CAT PE=1 SV=4;sp|P04040|CATA_HUMAN Catalase OS=Homo sapiens OX=9606 GN=CAT PE=1 SV=3	Catalase	CAT	Sus scrofa	2	2	2	2	1	1	0	2	1	0	1	1	0	2	1	0	1	1	0	2	1	0	2022-01-06	2022-01-06	2022-01-06	59771	527	527;527	2022-12-03	2	1		4	1		0	45201	By MS/MS	By matching
	CON__P02070;CON__Q3SX09	CON__P02070;CON__Q3SX09	3;3	2;2	2;2	;				2	3	2	2	3	3	2	3	2	2	2	2	1	2	1	1	2	2	1	2	1	1	2022-08-22	2022-09-15	2022-09-15	15954	145	145;201	1952-03-01	3	5	2	6	4	3	0	44994	By MS/MS	By MS/MS	By MS/MS
P53396	sp|P53396|ACLY_HUMAN	sp|P53396|ACLY_HUMAN	2	2	2	sp|P53396|ACLY_HUMAN ATP-citrate synthase OS=Homo sapiens OX=9606 GN=ACLY PE=1 SV=3	ATP-citrate synthase	ACLY	Homo sapiens	1	2	2	2	0	1	2	2	1	0	0	1	2	2	1	0	0	1	2	2	1	0	2022-08-02	2022-08-02	2022-08-02	120.84	1101	1101	1956-03-01		1	3	4	1		0	44993		By MS/MS	By MS/MS
P26639	sp|P26639|SYTC_HUMAN	sp|P26639|SYTC_HUMAN	3	3	3	sp|P26639|SYTC_HUMAN Threonine--tRNA ligase 1, cytoplasmic OS=Homo sapiens OX=9606 GN=TARS1 PE=1 SV=3	Threonine--tRNA ligase 1, cytoplasmic	TARS1	Homo sapiens	1	3	3	3	3	2	1	1	1	1	3	2	1	1	1	1	3	2	1	1	1	1	5	5	5	83434	723	723	1986-02-01	4	4	1	2	1	2	0	44966	By MS/MS	By MS/MS	By matching
P22612	sp|P22612|KAPCG_HUMAN	sp|P22612|KAPCG_HUMAN	1	1	1	sp|P22612|KAPCG_HUMAN cAMP-dependent protein kinase catalytic subunit gamma OS=Homo sapiens OX=9606 GN=PRKACG PE=1 SV=3	cAMP-dependent protein kinase catalytic subunit gamma	PRKACG	Homo sapiens	1	1	1	1	1	1	1	0	1	1	1	1	1	0	1	1	1	1	1	0	1	1	2022-08-06	2022-08-06	2022-08-06	40434	351	351	1957-03-01	1	1	2		2	1	0	2022-11-20	By MS/MS	By MS/MS	By MS/MS
P60660	sp|P60660|MYL6_HUMAN;sp|P60662|MYL6_PIG;sp|P14649|MYL6B_HUMAN	sp|P60660|MYL6_HUMAN;sp|P60662|MYL6_PIG	3;3;1	3;3;1	3;3;1	sp|P60660|MYL6_HUMAN Myosin light polypeptide 6 OS=Homo sapiens OX=9606 GN=MYL6 PE=1 SV=2;sp|P60662|MYL6_PIG Myosin light polypeptide 6 OS=Sus scrofa OX=9823 GN=MYL6 PE=1 SV=2	Myosin light polypeptide 6	MYL6	Homo sapiens	3	3	3	3	3	3	2	2	2	2	3	3	2	2	2	2	3	3	2	2	2	2	2022-02-23	2022-02-23	2022-02-23	16.93	151	151;151;208	1938-03-01	5	5	2	4	4	4	0	44883	By MS/MS	By MS/MS	By MS/MS
Q06AU6	sp|Q06AU6|RAB5A_PIG;sp|P20339|RAB5A_HUMAN	sp|Q06AU6|RAB5A_PIG;sp|P20339|RAB5A_HUMAN	5;5	3;3	3;3	sp|Q06AU6|RAB5A_PIG Ras-related protein Rab-5A OS=Sus scrofa OX=9823 GN=RAB5A PE=2 SV=1;sp|P20339|RAB5A_HUMAN Ras-related protein Rab-5A OS=Homo sapiens OX=9606 GN=RAB5A PE=1 SV=2	Ras-related protein Rab-5A	RAB5A	Sus scrofa	2	5	3	3	1	3	1	1	1	3	0	1	0	0	0	2	0	1	0	0	0	2	31.2	2022-09-20	2022-09-20	23747	215	215;215	1967-04-01		1				2	0	44846	By matching	By MS/MS	By matching
Q06A98	sp|Q06A98|SRSF2_PIG;sp|Q01130|SRSF2_HUMAN	sp|Q06A98|SRSF2_PIG;sp|Q01130|SRSF2_HUMAN	2;2	2;2	2;2	sp|Q06A98|SRSF2_PIG Serine/arginine-rich splicing factor 2 OS=Sus scrofa OX=9823 GN=SRSF2 PE=2 SV=1;sp|Q01130|SRSF2_HUMAN Serine/arginine-rich splicing factor 2 OS=Homo sapiens OX=9606 GN=SRSF2 PE=1 SV=4	Serine/arginine-rich splicing factor 2	SRSF2	Sus scrofa	2	2	2	2	2	2	2	2	2	2	2	2	2	2	2	2	2	2	2	2	2	2	2022-09-14	2022-09-14	2022-09-14	25448	221	221;221	1948-03-01	4	4	5	4	4	4	0	2022-07-28	By MS/MS	By MS/MS	By MS/MS
P20839	sp|P20839|IMDH1_HUMAN	sp|P20839|IMDH1_HUMAN	7	7	7	sp|P20839|IMDH1_HUMAN Inosine-5-monophosphate dehydrogenase 1 OS=Homo sapiens OX=9606 GN=IMPDH1 PE=1 SV=2	Inosine-5-monophosphate dehydrogenase 1	IMPDH1	Homo sapiens	1	7	7	7	4	6	5	4	5	3	4	6	5	4	5	3	4	6	5	4	5	3	2022-05-16	2022-05-16	2022-05-16	55405	514	514	2019-03-01	10	13	7	9	8	6	0	2022-02-24	By MS/MS	By MS/MS	By MS/MS
Q9Y4G6	sp|Q9Y4G6|TLN2_HUMAN	sp|Q9Y4G6|TLN2_HUMAN	3	3	2	sp|Q9Y4G6|TLN2_HUMAN Talin-2 OS=Homo sapiens OX=9606 GN=TLN2 PE=1 SV=4	Talin-2	TLN2	Homo sapiens	1	3	3	2	2	2	2	2	1	0	2	2	2	2	1	0	1	1	1	1	0	0	2022-06-01	2022-06-01	2022-01-01	271.61	2542	2542	1985-02-01	2	4	3	2	2		0	2022-01-18	By MS/MS	By MS/MS	By MS/MS
O95373	sp|O95373|IPO7_HUMAN	sp|O95373|IPO7_HUMAN	4	4	4	sp|O95373|IPO7_HUMAN Importin-7 OS=Homo sapiens OX=9606 GN=IPO7 PE=1 SV=1	Importin-7	IPO7	Homo sapiens	1	4	4	4	2	3	3	3	3	2	2	3	3	3	3	2	2	3	3	3	3	2	2022-06-05	2022-06-05	2022-06-05	119.52	1038	1038	1942-03-01	2	4	4	4	3	2	0	2022-01-12	By MS/MS	By MS/MS	By MS/MS
O00154	sp|O00154|BACH_HUMAN	sp|O00154|BACH_HUMAN	2	2	2	sp|O00154|BACH_HUMAN Cytosolic acyl coenzyme A thioester hydrolase OS=Homo sapiens OX=9606 GN=ACOT7 PE=1 SV=3	Cytosolic acyl coenzyme A thioester hydrolase	ACOT7	Homo sapiens	1	2	2	2	1	2	1	1	1	1	1	2	1	1	1	1	1	2	1	1	1	1	2022-04-07	2022-04-07	2022-04-07	41796	380	380	1945-03-01	1	3	2	2	1	2	0	44503	By matching	By MS/MS	By matching
P13639	sp|P13639|EF2_HUMAN	sp|P13639|EF2_HUMAN	10	10	10	sp|P13639|EF2_HUMAN Elongation factor 2 OS=Homo sapiens OX=9606 GN=EEF2 PE=1 SV=4	Elongation factor 2	EEF2	Homo sapiens	1	10	10	10	5	9	6	5	6	5	5	9	6	5	6	5	5	9	6	5	6	5	2022-01-16	2022-01-16	2022-01-16	95337	858	858	1943-03-01	8	13	12	8	10	9	0	44346	By MS/MS	By MS/MS	By MS/MS
Q13185	sp|Q13185|CBX3_HUMAN	sp|Q13185|CBX3_HUMAN	4	4	3	sp|Q13185|CBX3_HUMAN Chromobox protein homolog 3 OS=Homo sapiens OX=9606 GN=CBX3 PE=1 SV=4	Chromobox protein homolog 3	CBX3	Homo sapiens	1	4	4	3	3	4	4	4	4	4	3	4	4	4	4	4	2	3	3	3	3	3	2022-04-22	2022-04-22	2022-07-13	20811	183	183	1944-03-01	6	7	6	5	6	6	0	44246	By MS/MS	By MS/MS	By MS/MS
P61020	sp|P61020|RAB5B_HUMAN	sp|P61020|RAB5B_HUMAN	6	6	4	sp|P61020|RAB5B_HUMAN Ras-related protein Rab-5B OS=Homo sapiens OX=9606 GN=RAB5B PE=1 SV=1	Ras-related protein Rab-5B	RAB5B	Homo sapiens	1	6	6	4	5	5	3	4	4	4	5	5	3	4	4	4	4	3	2	3	3	3	37.7	37.7	2022-04-27	23707	215	215	1935-03-01	8	9	4	6	6	7	0	44197	By MS/MS	By MS/MS	By MS/MS
Q9BUF5	sp|Q9BUF5|TBB6_HUMAN	sp|Q9BUF5|TBB6_HUMAN	9	1	1	sp|Q9BUF5|TBB6_HUMAN Tubulin beta-6 chain OS=Homo sapiens OX=9606 GN=TUBB6 PE=1 SV=1	Tubulin beta-6 chain	TUBB6	Homo sapiens	1	9	1	1	8	7	7	8	7	6	0	0	0	1	0	0	0	0	0	1	0	0	26	2022-08-03	2022-08-03	49857	446	446	4				1			0	44122	By matching	By matching	By matching
Q9P2U7	sp|Q9P2U7|VGLU1_HUMAN	sp|Q9P2U7|VGLU1_HUMAN	2	2	2	sp|Q9P2U7|VGLU1_HUMAN Vesicular glutamate transporter 1 OS=Homo sapiens OX=9606 GN=SLC17A7 PE=2 SV=1	Vesicular glutamate transporter 1	SLC17A7	Homo sapiens	1	2	2	2	2	2	2	2	2	2	2	2	2	2	2	2	2	2	2	2	2	2	2022-07-05	2022-07-05	2022-07-05	61613	560	560	2022-05-03	3	3	3	3	3	3	0	44103	By MS/MS	By MS/MS	By MS/MS
Q8WXF1	sp|Q8WXF1|PSPC1_HUMAN	sp|Q8WXF1|PSPC1_HUMAN	3	3	3	sp|Q8WXF1|PSPC1_HUMAN Paraspeckle component 1 OS=Homo sapiens OX=9606 GN=PSPC1 PE=1 SV=1	Paraspeckle component 1	PSPC1	Homo sapiens	1	3	3	3	3	3	3	2	3	3	3	3	3	2	3	3	3	3	3	2	3	3	2022-03-07	2022-03-07	2022-03-07	58743	523	523	1956-03-01	4	5	4	2	5	5	0	43979	By MS/MS	By MS/MS	By MS/MS
P0DPI2	sp|P0DPI2|GAL3A_HUMAN;sp|A0A0B4J2D5|GAL3B_HUMAN	sp|P0DPI2|GAL3A_HUMAN;sp|A0A0B4J2D5|GAL3B_HUMAN	2;2	2;2	2;2	sp|P0DPI2|GAL3A_HUMAN Glutamine amidotransferase-like class 1 domain-containing protein 3A, mitochondrial OS=Homo sapiens OX=9606 GN=GATD3A PE=1 SV=1;sp|A0A0B4J2D5|GAL3B_HUMAN Glutamine amidotransferase-like class 1 domain-containing protein 3B, mitochondr	Glutamine amidotransferase-like class 1 domain-containing protein 3A, mitochondrial	GATD3A	Homo sapiens	2	2	2	2	1	2	1	1	1	1	1	2	1	1	1	1	1	2	1	1	1	1	2022-03-09	2022-03-09	2022-03-09	28.17	268	268;268	1931-03-01	2	4	1	2	2	2	0	43901	By MS/MS	By MS/MS	By MS/MS
P51858	sp|P51858|HDGF_HUMAN	sp|P51858|HDGF_HUMAN	5	5	5	sp|P51858|HDGF_HUMAN Hepatoma-derived growth factor OS=Homo sapiens OX=9606 GN=HDGF PE=1 SV=1	Hepatoma-derived growth factor	HDGF	Homo sapiens	1	5	5	5	5	5	4	5	5	5	5	5	4	5	5	5	5	5	4	5	5	5	2022-04-25	2022-04-25	2022-04-25	26788	240	240	1947-03-01	8	8	7	6	9	7	0	43858	By MS/MS	By MS/MS	By MS/MS
Q9NQW7	sp|Q9NQW7|XPP1_HUMAN	sp|Q9NQW7|XPP1_HUMAN	2	2	2	sp|Q9NQW7|XPP1_HUMAN Xaa-Pro aminopeptidase 1 OS=Homo sapiens OX=9606 GN=XPNPEP1 PE=1 SV=3	Xaa-Pro aminopeptidase 1	XPNPEP1	Homo sapiens	1	2	2	2	1	2	2	2	1	1	1	2	2	2	1	1	1	2	2	2	1	1	2022-09-07	2022-09-07	2022-09-07	69917	623	623	1931-03-01	2	3	2	3	1	2	0	43806	By MS/MS	By matching	By MS/MS
O43776	sp|O43776|SYNC_HUMAN	sp|O43776|SYNC_HUMAN	3	3	3	sp|O43776|SYNC_HUMAN Asparagine--tRNA ligase, cytoplasmic OS=Homo sapiens OX=9606 GN=NARS1 PE=1 SV=1	Asparagine--tRNA ligase, cytoplasmic	NARS1	Homo sapiens	1	3	3	3	1	0	1	1	3	0	1	0	1	1	3	0	1	0	1	1	3	0	2022-07-07	2022-07-07	2022-07-07	62942	548	548	2022-06-03	2		2	2	4		0	2019-08-01	By MS/MS		By MS/MS
P55786	sp|P55786|PSA_HUMAN;sp|A6NEC2|PSAL_HUMAN	sp|P55786|PSA_HUMAN	8;3	8;3	8;3	sp|P55786|PSA_HUMAN Puromycin-sensitive aminopeptidase OS=Homo sapiens OX=9606 GN=NPEPPS PE=1 SV=2	Puromycin-sensitive aminopeptidase	NPEPPS	Homo sapiens	2	8	8	8	6	7	6	5	5	3	6	7	6	5	5	3	6	7	6	5	5	3	2022-05-13	2022-05-13	2022-05-13	103.28	919	919;478	2022-11-03	7	15	12	9	7	4	0	43658	By MS/MS	By MS/MS	By MS/MS
P29401	sp|P29401|TKT_HUMAN	sp|P29401|TKT_HUMAN	8	8	8	sp|P29401|TKT_HUMAN Transketolase OS=Homo sapiens OX=9606 GN=TKT PE=1 SV=3	Transketolase	TKT	Homo sapiens	1	8	8	8	8	8	7	4	6	5	8	8	7	4	6	5	8	8	7	4	6	5	2022-07-15	2022-07-15	2022-07-15	67877	623	623	2021-03-01	9	15	10	7	7	8	0	43552	By MS/MS	By MS/MS	By MS/MS
P07737	sp|P07737|PROF1_HUMAN	sp|P07737|PROF1_HUMAN	1	1	1	sp|P07737|PROF1_HUMAN Profilin-1 OS=Homo sapiens OX=9606 GN=PFN1 PE=1 SV=2	Profilin-1	PFN1	Homo sapiens	1	1	1	1	1	1	1	1	1	1	1	1	1	1	1	1	1	1	1	1	1	1	2022-04-11	2022-04-11	2022-04-11	15054	140	140	2022-05-03	2	2	2	2	2	2	0	43025	By MS/MS	By MS/MS	By MS/MS
P21283	sp|P21283|VATC1_HUMAN	sp|P21283|VATC1_HUMAN	5	5	5	sp|P21283|VATC1_HUMAN V-type proton ATPase subunit C 1 OS=Homo sapiens OX=9606 GN=ATP6V1C1 PE=1 SV=4	V-type proton ATPase subunit C 1	ATP6V1C1	Homo sapiens	1	5	5	5	3	4	5	2	2	4	3	4	5	2	2	4	3	4	5	2	2	4	17	17	17	43941	382	382	2016-03-01	5	9	7	2	2	6	0	42766	By MS/MS	By MS/MS	By MS/MS
P79384	sp|P79384|PCCB_PIG	sp|P79384|PCCB_PIG	1	1	1	sp|P79384|PCCB_PIG Propionyl-CoA carboxylase beta chain, mitochondrial OS=Sus scrofa OX=9823 GN=PCCB PE=1 SV=1	Propionyl-CoA carboxylase beta chain, mitochondrial	PCCB	Sus scrofa	1	1	1	1	1	0	1	1	1	1	1	0	1	1	1	1	1	0	1	1	1	1	3	3	3	58589	539	539	1983-03-01	1		1	2	1	1	0	42625	By MS/MS		By matching
P61201	sp|P61201|CSN2_HUMAN	sp|P61201|CSN2_HUMAN	3	3	3	sp|P61201|CSN2_HUMAN COP9 signalosome complex subunit 2 OS=Homo sapiens OX=9606 GN=COPS2 PE=1 SV=1	COP9 signalosome complex subunit 2	COPS2	Homo sapiens	1	3	3	3	2	2	3	3	3	3	2	2	3	3	3	3	2	2	3	3	3	3	9	9	9	51596	443	443	1991-03-01	2	4	3	4	5	5	0	42593	By MS/MS	By MS/MS	By MS/MS
Q14168	sp|Q14168|MPP2_HUMAN	sp|Q14168|MPP2_HUMAN	3	3	3	sp|Q14168|MPP2_HUMAN MAGUK p55 subfamily member 2 OS=Homo sapiens OX=9606 GN=MPP2 PE=1 SV=3	MAGUK p55 subfamily member 2	MPP2	Homo sapiens	1	3	3	3	0	0	2	1	2	0	0	0	2	1	2	0	0	0	2	1	2	0	2022-09-05	2022-09-05	2022-09-05	64.58	576	576	2022-12-04			3	1	4		0	42498			By MS/MS
O95757	sp|O95757|HS74L_HUMAN	sp|O95757|HS74L_HUMAN	8	8	7	sp|O95757|HS74L_HUMAN Heat shock 70 kDa protein 4L OS=Homo sapiens OX=9606 GN=HSPA4L PE=1 SV=3	Heat shock 70 kDa protein 4L	HSPA4L	Homo sapiens	1	8	8	7	7	6	7	8	8	6	7	6	7	8	8	6	6	5	6	7	7	5	2022-01-13	2022-01-13	2022-04-11	94511	839	839	1958-03-01	9	11	11	12	11	11	0	42492	By MS/MS	By MS/MS	By MS/MS
Q86VP6	sp|Q86VP6|CAND1_HUMAN	sp|Q86VP6|CAND1_HUMAN	12	12	12	sp|Q86VP6|CAND1_HUMAN Cullin-associated NEDD8-dissociated protein 1 OS=Homo sapiens OX=9606 GN=CAND1 PE=1 SV=2	Cullin-associated NEDD8-dissociated protein 1	CAND1	Homo sapiens	1	12	12	12	9	8	10	9	10	7	9	8	10	9	10	7	9	8	10	9	10	7	12	12	12	136.37	1230	1230	1953-03-01	14	14	18	15	15	15	0	42478	By MS/MS	By MS/MS	By MS/MS
Q9UN36	sp|Q9UN36|NDRG2_HUMAN	sp|Q9UN36|NDRG2_HUMAN	1	1	1	sp|Q9UN36|NDRG2_HUMAN Protein NDRG2 OS=Homo sapiens OX=9606 GN=NDRG2 PE=1 SV=2	Protein NDRG2	NDRG2	Homo sapiens	1	1	1	1	1	0	1	1	0	0	1	0	1	1	0	0	1	0	1	1	0	0	4	4	4	40798	371	371	3	1		2	2			0	42453	By MS/MS		By MS/MS
P53680	sp|P53680|AP2S1_HUMAN	sp|P53680|AP2S1_HUMAN	3	3	3	sp|P53680|AP2S1_HUMAN AP-2 complex subunit sigma OS=Homo sapiens OX=9606 GN=AP2S1 PE=1 SV=2	AP-2 complex subunit sigma	AP2S1	Homo sapiens	1	3	3	3	2	3	2	1	1	0	2	3	2	1	1	0	2	3	2	1	1	0	2022-06-24	2022-06-24	2022-06-24	17018	142	142	1964-02-01	2	3	4	1	1		0	42388	By MS/MS	By MS/MS	By MS/MS
Q2MJV8	sp|Q2MJV8|PALM_PIG	sp|Q2MJV8|PALM_PIG	2	2	2	sp|Q2MJV8|PALM_PIG Paralemmin-1 OS=Sus scrofa OX=9823 GN=PALM PE=2 SV=1	Paralemmin-1	PALM	Sus scrofa	1	2	2	2	2	1	1	1	1	1	2	1	1	1	1	1	2	1	1	1	1	1	2022-08-07	2022-08-07	2022-08-07	42.38	387	387	2018-03-01	3	2	1	2	1	2	0	42032	By MS/MS	By MS/MS	By matching
O94973	sp|O94973|AP2A2_HUMAN	sp|O94973|AP2A2_HUMAN	4	1	1	sp|O94973|AP2A2_HUMAN AP-2 complex subunit alpha-2 OS=Homo sapiens OX=9606 GN=AP2A2 PE=1 SV=2	AP-2 complex subunit alpha-2	AP2A2	Homo sapiens	1	4	1	1	3	3	2	2	2	2	1	1	1	1	1	1	1	1	1	1	1	1	2022-02-07	2022-07-01	2022-07-01	103.96	939	939	2022-03-01	2	2	1	1	2	1	0	42014	By MS/MS	By MS/MS	By MS/MS
P23588	sp|P23588|IF4B_HUMAN	sp|P23588|IF4B_HUMAN	2	2	2	sp|P23588|IF4B_HUMAN Eukaryotic translation initiation factor 4B OS=Homo sapiens OX=9606 GN=EIF4B PE=1 SV=2	Eukaryotic translation initiation factor 4B	EIF4B	Homo sapiens	1	2	2	2	0	1	1	1	2	1	0	1	1	1	2	1	0	1	1	1	2	1	2022-04-07	2022-04-07	2022-04-07	69.15	611	611	2014-04-01		1	1	2	2	1	0	41981		By matching	By matching
O43390	sp|O43390|HNRPR_HUMAN	sp|O43390|HNRPR_HUMAN	5	3	3	sp|O43390|HNRPR_HUMAN Heterogeneous nuclear ribonucleoprotein R OS=Homo sapiens OX=9606 GN=HNRNPR PE=1 SV=1	Heterogeneous nuclear ribonucleoprotein R	HNRNPR	Homo sapiens	1	5	3	3	3	2	4	3	4	3	1	1	2	1	2	1	1	1	2	1	2	1	2022-07-10	2022-01-07	2022-01-07	70942	633	633	1964-03-01	1	2	2	2	3	1	0	41931	By matching	By MS/MS	By MS/MS
Q15185	sp|Q15185|TEBP_HUMAN	sp|Q15185|TEBP_HUMAN	4	4	4	sp|Q15185|TEBP_HUMAN Prostaglandin E synthase 3 OS=Homo sapiens OX=9606 GN=PTGES3 PE=1 SV=1	Prostaglandin E synthase 3	PTGES3	Homo sapiens	1	4	4	4	3	3	3	4	4	2	3	3	3	4	4	2	3	3	3	4	4	2	2022-08-28	2022-08-28	2022-08-28	18697	160	160	2026-03-01	6	7	7	6	5	4	0	41881	By MS/MS	By MS/MS	By MS/MS
P19205	sp|P19205|ACPH_PIG;sp|P13798|ACPH_HUMAN	sp|P19205|ACPH_PIG;sp|P13798|ACPH_HUMAN	2;1	2;1	2;1	sp|P19205|ACPH_PIG Acylamino-acid-releasing enzyme OS=Sus scrofa OX=9823 GN=APEH PE=1 SV=2;sp|P13798|ACPH_HUMAN Acylamino-acid-releasing enzyme OS=Homo sapiens OX=9606 GN=APEH PE=1 SV=4	Acylamino-acid-releasing enzyme	APEH	Sus scrofa	2	2	2	2	2	1	2	2	2	2	2	1	2	2	2	2	2	1	2	2	2	2	2022-06-04	2022-06-04	2022-06-04	81243	732	732;732	1972-03-01	2	2	4	4	3	3	0	41861	By MS/MS	By matching	By MS/MS
Q15233	sp|Q15233|NONO_HUMAN	sp|Q15233|NONO_HUMAN	6	6	6	sp|Q15233|NONO_HUMAN Non-POU domain-containing octamer-binding protein OS=Homo sapiens OX=9606 GN=NONO PE=1 SV=4	Non-POU domain-containing octamer-binding protein	NONO	Homo sapiens	1	6	6	6	2	4	4	3	2	1	2	4	4	3	2	1	2	4	4	3	2	1	2022-03-16	2022-03-16	2022-03-16	54231	471	471	2022-12-03	3	7	5	5	4	1	0	41853	By MS/MS	By MS/MS	By MS/MS
P52209	sp|P52209|6PGD_HUMAN	sp|P52209|6PGD_HUMAN	5	5	5	sp|P52209|6PGD_HUMAN 6-phosphogluconate dehydrogenase, decarboxylating OS=Homo sapiens OX=9606 GN=PGD PE=1 SV=3	6-phosphogluconate dehydrogenase, decarboxylating	PGD	Homo sapiens	1	5	5	5	3	3	3	2	3	4	3	3	3	2	3	4	3	3	3	2	3	4	2022-04-16	2022-04-16	2022-04-16	53139	483	483	1974-03-01	4	5	6	3	6	7	0	41849	By MS/MS	By MS/MS	By MS/MS
Q15717	sp|Q15717|ELAV1_HUMAN	sp|Q15717|ELAV1_HUMAN	2	2	2	sp|Q15717|ELAV1_HUMAN ELAV-like protein 1 OS=Homo sapiens OX=9606 GN=ELAVL1 PE=1 SV=2	ELAV-like protein 1	ELAVL1	Homo sapiens	1	2	2	2	0	1	2	1	1	0	0	1	2	1	1	0	0	1	2	1	1	0	12	12	12	36091	326	326	2025-03-01		2	3	2	1		0	41782		By MS/MS	By MS/MS
P49773	sp|P49773|HINT1_HUMAN	sp|P49773|HINT1_HUMAN	2	2	2	sp|P49773|HINT1_HUMAN Histidine triad nucleotide-binding protein 1 OS=Homo sapiens OX=9606 GN=HINT1 PE=1 SV=2	Histidine triad nucleotide-binding protein 1	HINT1	Homo sapiens	1	2	2	2	1	2	2	2	2	1	1	2	2	2	2	1	1	2	2	2	2	1	2022-02-26	2022-02-26	2022-02-26	13802	126	126	1933-03-01	2	4	4	3	4	1	0	41777	By MS/MS	By MS/MS	By MS/MS
P28066	sp|P28066|PSA5_HUMAN	sp|P28066|PSA5_HUMAN	5	5	5	sp|P28066|PSA5_HUMAN Proteasome subunit alpha type-5 OS=Homo sapiens OX=9606 GN=PSMA5 PE=1 SV=3	Proteasome subunit alpha type-5	PSMA5	Homo sapiens	1	5	5	5	4	3	4	4	4	4	4	3	4	4	4	4	4	3	4	4	4	4	35.7	35.7	35.7	26411	241	241	1963-03-01	6	6	4	5	7	7	0	41773	By MS/MS	By MS/MS	By MS/MS
P62753	sp|P62753|RS6_HUMAN	sp|P62753|RS6_HUMAN	2	2	2	sp|P62753|RS6_HUMAN 40S ribosomal protein S6 OS=Homo sapiens OX=9606 GN=RPS6 PE=1 SV=1	40S ribosomal protein S6	RPS6	Homo sapiens	1	2	2	2	1	2	1	1	1	1	1	2	1	1	1	1	1	2	1	1	1	1	2022-08-10	2022-08-10	2022-08-10	28.68	249	249	2018-03-01	1	4	2	1	2	1	0	41773	By MS/MS	By MS/MS	By MS/MS
P06748	sp|P06748|NPM_HUMAN	sp|P06748|NPM_HUMAN	5	5	5	sp|P06748|NPM_HUMAN Nucleophosmin OS=Homo sapiens OX=9606 GN=NPM1 PE=1 SV=2	Nucleophosmin	NPM1	Homo sapiens	1	5	5	5	4	5	5	4	3	3	4	5	5	4	3	3	4	5	5	4	3	3	2022-09-25	2022-09-25	2022-09-25	32575	294	294	2021-03-01	9	14	11	7	8	7	0	41603	By MS/MS	By MS/MS	By MS/MS
P62244	sp|P62244|RS15A_HUMAN	sp|P62244|RS15A_HUMAN	1	1	1	sp|P62244|RS15A_HUMAN 40S ribosomal protein S15a OS=Homo sapiens OX=9606 GN=RPS15A PE=1 SV=2	40S ribosomal protein S15a	RPS15A	Homo sapiens	1	1	1	1	1	1	1	1	0	1	1	1	1	1	0	1	1	1	1	1	0	1	2022-08-10	2022-08-10	2022-08-10	14839	130	130	3	1	2	2	1		1	0	41337	By MS/MS	By MS/MS	By MS/MS
Q29387	sp|Q29387|EF1G_PIG	sp|Q29387|EF1G_PIG	7	7	3	sp|Q29387|EF1G_PIG Elongation factor 1-gamma (Fragment) OS=Sus scrofa OX=9823 GN=EEF1G PE=2 SV=2	Elongation factor 1-gamma (Fragment)	EEF1G	Sus scrofa	1	7	7	3	5	7	4	3	3	3	5	7	4	3	3	3	3	3	2	2	2	2	2022-05-22	2022-05-22	2022-03-12	49624	432	432	2022-09-03	9	11	9	5	5	6	0	41269	By MS/MS	By MS/MS	By MS/MS
Q13363	sp|Q13363|CTBP1_HUMAN	sp|Q13363|CTBP1_HUMAN	3	3	2	sp|Q13363|CTBP1_HUMAN C-terminal-binding protein 1 OS=Homo sapiens OX=9606 GN=CTBP1 PE=1 SV=2	C-terminal-binding protein 1	CTBP1	Homo sapiens	1	3	3	2	2	1	1	1	2	1	2	1	1	1	2	1	1	0	0	0	1	0	2022-01-09	2022-01-09	7	47535	440	440	1945-03-01	2	2	2	1	2	2	0	41241	By MS/MS	By matching	By MS/MS
P21333	sp|P21333|FLNA_HUMAN	sp|P21333|FLNA_HUMAN	9	9	9	sp|P21333|FLNA_HUMAN Filamin-A OS=Homo sapiens OX=9606 GN=FLNA PE=1 SV=4	Filamin-A	FLNA	Homo sapiens	1	9	9	9	8	4	6	7	8	7	8	4	6	7	8	7	8	4	6	7	8	7	2022-08-05	2022-08-05	2022-08-05	280.74	2647	2647	1944-03-01	15	6	11	9	11	11	0	40613	By MS/MS	By MS/MS	By MS/MS
Q03252	sp|Q03252|LMNB2_HUMAN	sp|Q03252|LMNB2_HUMAN	3	3	3	sp|Q03252|LMNB2_HUMAN Lamin-B2 OS=Homo sapiens OX=9606 GN=LMNB2 PE=1 SV=4	Lamin-B2	LMNB2	Homo sapiens	1	3	3	3	2	3	3	1	3	2	2	3	3	1	3	2	2	3	3	1	3	2	2022-02-05	2022-02-05	2022-02-05	69948	620	620	1944-03-01	3	4	3	1	4	3	0	40455	By MS/MS	By MS/MS	By MS/MS
Q16799	sp|Q16799|RTN1_HUMAN	sp|Q16799|RTN1_HUMAN	2	2	2	sp|Q16799|RTN1_HUMAN Reticulon-1 OS=Homo sapiens OX=9606 GN=RTN1 PE=1 SV=1	Reticulon-1	RTN1	Homo sapiens	1	2	2	2	1	2	1	1	1	1	1	2	1	1	1	1	1	2	1	1	1	1	2022-07-02	2022-07-02	2022-07-02	83617	776	776	2022-09-03	2	4	1	1	1	2	0	40328	By matching	By MS/MS	By matching
Q29384	sp|Q29384|PSB4_PIG;sp|P28070|PSB4_HUMAN	sp|Q29384|PSB4_PIG;sp|P28070|PSB4_HUMAN	2;2	2;2	2;2	sp|Q29384|PSB4_PIG Proteasome subunit beta type-4 (Fragment) OS=Sus scrofa OX=9823 GN=PSMB4 PE=2 SV=1;sp|P28070|PSB4_HUMAN Proteasome subunit beta type-4 OS=Homo sapiens OX=9606 GN=PSMB4 PE=1 SV=4	Proteasome subunit beta type-4 (Fragment)	PSMB4	Sus scrofa	2	2	2	2	2	1	2	1	2	1	2	1	2	1	2	1	2	1	2	1	2	1	2022-07-22	2022-07-22	2022-07-22	16816	154	154;264	1946-03-01	3	1	3	1	3	2	0	40258	By MS/MS	By matching	By MS/MS
P04899	sp|P04899|GNAI2_HUMAN;sp|P08754|GNAI3_HUMAN;sp|P38405|GNAL_HUMAN	sp|P04899|GNAI2_HUMAN	10;4;1	7;1;0	6;0;0	sp|P04899|GNAI2_HUMAN Guanine nucleotide-binding protein G(i) subunit alpha-2 OS=Homo sapiens OX=9606 GN=GNAI2 PE=1 SV=3	Guanine nucleotide-binding protein G(i) subunit alpha-2	GNAI2	Homo sapiens	3	10	7	6	9	9	8	9	10	9	6	6	5	6	7	6	5	5	4	5	6	5	36.1	2022-03-27	2022-08-24	40.45	355	355;354;381	1955-03-01	9	12	7	8	12	10	0	40171	By MS/MS	By MS/MS	By MS/MS
P05413	sp|P05413|FABPH_HUMAN	sp|P05413|FABPH_HUMAN	2	2	1	sp|P05413|FABPH_HUMAN Fatty acid-binding protein, heart OS=Homo sapiens OX=9606 GN=FABP3 PE=1 SV=4	Fatty acid-binding protein, heart	FABP3	Homo sapiens	1	2	2	1	2	2	2	2	2	1	2	2	2	2	2	1	1	1	1	1	1	0	2022-03-17	2022-03-17	2022-05-07	14858	133	133	1944-03-01	3	3	2	5	3	2	0	40141	By MS/MS	By MS/MS	By MS/MS
Q9UMY4	sp|Q9UMY4|SNX12_HUMAN	sp|Q9UMY4|SNX12_HUMAN	2	2	2	sp|Q9UMY4|SNX12_HUMAN Sorting nexin-12 OS=Homo sapiens OX=9606 GN=SNX12 PE=1 SV=4	Sorting nexin-12	SNX12	Homo sapiens	1	2	2	2	1	2	1	1	1	1	1	2	1	1	1	1	1	2	1	1	1	1	2022-02-14	2022-02-14	2022-02-14	18884	162	162	3	2	3	2	2	1	1	0	40114	By MS/MS	By MS/MS	By MS/MS
Q9NYU2	sp|Q9NYU2|UGGG1_HUMAN	sp|Q9NYU2|UGGG1_HUMAN	1	1	1	sp|Q9NYU2|UGGG1_HUMAN UDP-glucose:glycoprotein glucosyltransferase 1 OS=Homo sapiens OX=9606 GN=UGGT1 PE=1 SV=3	UDP-glucose:glycoprotein glucosyltransferase 1	UGGT1	Homo sapiens	1	1	1	1	0	0	1	1	1	0	0	0	1	1	1	0	0	0	1	1	1	0	1	1	1	177.19	1555	1555	4			2	2	2		0	40078			By MS/MS
O60741	sp|O60741|HCN1_HUMAN;sp|Q9UL51|HCN2_HUMAN;sp|Q9Y3Q4|HCN4_HUMAN	sp|O60741|HCN1_HUMAN;sp|Q9UL51|HCN2_HUMAN;sp|Q9Y3Q4|HCN4_HUMAN	2;1;1	2;1;1	2;1;1	sp|O60741|HCN1_HUMAN Potassium/sodium hyperpolarization-activated cyclic nucleotide-gated channel 1 OS=Homo sapiens OX=9606 GN=HCN1 PE=1 SV=3;sp|Q9UL51|HCN2_HUMAN Potassium/sodium hyperpolarization-activated cyclic nucleotide-gated channel 2 OS=Homo sapien	Potassium/sodium hyperpolarization-activated cyclic nucleotide-gated channel 1	HCN1	Homo sapiens	3	2	2	2	2	1	1	1	2	0	2	1	1	1	2	0	2	1	1	1	2	0	2022-01-03	2022-01-03	2022-01-03	98795	890	890;889;1203	2022-01-03	3	1	1	2	3		0	40038	By MS/MS	By MS/MS	By MS/MS
Q29381	sp|Q29381|OST48_PIG	sp|Q29381|OST48_PIG	2	2	1	sp|Q29381|OST48_PIG Dolichyl-diphosphooligosaccharide--protein glycosyltransferase 48 kDa subunit OS=Sus scrofa OX=9823 GN=DDOST PE=1 SV=2	Dolichyl-diphosphooligosaccharide--protein glycosyltransferase 48 kDa subunit	DDOST	Sus scrofa	1	2	2	1	1	1	2	2	2	1	1	1	2	2	2	1	1	0	1	1	1	0	2022-06-06	2022-06-06	2022-04-03	48862	439	439	1936-03-01	2	2	3	4	2	1	0	40025	By MS/MS	By matching	By MS/MS
P06753	sp|P06753|TPM3_HUMAN;sp|A1XQV4|TPM3_PIG	sp|P06753|TPM3_HUMAN;sp|A1XQV4|TPM3_PIG	3;2	1;1	1;1	sp|P06753|TPM3_HUMAN Tropomyosin alpha-3 chain OS=Homo sapiens OX=9606 GN=TPM3 PE=1 SV=2;sp|A1XQV4|TPM3_PIG Tropomyosin alpha-3 chain OS=Sus scrofa OX=9823 GN=TPM3 PE=2 SV=1	Tropomyosin alpha-3 chain	TPM3	Homo sapiens	2	3	1	1	3	3	3	3	3	2	1	1	1	1	1	0	1	1	1	1	1	0	2022-08-09	2022-02-03	2022-02-03	32.95	285	285;284	1971-02-01	4	2	3	4	1		0	39956	By MS/MS	By MS/MS	By MS/MS
P49721	sp|P49721|PSB2_HUMAN	sp|P49721|PSB2_HUMAN	2	2	2	sp|P49721|PSB2_HUMAN Proteasome subunit beta type-2 OS=Homo sapiens OX=9606 GN=PSMB2 PE=1 SV=1	Proteasome subunit beta type-2	PSMB2	Homo sapiens	1	2	2	2	2	1	1	1	0	0	2	1	1	1	0	0	2	1	1	1	0	0	2022-09-12	2022-09-12	2022-09-12	22836	201	201	2029-02-01	2	2	2	1			0	39881	By MS/MS	By MS/MS	By MS/MS
Q9MYT8	sp|Q9MYT8|ATP5I_PIG;sp|P56385|ATP5I_HUMAN	sp|Q9MYT8|ATP5I_PIG	3;1	3;1	3;1	sp|Q9MYT8|ATP5I_PIG ATP synthase subunit e, mitochondrial OS=Sus scrofa OX=9823 GN=ATP5ME PE=1 SV=4	ATP synthase subunit e, mitochondrial	ATP5ME	Sus scrofa	2	3	3	3	2	3	2	2	3	2	2	3	2	2	3	2	2	3	2	2	3	2	50.7	50.7	50.7	82314	71	71;69	1943-03-01	3	5	3	3	4	3	0	39736	By MS/MS	By MS/MS	By MS/MS
P62901	sp|P62901|RL31_PIG;sp|P62899|RL31_HUMAN	sp|P62901|RL31_PIG;sp|P62899|RL31_HUMAN	1;1	1;1	1;1	sp|P62901|RL31_PIG 60S ribosomal protein L31 OS=Sus scrofa OX=9823 GN=RPL31 PE=1 SV=1;sp|P62899|RL31_HUMAN 60S ribosomal protein L31 OS=Homo sapiens OX=9606 GN=RPL31 PE=1 SV=1	60S ribosomal protein L31	RPL31	Sus scrofa	2	1	1	1	1	1	0	1	1	1	1	1	0	1	1	1	1	1	0	1	1	1	2022-02-11	2022-02-11	2022-02-11	14463	125	125;125	1933-03-01	2	2		2	2	1	0	39439	By MS/MS	By MS/MS
Q29214	sp|Q29214|RLA0_PIG;sp|P05388|RLA0_HUMAN;sp|Q8NHW5|RLA0L_HUMAN	sp|Q29214|RLA0_PIG;sp|P05388|RLA0_HUMAN;sp|Q8NHW5|RLA0L_HUMAN	8;7;6	8;7;6	8;7;6	sp|Q29214|RLA0_PIG 60S acidic ribosomal protein P0 OS=Sus scrofa OX=9823 GN=RPLP0 PE=1 SV=2;sp|P05388|RLA0_HUMAN 60S acidic ribosomal protein P0 OS=Homo sapiens OX=9606 GN=RPLP0 PE=1 SV=1;sp|Q8NHW5|RLA0L_HUMAN 60S acidic ribosomal protein P0-like OS=Homo s	60S acidic ribosomal protein P0	RPLP0	Sus scrofa	3	8	8	8	8	5	8	8	6	5	8	5	8	8	6	5	8	5	8	8	6	5	40.6	40.6	40.6	34358	318	318;317;317	1932-03-01	12	8	11	12	9	7	0	39341	By MS/MS	By MS/MS	By MS/MS
P20618	sp|P20618|PSB1_HUMAN	sp|P20618|PSB1_HUMAN	1	1	1	sp|P20618|PSB1_HUMAN Proteasome subunit beta type-1 OS=Homo sapiens OX=9606 GN=PSMB1 PE=1 SV=2	Proteasome subunit beta type-1	PSMB1	Homo sapiens	1	1	1	1	1	1	1	1	1	1	1	1	1	1	1	1	1	1	1	1	1	1	2022-08-05	2022-08-05	2022-08-05	26489	241	241	2025-03-01	2	1	1	2	1	1	0	39053	By MS/MS	By MS/MS	By MS/MS
P25788	sp|P25788|PSA3_HUMAN	sp|P25788|PSA3_HUMAN	3	3	3	sp|P25788|PSA3_HUMAN Proteasome subunit alpha type-3 OS=Homo sapiens OX=9606 GN=PSMA3 PE=1 SV=2	Proteasome subunit alpha type-3	PSMA3	Homo sapiens	1	3	3	3	3	3	3	3	3	3	3	3	3	3	3	3	3	3	3	3	3	3	2022-05-12	2022-05-12	2022-05-12	28433	255	255	1944-03-01	4	6	3	4	3	5	0	38975	By MS/MS	By MS/MS	By MS/MS
Q8HZV3	sp|Q8HZV3|TFR1_PIG	sp|Q8HZV3|TFR1_PIG	1	1	1	sp|Q8HZV3|TFR1_PIG Transferrin receptor protein 1 OS=Sus scrofa OX=9823 GN=TFRC PE=2 SV=1	Transferrin receptor protein 1	TFRC	Sus scrofa	1	1	1	1	1	1	1	1	1	1	1	1	1	1	1	1	1	1	1	1	1	1	2022-08-01	2022-08-01	2022-08-01	86121	768	768	1967-03-01	2	1	1	1	2	2	0	38945	By MS/MS	By matching	By matching
P22695	sp|P22695|QCR2_HUMAN	sp|P22695|QCR2_HUMAN	2	2	2	sp|P22695|QCR2_HUMAN Cytochrome b-c1 complex subunit 2, mitochondrial OS=Homo sapiens OX=9606 GN=UQCRC2 PE=1 SV=3	Cytochrome b-c1 complex subunit 2, mitochondrial	UQCRC2	Homo sapiens	1	2	2	2	0	1	1	1	1	1	0	1	1	1	1	1	0	1	1	1	1	1	2022-03-07	2022-03-07	2022-03-07	48442	453	453	1967-03-01		2	1	1	1	1	0	38916		By MS/MS	By MS/MS
Q14558	sp|Q14558|KPRA_HUMAN	sp|Q14558|KPRA_HUMAN	2	2	2	sp|Q14558|KPRA_HUMAN Phosphoribosyl pyrophosphate synthase-associated protein 1 OS=Homo sapiens OX=9606 GN=PRPSAP1 PE=1 SV=2	Phosphoribosyl pyrophosphate synthase-associated protein 1	PRPSAP1	Homo sapiens	1	2	2	2	2	2	1	2	1	0	2	2	1	2	1	0	2	2	1	2	1	0	2022-07-06	2022-07-06	2022-07-06	39393	356	356	1964-02-01	4	2	1	2	2		0	38821	By MS/MS	By MS/MS	By MS/MS
P60866	sp|P60866|RS20_HUMAN;sp|A1XQU9|RS20_PIG	sp|P60866|RS20_HUMAN;sp|A1XQU9|RS20_PIG	2;2	2;2	2;2	sp|P60866|RS20_HUMAN 40S ribosomal protein S20 OS=Homo sapiens OX=9606 GN=RPS20 PE=1 SV=1;sp|A1XQU9|RS20_PIG 40S ribosomal protein S20 OS=Sus scrofa OX=9823 GN=RPS20 PE=1 SV=1	40S ribosomal protein S20	RPS20	Homo sapiens	2	2	2	2	2	1	2	2	2	1	2	1	2	2	2	1	2	1	2	2	2	1	2022-03-19	2022-03-19	2022-03-19	13373	119	119;119	2022-09-02	5	4	4	5	2	1	0	38814	By MS/MS	By MS/MS	By MS/MS
P19404	sp|P19404|NDUV2_HUMAN	sp|P19404|NDUV2_HUMAN	5	5	5	sp|P19404|NDUV2_HUMAN NADH dehydrogenase [ubiquinone] flavoprotein 2, mitochondrial OS=Homo sapiens OX=9606 GN=NDUFV2 PE=1 SV=2	NADH dehydrogenase [ubiquinone] flavoprotein 2, mitochondrial	NDUFV2	Homo sapiens	1	5	5	5	4	4	5	4	4	4	4	4	5	4	4	4	4	4	5	4	4	4	2022-01-28	2022-01-28	2022-01-28	27391	249	249	1934-03-01	9	9	8	6	8	7	0	38734	By MS/MS	By MS/MS	By MS/MS
O15540	sp|O15540|FABP7_HUMAN	sp|O15540|FABP7_HUMAN	2	2	2	sp|O15540|FABP7_HUMAN Fatty acid-binding protein, brain OS=Homo sapiens OX=9606 GN=FABP7 PE=1 SV=3	Fatty acid-binding protein, brain	FABP7	Homo sapiens	1	2	2	2	2	0	2	2	2	2	2	0	2	2	2	2	2	0	2	2	2	2	2022-06-13	2022-06-13	2022-06-13	14889	132	132	1933-03-01	6		3	3	3	3	0	38706	By MS/MS		By MS/MS
P78352	sp|P78352|DLG4_HUMAN	sp|P78352|DLG4_HUMAN	4	3	3	sp|P78352|DLG4_HUMAN Disks large homolog 4 OS=Homo sapiens OX=9606 GN=DLG4 PE=1 SV=3	Disks large homolog 4	DLG4	Homo sapiens	1	4	3	3	3	4	2	2	2	0	2	3	1	1	1	0	2	3	1	1	1	0	2022-07-08	2022-02-05	2022-02-05	80494	724	724	1933-02-01	4	4	1	2	1		0	38529	By MS/MS	By MS/MS	By matching
Q9UJU6	sp|Q9UJU6|DBNL_HUMAN	sp|Q9UJU6|DBNL_HUMAN	2	2	2	sp|Q9UJU6|DBNL_HUMAN Drebrin-like protein OS=Homo sapiens OX=9606 GN=DBNL PE=1 SV=1	Drebrin-like protein	DBNL	Homo sapiens	1	2	2	2	0	1	1	2	2	1	0	1	1	2	2	1	0	1	1	2	2	1	2022-07-07	2022-07-07	2022-07-07	48207	430	430	2022-12-04		1	1	3	2	1	0	38335		By matching	By matching
P50395	sp|P50395|GDIB_HUMAN	sp|P50395|GDIB_HUMAN	12	3	3	sp|P50395|GDIB_HUMAN Rab GDP dissociation inhibitor beta OS=Homo sapiens OX=9606 GN=GDI2 PE=1 SV=2	Rab GDP dissociation inhibitor beta	GDI2	Homo sapiens	1	12	3	3	8	10	11	7	8	7	2	1	2	1	1	1	2	1	2	1	1	1	37.3	7	7	50663	445	445	2022-08-03	4	1	3	2	1	2	0	38195	By MS/MS	By matching	By MS/MS
P50990	sp|P50990|TCPQ_HUMAN	sp|P50990|TCPQ_HUMAN	12	12	12	sp|P50990|TCPQ_HUMAN T-complex protein 1 subunit theta OS=Homo sapiens OX=9606 GN=CCT8 PE=1 SV=4	T-complex protein 1 subunit theta	CCT8	Homo sapiens	1	12	12	12	10	10	11	10	9	8	10	10	11	10	9	8	10	10	11	10	9	8	2022-05-28	2022-05-28	2022-05-28	59.62	548	548	1945-03-01	14	18	15	16	13	15	0	38132	By MS/MS	By MS/MS	By MS/MS
Q9UBQ0	sp|Q9UBQ0|VPS29_HUMAN	sp|Q9UBQ0|VPS29_HUMAN	2	2	2	sp|Q9UBQ0|VPS29_HUMAN Vacuolar protein sorting-associated protein 29 OS=Homo sapiens OX=9606 GN=VPS29 PE=1 SV=1	Vacuolar protein sorting-associated protein 29	VPS29	Homo sapiens	1	2	2	2	2	2	2	2	2	2	2	2	2	2	2	2	2	2	2	2	2	2	2022-01-12	2022-01-12	2022-01-12	20505	182	182	1947-03-01	3	3	4	3	3	3	0	38048	By MS/MS	By MS/MS	By MS/MS
A1XQT2	sp|A1XQT2|COX6C_PIG	sp|A1XQT2|COX6C_PIG	2	2	2	sp|A1XQT2|COX6C_PIG Cytochrome c oxidase subunit 6C OS=Sus scrofa OX=9823 GN=COX6C PE=3 SV=1	Cytochrome c oxidase subunit 6C	COX6C	Sus scrofa	1	2	2	2	1	2	1	1	2	2	1	2	1	1	2	2	1	2	1	1	2	2	2022-05-14	2022-05-14	2022-05-14	88001	76	76	1975-03-01	1	3	1	2	3	2	0	37838	By MS/MS	By MS/MS	By matching
P51648	sp|P51648|AL3A2_HUMAN	sp|P51648|AL3A2_HUMAN	2	2	1	sp|P51648|AL3A2_HUMAN Aldehyde dehydrogenase family 3 member A2 OS=Homo sapiens OX=9606 GN=ALDH3A2 PE=1 SV=1	Aldehyde dehydrogenase family 3 member A2	ALDH3A2	Homo sapiens	1	2	2	1	1	1	2	2	2	2	1	1	2	2	2	2	0	0	1	1	1	1	2022-09-04	2022-09-04	2022-05-02	54847	485	485	2022-06-04	1	2	3	4	3	4	0	37781	By MS/MS	By MS/MS	By matching
Q01518	sp|Q01518|CAP1_HUMAN;sp|P40125|CAP1_PIG	sp|Q01518|CAP1_HUMAN;sp|P40125|CAP1_PIG	2;1	2;1	2;1	sp|Q01518|CAP1_HUMAN Adenylyl cyclase-associated protein 1 OS=Homo sapiens OX=9606 GN=CAP1 PE=1 SV=5;sp|P40125|CAP1_PIG Adenylyl cyclase-associated protein 1 (Fragments) OS=Sus scrofa OX=9823 GN=CAP1 PE=1 SV=1	Adenylyl cyclase-associated protein 1	CAP1	Homo sapiens	2	2	2	2	2	2	1	2	2	2	2	2	1	2	2	2	2	2	1	2	2	2	2022-04-04	2022-04-04	2022-04-04	51901	475	475;233	2022-06-03	4	2	3	4	3	4	0	37778	By MS/MS	By MS/MS	By MS/MS
P16298	sp|P16298|PP2BB_HUMAN;sp|Q08209|PP2BA_HUMAN;sp|P48454|PP2BC_HUMAN	sp|P16298|PP2BB_HUMAN;sp|Q08209|PP2BA_HUMAN	3;3;1	3;3;1	3;3;1	sp|P16298|PP2BB_HUMAN Serine/threonine-protein phosphatase 2B catalytic subunit beta isoform OS=Homo sapiens OX=9606 GN=PPP3CB PE=1 SV=2;sp|Q08209|PP2BA_HUMAN Serine/threonine-protein phosphatase 2B catalytic subunit alpha isoform OS=Homo sapiens OX=9606 G	Serine/threonine-protein phosphatase 2B catalytic subunit beta isoform	PPP3CB	Homo sapiens	3	3	3	3	3	3	2	3	3	2	3	3	2	3	3	2	3	3	2	3	3	2	2022-07-05	2022-07-05	2022-07-05	59024	524	524;521;512	2027-03-01	4	4	3	6	3	2	0	37737	By MS/MS	By MS/MS	By MS/MS
Q14444	sp|Q14444|CAPR1_HUMAN	sp|Q14444|CAPR1_HUMAN	3	3	3	sp|Q14444|CAPR1_HUMAN Caprin-1 OS=Homo sapiens OX=9606 GN=CAPRIN1 PE=1 SV=2	Caprin-1	CAPRIN1	Homo sapiens	1	3	3	3	1	2	2	1	1	0	1	2	2	1	1	0	1	2	2	1	1	0	2022-02-09	2022-02-09	2022-02-09	78365	709	709	1962-02-01	4	3	2	2	2		0	37725	By MS/MS	By matching	By MS/MS
P30044	sp|P30044|PRDX5_HUMAN	sp|P30044|PRDX5_HUMAN	3	3	3	sp|P30044|PRDX5_HUMAN Peroxiredoxin-5, mitochondrial OS=Homo sapiens OX=9606 GN=PRDX5 PE=1 SV=4	Peroxiredoxin-5, mitochondrial	PRDX5	Homo sapiens	1	3	3	3	2	3	2	3	3	3	2	3	2	3	3	3	2	3	2	3	3	3	22	22	22	22086	214	214	1954-03-01	2	7	3	4	4	4	0	37652	By MS/MS	By MS/MS	By MS/MS
P51148	sp|P51148|RAB5C_HUMAN	sp|P51148|RAB5C_HUMAN	3	1	1	sp|P51148|RAB5C_HUMAN Ras-related protein Rab-5C OS=Homo sapiens OX=9606 GN=RAB5C PE=1 SV=2	Ras-related protein Rab-5C	RAB5C	Homo sapiens	1	3	1	1	2	3	2	2	2	2	1	1	1	1	1	1	1	1	1	1	1	1	2022-07-15	2022-06-05	2022-06-05	23482	216	216	1962-03-01	1	2	1	1	1	2	0	37571	By matching	By MS/MS	By MS/MS
Q16798	sp|Q16798|MAON_HUMAN	sp|Q16798|MAON_HUMAN	3	2	2	sp|Q16798|MAON_HUMAN NADP-dependent malic enzyme, mitochondrial OS=Homo sapiens OX=9606 GN=ME3 PE=2 SV=2	NADP-dependent malic enzyme, mitochondrial	ME3	Homo sapiens	1	3	2	2	2	2	1	3	1	2	1	1	0	2	0	1	1	1	0	2	0	1	2022-03-08	2022-03-06	2022-03-06	67068	604	604	2025-03-01	2	1		4		1	0	37473	By MS/MS	By matching	By matching
Q9NTX5	sp|Q9NTX5|ECHD1_HUMAN	sp|Q9NTX5|ECHD1_HUMAN	1	1	1	sp|Q9NTX5|ECHD1_HUMAN Ethylmalonyl-CoA decarboxylase OS=Homo sapiens OX=9606 GN=ECHDC1 PE=1 SV=2	Ethylmalonyl-CoA decarboxylase	ECHDC1	Homo sapiens	1	1	1	1	1	0	1	1	1	1	1	0	1	1	1	1	1	0	1	1	1	1	2022-06-03	2022-06-03	2022-06-03	33698	307	307	1956-03-01	2		2	2	2	1	0	37397	By MS/MS		By MS/MS
Q9P121	sp|Q9P121|NTRI_HUMAN	sp|Q9P121|NTRI_HUMAN	2	2	2	sp|Q9P121|NTRI_HUMAN Neurotrimin OS=Homo sapiens OX=9606 GN=NTM PE=1 SV=1	Neurotrimin	NTM	Homo sapiens	1	2	2	2	1	2	1	1	1	1	1	2	1	1	1	1	1	2	1	1	1	1	2022-03-11	2022-03-11	2022-03-11	37971	344	344	2022-02-03	2	3	1	1	1	2	0	37344	By MS/MS	By MS/MS	By matching
Q7L266	sp|Q7L266|ASGL1_HUMAN	sp|Q7L266|ASGL1_HUMAN	1	1	1	sp|Q7L266|ASGL1_HUMAN Isoaspartyl peptidase/L-asparaginase OS=Homo sapiens OX=9606 GN=ASRGL1 PE=1 SV=2	Isoaspartyl peptidase/L-asparaginase	ASRGL1	Homo sapiens	1	1	1	1	1	1	1	1	1	1	1	1	1	1	1	1	1	1	1	1	1	1	2022-09-04	2022-09-04	2022-09-04	32054	308	308	2022-08-03	1	2	1	2	2	2	0	37201	By matching	By MS/MS	By MS/MS
O75964	sp|O75964|ATP5L_HUMAN	sp|O75964|ATP5L_HUMAN	1	1	1	sp|O75964|ATP5L_HUMAN ATP synthase subunit g, mitochondrial OS=Homo sapiens OX=9606 GN=ATP5MG PE=1 SV=3	ATP synthase subunit g, mitochondrial	ATP5MG	Homo sapiens	1	2	2	2	1	1	1	1	1	1	1	1	1	1	1	1	1	1	1	1	1	1	2022-07-10	2022-07-10	2022-07-10	11428	103	103	3	2	4	2	1	2	1	0	37139	By MS/MS	By MS/MS	By matching
Q2MJK3	sp|Q2MJK3|RASN_PIG;sp|P01112|RASH_HUMAN;sp|P01111|RASN_HUMAN;sp|P01116|RASK_HUMAN	sp|Q2MJK3|RASN_PIG;sp|P01112|RASH_HUMAN;sp|P01111|RASN_HUMAN;sp|P01116|RASK_HUMAN	2;2;2;1	2;2;2;1	2;2;2;1	sp|Q2MJK3|RASN_PIG GTPase NRas OS=Sus scrofa OX=9823 GN=NRAS PE=2 SV=1;sp|P01112|RASH_HUMAN GTPase HRas OS=Homo sapiens OX=9606 GN=HRAS PE=1 SV=1;sp|P01111|RASN_HUMAN GTPase NRas OS=Homo sapiens OX=9606 GN=NRAS PE=1 SV=1;sp|P01116|RASK_HUMAN GTPase KRas OS	GTPase NRas	NRAS	Sus scrofa	4	2	2	2	1	2	0	0	0	0	1	2	0	0	0	0	1	2	0	0	0	0	2022-06-19	2022-06-19	2022-06-19	21229	189	189;189;189;189	1967-01-01	1	2					0	37102	By matching	By MS/MS
P36968	sp|P36968|GPX4_PIG;sp|P36969|GPX4_HUMAN	sp|P36968|GPX4_PIG;sp|P36969|GPX4_HUMAN	2;1	2;1	2;1	sp|P36968|GPX4_PIG Phospholipid hydroperoxide glutathione peroxidase OS=Sus scrofa OX=9823 GN=GPX4 PE=1 SV=3;sp|P36969|GPX4_HUMAN Phospholipid hydroperoxide glutathione peroxidase OS=Homo sapiens OX=9606 GN=GPX4 PE=1 SV=3	Phospholipid hydroperoxide glutathione peroxidase	GPX4	Sus scrofa	2	2	2	2	1	1	2	2	2	1	1	1	2	2	2	1	1	1	2	2	2	1	2022-02-13	2022-02-13	2022-02-13	22337	197	197;197	1962-03-01	2	2	3	3	5	1	0	37085	By MS/MS	By MS/MS	By MS/MS
P30531	sp|P30531|SC6A1_HUMAN	sp|P30531|SC6A1_HUMAN	2	2	2	sp|P30531|SC6A1_HUMAN Sodium- and chloride-dependent GABA transporter 1 OS=Homo sapiens OX=9606 GN=SLC6A1 PE=1 SV=2	Sodium- and chloride-dependent GABA transporter 1	SLC6A1	Homo sapiens	1	2	2	2	2	1	1	1	1	1	2	1	1	1	1	1	2	1	1	1	1	1	2022-07-03	2022-07-03	2022-07-03	67073	599	599	2022-01-03	3	2	1	1	1	2	0	37026	By MS/MS	By MS/MS	By MS/MS
Q9H0E2	sp|Q9H0E2|TOLIP_HUMAN	sp|Q9H0E2|TOLIP_HUMAN	1	1	1	sp|Q9H0E2|TOLIP_HUMAN Toll-interacting protein OS=Homo sapiens OX=9606 GN=TOLLIP PE=1 SV=1	Toll-interacting protein	TOLLIP	Homo sapiens	1	1	1	1	1	1	1	1	1	1	1	1	1	1	1	1	1	1	1	1	1	1	2022-01-05	2022-01-05	2022-01-05	30281	274	274	2022-08-03	1	2	1	2	2	2	0	37021	By MS/MS	By MS/MS	By MS/MS
Q15413	sp|Q15413|RYR3_HUMAN	sp|Q15413|RYR3_HUMAN	3	3	3	sp|Q15413|RYR3_HUMAN Ryanodine receptor 3 OS=Homo sapiens OX=9606 GN=RYR3 PE=1 SV=3	Ryanodine receptor 3	RYR3	Homo sapiens	1	3	3	3	1	2	1	2	3	1	1	2	1	2	3	1	1	2	1	2	3	1	0.9	0.9	0.9	552.04	4870	4870	2022-05-03	2	3	1	3	4	1	0	36915	By MS/MS	By MS/MS	By MS/MS
Q96AE4	sp|Q96AE4|FUBP1_HUMAN	sp|Q96AE4|FUBP1_HUMAN	2	2	2	sp|Q96AE4|FUBP1_HUMAN Far upstream element-binding protein 1 OS=Homo sapiens OX=9606 GN=FUBP1 PE=1 SV=3	Far upstream element-binding protein 1	FUBP1	Homo sapiens	1	2	2	2	2	2	2	2	1	1	2	2	2	2	1	1	2	2	2	2	1	1	5	5	5	67.56	644	644	1986-02-01	3	4	2	3	1	1	0	36913	By MS/MS	By MS/MS	By MS/MS
Q9H444	sp|Q9H444|CHM4B_HUMAN	sp|Q9H444|CHM4B_HUMAN	4	4	4	sp|Q9H444|CHM4B_HUMAN Charged multivesicular body protein 4b OS=Homo sapiens OX=9606 GN=CHMP4B PE=1 SV=1	Charged multivesicular body protein 4b	CHMP4B	Homo sapiens	1	4	4	4	1	1	3	3	3	3	1	1	3	3	3	3	1	1	3	3	3	3	2022-08-22	2022-08-22	2022-08-22	24.95	224	224	1991-03-01	2	1	6	5	4	4	0	36758	By MS/MS	By MS/MS	By MS/MS
P63267	sp|P63267|ACTH_HUMAN;sp|P68032|ACTC_HUMAN;sp|P62736|ACTA_HUMAN;sp|P68137|ACTS_PIG;sp|P68133|ACTS_HUMAN	sp|P63267|ACTH_HUMAN;sp|P68032|ACTC_HUMAN;sp|P62736|ACTA_HUMAN;sp|P68137|ACTS_PIG;sp|P68133|ACTS_HUMAN	8;8;8;7;7	3;3;3;2;2	3;3;3;2;2	sp|P63267|ACTH_HUMAN Actin, gamma-enteric smooth muscle OS=Homo sapiens OX=9606 GN=ACTG2 PE=1 SV=1;sp|P68032|ACTC_HUMAN Actin, alpha cardiac muscle 1 OS=Homo sapiens OX=9606 GN=ACTC1 PE=1 SV=1;sp|P62736|ACTA_HUMAN Actin, aortic smooth muscle OS=Homo sapien	Actin, gamma-enteric smooth muscle	ACTG2	Homo sapiens	5	8	3	3	7	6	6	7	6	6	2	1	1	2	1	1	2	1	1	2	1	1	2022-03-30	2022-06-14	2022-06-14	41876	376	376;377;377;377;377	1944-03-01	9	8	18	8	9	9	0	36747	By MS/MS	By MS/MS	By MS/MS
P50897	sp|P50897|PPT1_HUMAN	sp|P50897|PPT1_HUMAN	2	2	2	sp|P50897|PPT1_HUMAN Palmitoyl-protein thioesterase 1 OS=Homo sapiens OX=9606 GN=PPT1 PE=1 SV=1	Palmitoyl-protein thioesterase 1	PPT1	Homo sapiens	1	2	2	2	2	2	1	2	2	1	2	2	1	2	2	1	2	2	1	2	2	1	2022-02-09	2022-02-09	2022-02-09	34193	306	306	2027-03-01	3	3	1	4	3	1	0	36641	By MS/MS	By MS/MS	By matching
Q9NP97	sp|Q9NP97|DLRB1_HUMAN;sp|Q8TF09|DLRB2_HUMAN	sp|Q9NP97|DLRB1_HUMAN;sp|Q8TF09|DLRB2_HUMAN	2;1	2;1	2;1	sp|Q9NP97|DLRB1_HUMAN Dynein light chain roadblock-type 1 OS=Homo sapiens OX=9606 GN=DYNLRB1 PE=1 SV=3;sp|Q8TF09|DLRB2_HUMAN Dynein light chain roadblock-type 2 OS=Homo sapiens OX=9606 GN=DYNLRB2 PE=1 SV=1	Dynein light chain roadblock-type 1	DYNLRB1	Homo sapiens	2	2	2	2	1	0	1	1	1	2	1	0	1	1	1	2	1	0	1	1	1	2	25	25	25	10921	96	96;96	1975-03-01	2		1	2	1	2	0	36636	By MS/MS		By MS/MS
Q9NQP4	sp|Q9NQP4|PFD4_HUMAN	sp|Q9NQP4|PFD4_HUMAN	2	2	2	sp|Q9NQP4|PFD4_HUMAN Prefoldin subunit 4 OS=Homo sapiens OX=9606 GN=PFDN4 PE=1 SV=1	Prefoldin subunit 4	PFDN4	Homo sapiens	1	2	2	2	2	2	2	2	2	2	2	2	2	2	2	2	2	2	2	2	2	2	2022-01-20	2022-01-20	2022-01-20	15314	134	134	2018-03-01	4	3	2	4	2	2	0	36596	By MS/MS	By MS/MS	By MS/MS
Q99497	sp|Q99497|PARK7_HUMAN	sp|Q99497|PARK7_HUMAN	5	5	5	sp|Q99497|PARK7_HUMAN Parkinson disease protein 7 OS=Homo sapiens OX=9606 GN=PARK7 PE=1 SV=2	Parkinson disease protein 7	PARK7	Homo sapiens	1	5	5	5	5	4	5	4	4	4	5	4	5	4	4	4	5	4	5	4	4	4	41.8	41.8	41.8	19891	189	189	1944-03-01	11	11	11	10	9	11	0	36514	By MS/MS	By MS/MS	By MS/MS
A7TX81	sp|A7TX81|CSN6_PIG;sp|Q7L5N1|CSN6_HUMAN	sp|A7TX81|CSN6_PIG;sp|Q7L5N1|CSN6_HUMAN	2;1	2;1	2;1	sp|A7TX81|CSN6_PIG COP9 signalosome complex subunit 6 OS=Sus scrofa OX=9823 GN=COPS6 PE=2 SV=1;sp|Q7L5N1|CSN6_HUMAN COP9 signalosome complex subunit 6 OS=Homo sapiens OX=9606 GN=COPS6 PE=1 SV=1	COP9 signalosome complex subunit 6	COPS6	Sus scrofa	2	2	2	2	1	2	1	1	0	0	1	2	1	1	0	0	1	2	1	1	0	0	2022-04-07	2022-04-07	2022-04-07	35865	323	323;327	1938-02-01	2	3	1	2			0	36497	By MS/MS	By MS/MS	By MS/MS
P26599	sp|P26599|PTBP1_HUMAN;sp|Q29099|PTBP1_PIG	sp|P26599|PTBP1_HUMAN;sp|Q29099|PTBP1_PIG	1;1	1;1	1;1	sp|P26599|PTBP1_HUMAN Polypyrimidine tract-binding protein 1 OS=Homo sapiens OX=9606 GN=PTBP1 PE=1 SV=1;sp|Q29099|PTBP1_PIG Polypyrimidine tract-binding protein 1 OS=Sus scrofa OX=9823 GN=PTBP1 PE=2 SV=1	Polypyrimidine tract-binding protein 1	PTBP1	Homo sapiens	2	1	1	1	1	0	1	1	1	0	1	0	1	1	1	0	1	0	1	1	1	0	2022-08-03	2022-08-03	2022-08-03	57221	531	531;557	2022-04-03	1		1	2	1		0	36362	By matching		By MS/MS
P20941	sp|P20941|PHOS_HUMAN	sp|P20941|PHOS_HUMAN	1	1	1	sp|P20941|PHOS_HUMAN Phosducin OS=Homo sapiens OX=9606 GN=PDC PE=1 SV=1	Phosducin	PDC	Homo sapiens	1	1	1	1	1	1	1	1	1	1	1	1	1	1	1	1	1	1	1	1	1	1	2022-07-05	2022-07-05	2022-07-05	28246	246	246	2018-03-01	2	2	3	1	2	1	0	36229	By MS/MS	By MS/MS	By MS/MS
Q9UEY8	sp|Q9UEY8|ADDG_HUMAN	sp|Q9UEY8|ADDG_HUMAN	2	2	2	sp|Q9UEY8|ADDG_HUMAN Gamma-adducin OS=Homo sapiens OX=9606 GN=ADD3 PE=1 SV=1	Gamma-adducin	ADD3	Homo sapiens	1	2	2	2	2	1	2	2	2	2	2	1	2	2	2	2	2	1	2	2	2	2	2022-02-04	2022-02-04	2022-02-04	79154	706	706	1978-03-01	3	2	2	4	3	4	0	36214	By MS/MS	By MS/MS	By MS/MS
Q9NQG5	sp|Q9NQG5|RPR1B_HUMAN	sp|Q9NQG5|RPR1B_HUMAN	2	2	2	sp|Q9NQG5|RPR1B_HUMAN Regulation of nuclear pre-mRNA domain-containing protein 1B OS=Homo sapiens OX=9606 GN=RPRD1B PE=1 SV=1	Regulation of nuclear pre-mRNA domain-containing protein 1B	RPRD1B	Homo sapiens	1	2	2	2	2	1	1	1	1	0	2	1	1	1	1	0	2	1	1	1	1	0	2022-06-08	2022-06-08	2022-06-08	36899	326	326	2022-08-02	2	2	3	2	1		0	36136	By MS/MS	By MS/MS	By MS/MS
Q9UBC2	sp|Q9UBC2|EP15R_HUMAN	sp|Q9UBC2|EP15R_HUMAN	3	3	3	sp|Q9UBC2|EP15R_HUMAN Epidermal growth factor receptor substrate 15-like 1 OS=Homo sapiens OX=9606 GN=EPS15L1 PE=1 SV=1	Epidermal growth factor receptor substrate 15-like 1	EPS15L1	Homo sapiens	1	3	3	3	1	2	3	3	3	2	1	2	3	3	3	2	1	2	3	3	3	2	2022-06-04	2022-06-04	2022-06-04	94254	864	864	1974-03-01	1	4	3	5	3	3	0	36032	By MS/MS	By MS/MS	By MS/MS
Q52NJ2	sp|Q52NJ2|RAB1A_PIG;sp|P62820|RAB1A_HUMAN;sp|Q92928|RAB1C_HUMAN;sp|P51153|RAB13_HUMAN;sp|Q92930|RAB8B_HUMAN;sp|P61006|RAB8A_HUMAN;sp|P59190|RAB15_HUMAN	sp|Q52NJ2|RAB1A_PIG;sp|P62820|RAB1A_HUMAN	5;5;2;1;1;1;1	5;5;2;1;1;1;1	2;2;0;0;0;0;0	sp|Q52NJ2|RAB1A_PIG Ras-related protein Rab-1A OS=Sus scrofa OX=9823 GN=RAB1A PE=2 SV=3;sp|P62820|RAB1A_HUMAN Ras-related protein Rab-1A OS=Homo sapiens OX=9606 GN=RAB1A PE=1 SV=3	Ras-related protein Rab-1A	RAB1A	Sus scrofa	7	5	5	2	2	2	5	5	5	4	2	2	5	5	5	4	0	0	2	2	2	1	36.6	36.6	2022-01-14	22605	205	205;205;201;203;207;207;212	2022-09-03	2	5	9	8	9	6	0	35986	By MS/MS	By MS/MS	By MS/MS
P28768	sp|P28768|SODM_PIG	sp|P28768|SODM_PIG	3	3	2	sp|P28768|SODM_PIG Superoxide dismutase [Mn], mitochondrial (Fragment) OS=Sus scrofa OX=9823 GN=SOD2 PE=2 SV=1	Superoxide dismutase [Mn], mitochondrial (Fragment)	SOD2	Sus scrofa	1	3	3	2	1	2	2	2	2	1	1	2	2	2	2	1	1	2	1	2	2	1	2022-08-27	2022-08-27	2022-04-10	15638	144	144	2022-05-03	2	4	2	2	4	2	0	35915	By MS/MS	By MS/MS	By MS/MS
Q7Z406	sp|Q7Z406|MYH14_HUMAN	sp|Q7Z406|MYH14_HUMAN	7	3	3	sp|Q7Z406|MYH14_HUMAN Myosin-14 OS=Homo sapiens OX=9606 GN=MYH14 PE=1 SV=2	Myosin-14	MYH14	Homo sapiens	1	7	3	3	3	5	5	3	4	2	0	2	2	1	1	0	0	2	2	1	1	0	2022-09-03	2022-01-02	2022-01-02	227.87	1995	1995	2022-11-03		3	3	2	1		0	1998-03-01	By matching	By MS/MS	By MS/MS
Q02252	sp|Q02252|MMSA_HUMAN	sp|Q02252|MMSA_HUMAN	2	2	2	sp|Q02252|MMSA_HUMAN Methylmalonate-semialdehyde dehydrogenase [acylating], mitochondrial OS=Homo sapiens OX=9606 GN=ALDH6A1 PE=1 SV=2	Methylmalonate-semialdehyde dehydrogenase [acylating], mitochondrial	ALDH6A1	Homo sapiens	1	2	2	2	0	1	2	2	2	2	0	1	2	2	2	2	0	1	2	2	2	2	2022-04-05	2022-04-05	2022-04-05	57839	535	535	2022-08-04		2	3	3	2	3	0	35791		By MS/MS	By MS/MS
P35908	sp|P35908|K22E_HUMAN;CON__P35908v2;CON__P35908;CON__Q3TTY5	sp|P35908|K22E_HUMAN;CON__P35908v2;CON__P35908	11;11;11;1	9;9;9;1	7;7;7;1	sp|P35908|K22E_HUMAN Keratin, type II cytoskeletal 2 epidermal OS=Homo sapiens OX=9606 GN=KRT2 PE=1 SV=2;;	Keratin, type II cytoskeletal 2 epidermal	KRT2	Homo sapiens	4	11	9	7	7	9	7	8	10	6	6	8	6	7	8	5	4	6	5	5	6	4	2022-09-21	2022-08-18	2022-05-15	65432	639	639;639;645;707	1934-03-01	11	12	9	9	14	6	0	35742	By MS/MS	By MS/MS	By MS/MS
Q29205	sp|Q29205|RL11_PIG;sp|P62913|RL11_HUMAN	sp|Q29205|RL11_PIG;sp|P62913|RL11_HUMAN	2;2	2;2	2;2	sp|Q29205|RL11_PIG 60S ribosomal protein L11 OS=Sus scrofa OX=9823 GN=RPL11 PE=1 SV=3;sp|P62913|RL11_HUMAN 60S ribosomal protein L11 OS=Homo sapiens OX=9606 GN=RPL11 PE=1 SV=2	60S ribosomal protein L11	RPL11	Sus scrofa	2	2	2	2	2	2	2	1	1	1	2	2	2	1	1	1	2	2	2	1	1	1	2022-08-11	2022-08-11	2022-08-11	20212	178	178;178	2022-12-03	3	4	3	2	2	2	0	35692	By MS/MS	By MS/MS	By MS/MS
P24539	sp|P24539|AT5F1_HUMAN	sp|P24539|AT5F1_HUMAN	2	2	2	sp|P24539|AT5F1_HUMAN ATP synthase F(0) complex subunit B1, mitochondrial OS=Homo sapiens OX=9606 GN=ATP5PB PE=1 SV=2	ATP synthase F(0) complex subunit B1, mitochondrial	ATP5PB	Homo sapiens	1	2	2	2	1	1	2	2	2	2	1	1	2	2	2	2	1	1	2	2	2	2	2022-08-07	2022-08-07	2022-08-07	28908	256	256	1945-03-01	5	2	4	3	5	3	0	35663	By MS/MS	By MS/MS	By matching
Q9BWD1	sp|Q9BWD1|THIC_HUMAN	sp|Q9BWD1|THIC_HUMAN	1	1	1	sp|Q9BWD1|THIC_HUMAN Acetyl-CoA acetyltransferase, cytosolic OS=Homo sapiens OX=9606 GN=ACAT2 PE=1 SV=2	Acetyl-CoA acetyltransferase, cytosolic	ACAT2	Homo sapiens	1	1	1	1	0	1	1	1	1	0	0	1	1	1	1	0	0	1	1	1	1	0	2022-01-08	2022-01-08	2022-01-08	41.35	397	397	2022-08-03		1	1	1	2		0	35406		By MS/MS	By matching
Q99028	sp|Q99028|COMT_PIG;sp|P21964|COMT_HUMAN	sp|Q99028|COMT_PIG;sp|P21964|COMT_HUMAN	6;4	6;4	6;4	sp|Q99028|COMT_PIG Catechol O-methyltransferase (Fragment) OS=Sus scrofa OX=9823 GN=COMT PE=1 SV=1;sp|P21964|COMT_HUMAN Catechol O-methyltransferase OS=Homo sapiens OX=9606 GN=COMT PE=1 SV=2	Catechol O-methyltransferase (Fragment)	COMT	Sus scrofa	2	6	6	6	6	6	5	4	5	3	6	6	5	4	5	3	6	6	5	4	5	3	44.1	44.1	44.1	20587	186	186;271	1944-03-01	8	10	9	8	10	7	0	35404	By MS/MS	By MS/MS	By MS/MS
P13667	sp|P13667|PDIA4_HUMAN	sp|P13667|PDIA4_HUMAN	3	3	3	sp|P13667|PDIA4_HUMAN Protein disulfide-isomerase A4 OS=Homo sapiens OX=9606 GN=PDIA4 PE=1 SV=2	Protein disulfide-isomerase A4	PDIA4	Homo sapiens	1	3	3	3	2	2	2	2	2	2	2	2	2	2	2	2	2	2	2	2	2	2	2022-07-05	2022-07-05	2022-07-05	72932	645	645	1944-03-01	2	4	3	2	2	3	0	35216	By matching	By MS/MS	By MS/MS
Q8IZV5	sp|Q8IZV5|RDH10_HUMAN	sp|Q8IZV5|RDH10_HUMAN	2	2	2	sp|Q8IZV5|RDH10_HUMAN Retinol dehydrogenase 10 OS=Homo sapiens OX=9606 GN=RDH10 PE=1 SV=1	Retinol dehydrogenase 10	RDH10	Homo sapiens	1	2	2	2	1	0	1	1	1	1	1	0	1	1	1	1	1	0	1	1	1	1	2022-07-09	2022-07-09	2022-07-09	38087	341	341	1978-03-01	2		2	1	2	2	0	35148	By MS/MS		By MS/MS
Q9UKG1	sp|Q9UKG1|DP13A_HUMAN	sp|Q9UKG1|DP13A_HUMAN	3	3	3	sp|Q9UKG1|DP13A_HUMAN DCC-interacting protein 13-alpha OS=Homo sapiens OX=9606 GN=APPL1 PE=1 SV=1	DCC-interacting protein 13-alpha	APPL1	Homo sapiens	1	3	3	3	2	2	2	1	1	0	2	2	2	1	1	0	2	2	2	1	1	0	2022-06-05	2022-06-05	2022-06-05	79663	709	709	2022-05-02	3	2	3	1	1		0	35138	By MS/MS	By MS/MS	By MS/MS
Q9Y333	sp|Q9Y333|LSM2_HUMAN	sp|Q9Y333|LSM2_HUMAN	1	1	1	sp|Q9Y333|LSM2_HUMAN U6 snRNA-associated Sm-like protein LSm2 OS=Homo sapiens OX=9606 GN=LSM2 PE=1 SV=1	U6 snRNA-associated Sm-like protein LSm2	LSM2	Homo sapiens	1	1	1	1	1	1	1	1	1	1	1	1	1	1	1	1	1	1	1	1	1	1	20	20	20	10834	95	95	1973-03-01	1	2	2	2	2	2	0	35061	By MS/MS	By MS/MS	By MS/MS
Q007T5	sp|Q007T5|ARF6_PIG;sp|P62330|ARF6_HUMAN	sp|Q007T5|ARF6_PIG;sp|P62330|ARF6_HUMAN	2;2	2;2	2;2	sp|Q007T5|ARF6_PIG ADP-ribosylation factor 6 OS=Sus scrofa OX=9823 GN=ARF6 PE=2 SV=1;sp|P62330|ARF6_HUMAN ADP-ribosylation factor 6 OS=Homo sapiens OX=9606 GN=ARF6 PE=1 SV=2	ADP-ribosylation factor 6	ARF6	Sus scrofa	2	2	2	2	2	2	2	1	1	0	2	2	2	1	1	0	2	2	2	1	1	0	2022-03-18	2022-03-18	2022-03-18	20082	175	175;175	2022-07-02	2	3	2	2	1		0	34916	By matching	By MS/MS	By MS/MS
P21399	sp|P21399|ACOC_HUMAN	sp|P21399|ACOC_HUMAN	2	2	2	sp|P21399|ACOC_HUMAN Cytoplasmic aconitate hydratase OS=Homo sapiens OX=9606 GN=ACO1 PE=1 SV=3	Cytoplasmic aconitate hydratase	ACO1	Homo sapiens	1	2	2	2	1	2	2	2	1	0	1	2	2	2	1	0	1	2	2	2	1	0	2022-03-04	2022-03-04	2022-03-04	98398	889	889	2022-08-03	2	3	2	4	2		0	34879	By MS/MS	By MS/MS	By MS/MS
Q9NYC9	sp|Q9NYC9|DYH9_HUMAN	sp|Q9NYC9|DYH9_HUMAN	3	3	3	sp|Q9NYC9|DYH9_HUMAN Dynein heavy chain 9, axonemal OS=Homo sapiens OX=9606 GN=DNAH9 PE=1 SV=3	Dynein heavy chain 9, axonemal	DNAH9	Homo sapiens	1	3	3	3	1	1	1	1	1	0	1	1	1	1	1	0	1	1	1	1	1	0	0.9	0.9	0.9	511.87	4486	4486	3	1	1	1	1	1		0	34796	By MS/MS	By MS/MS	By MS/MS
Q8WW22	sp|Q8WW22|DNJA4_HUMAN	sp|Q8WW22|DNJA4_HUMAN	1	1	1	sp|Q8WW22|DNJA4_HUMAN DnaJ homolog subfamily A member 4 OS=Homo sapiens OX=9606 GN=DNAJA4 PE=1 SV=1	DnaJ homolog subfamily A member 4	DNAJA4	Homo sapiens	1	1	1	1	1	0	1	0	0	0	1	0	1	0	0	0	1	0	1	0	0	0	2022-03-03	2022-03-03	2022-03-03	44797	397	397	2	1		1				0	34628	By MS/MS		By MS/MS
P62826	sp|P62826|RAN_HUMAN	sp|P62826|RAN_HUMAN	7	7	7	sp|P62826|RAN_HUMAN GTP-binding nuclear protein Ran OS=Homo sapiens OX=9606 GN=RAN PE=1 SV=3	GTP-binding nuclear protein Ran	RAN	Homo sapiens	1	7	7	7	6	5	7	6	6	5	6	5	7	6	6	5	6	5	7	6	6	5	38	38	38	24423	216	216	1937-03-01	10	12	11	10	12	7	0	34606	By MS/MS	By MS/MS	By MS/MS
P00889	sp|P00889|CISY_PIG;sp|O75390|CISY_HUMAN	sp|P00889|CISY_PIG;sp|O75390|CISY_HUMAN	7;4	7;4	7;4	sp|P00889|CISY_PIG Citrate synthase, mitochondrial OS=Sus scrofa OX=9823 GN=CS PE=1 SV=2;sp|O75390|CISY_HUMAN Citrate synthase, mitochondrial OS=Homo sapiens OX=9606 GN=CS PE=1 SV=2	Citrate synthase, mitochondrial	CS	Sus scrofa	2	7	7	7	3	5	5	5	5	4	3	5	5	5	5	4	3	5	5	5	5	4	2022-05-26	2022-05-26	2022-05-26	51629	464	464;466	1946-03-01	5	10	10	9	9	5	0	34584	By MS/MS	By MS/MS	By MS/MS
O75533	sp|O75533|SF3B1_HUMAN	sp|O75533|SF3B1_HUMAN	2	2	2	sp|O75533|SF3B1_HUMAN Splicing factor 3B subunit 1 OS=Homo sapiens OX=9606 GN=SF3B1 PE=1 SV=3	Splicing factor 3B subunit 1	SF3B1	Homo sapiens	1	2	2	2	2	2	2	2	2	0	2	2	2	2	2	0	2	2	2	2	2	0	2022-04-02	2022-04-02	2022-04-02	145.83	1304	1304	1993-02-01	4	2	2	3	3		0	34519	By MS/MS	By matching	By MS/MS
Q9NQX4	sp|Q9NQX4|MYO5C_HUMAN;sp|Q9ULV0|MYO5B_HUMAN;sp|Q9Y4I1|MYO5A_HUMAN	sp|Q9NQX4|MYO5C_HUMAN;sp|Q9ULV0|MYO5B_HUMAN;sp|Q9Y4I1|MYO5A_HUMAN	2;1;1	2;1;1	2;1;1	sp|Q9NQX4|MYO5C_HUMAN Unconventional myosin-Vc OS=Homo sapiens OX=9606 GN=MYO5C PE=1 SV=2;sp|Q9ULV0|MYO5B_HUMAN Unconventional myosin-Vb OS=Homo sapiens OX=9606 GN=MYO5B PE=1 SV=3;sp|Q9Y4I1|MYO5A_HUMAN Unconventional myosin-Va OS=Homo sapiens OX=9606 GN=MY	Unconventional myosin-Vc	MYO5C	Homo sapiens	3	2	2	2	1	2	1	1	1	1	1	2	1	1	1	1	1	2	1	1	1	1	2022-02-01	2022-02-01	2022-02-01	202.81	1742	1742;1848;1855	3	2	3	1	2	1	1	0	34517	By MS/MS	By MS/MS	By MS/MS
Q15631	sp|Q15631|TSN_HUMAN	sp|Q15631|TSN_HUMAN	3	3	3	sp|Q15631|TSN_HUMAN Translin OS=Homo sapiens OX=9606 GN=TSN PE=1 SV=1	Translin	TSN	Homo sapiens	1	3	3	3	1	2	2	2	2	2	1	2	2	2	2	2	1	2	2	2	2	2	2022-07-19	2022-07-19	2022-07-19	26183	228	228	1941-03-01	2	4	3	3	3	2	0	34328	By MS/MS	By MS/MS	By MS/MS
Q8WP15	sp|Q8WP15|GRK7_PIG	sp|Q8WP15|GRK7_PIG	2	2	2	sp|Q8WP15|GRK7_PIG Rhodopsin kinase GRK7 OS=Sus scrofa OX=9823 GN=GRK7 PE=1 SV=1	Rhodopsin kinase GRK7	GRK7	Sus scrofa	1	2	2	2	1	2	0	0	0	0	1	2	0	0	0	0	1	2	0	0	0	0	2022-04-05	2022-04-05	2022-04-05	62299	553	553	1967-01-01	2	4					0	34323	By MS/MS	By MS/MS
P05024	sp|P05024|AT1A1_PIG	sp|P05024|AT1A1_PIG	28	2	2	sp|P05024|AT1A1_PIG Sodium/potassium-transporting ATPase subunit alpha-1 OS=Sus scrofa OX=9823 GN=ATP1A1 PE=1 SV=1	Sodium/potassium-transporting ATPase subunit alpha-1	ATP1A1	Sus scrofa	1	28	2	2	26	27	26	22	23	21	2	2	1	1	2	0	2	2	1	1	2	0	34.5	2022-04-01	2022-04-01	112.68	1021	1021	1982-02-01	3	3	1	1	3		0	34286	By MS/MS	By MS/MS	By MS/MS
Q8IXJ6	sp|Q8IXJ6|SIR2_HUMAN	sp|Q8IXJ6|SIR2_HUMAN	1	1	1	sp|Q8IXJ6|SIR2_HUMAN NAD-dependent protein deacetylase sirtuin-2 OS=Homo sapiens OX=9606 GN=SIRT2 PE=1 SV=2	NAD-dependent protein deacetylase sirtuin-2	SIRT2	Homo sapiens	1	1	1	1	1	0	0	0	0	0	1	0	0	0	0	0	1	0	0	0	0	0	2022-08-02	2022-08-02	2022-08-02	43182	389	389	1	1						0	34278	By MS/MS
P37108	sp|P37108|SRP14_HUMAN	sp|P37108|SRP14_HUMAN	1	1	1	sp|P37108|SRP14_HUMAN Signal recognition particle 14 kDa protein OS=Homo sapiens OX=9606 GN=SRP14 PE=1 SV=2	Signal recognition particle 14 kDa protein	SRP14	Homo sapiens	1	1	1	1	1	0	1	0	1	1	1	0	1	0	1	1	1	0	1	0	1	1	2022-03-10	2022-03-10	2022-03-10	14.57	136	136	1983-03-01	1		2		2	1	0	34182	By matching		By MS/MS
P20340	sp|P20340|RAB6A_HUMAN;sp|Q14964|RB39A_HUMAN	sp|P20340|RAB6A_HUMAN;sp|Q14964|RB39A_HUMAN	2;1	2;1	1;0	sp|P20340|RAB6A_HUMAN Ras-related protein Rab-6A OS=Homo sapiens OX=9606 GN=RAB6A PE=1 SV=3;sp|Q14964|RB39A_HUMAN Ras-related protein Rab-39A OS=Homo sapiens OX=9606 GN=RAB39A PE=1 SV=2	Ras-related protein Rab-6A	RAB6A	Homo sapiens	2	2	2	1	2	2	2	2	2	2	2	2	2	2	2	2	1	1	1	1	1	1	12	12	2022-07-06	23593	208	208;217	1957-03-01	4	3	3	3	4	4	0	34139	By MS/MS	By MS/MS	By MS/MS
Q9NVJ2	sp|Q9NVJ2|ARL8B_HUMAN;sp|Q96BM9|ARL8A_HUMAN	sp|Q9NVJ2|ARL8B_HUMAN;sp|Q96BM9|ARL8A_HUMAN	1;1	1;1	1;1	sp|Q9NVJ2|ARL8B_HUMAN ADP-ribosylation factor-like protein 8B OS=Homo sapiens OX=9606 GN=ARL8B PE=1 SV=1;sp|Q96BM9|ARL8A_HUMAN ADP-ribosylation factor-like protein 8A OS=Homo sapiens OX=9606 GN=ARL8A PE=1 SV=1	ADP-ribosylation factor-like protein 8B	ARL8B	Homo sapiens	2	1	1	1	0	0	1	1	0	0	0	0	1	1	0	0	0	0	1	1	0	0	2022-04-12	2022-04-12	2022-04-12	21539	186	186;186	1967-03-01			1	2			0	33997			By MS/MS
Q15019	sp|Q15019|SEPT2_HUMAN	sp|Q15019|SEPT2_HUMAN	5	5	5	sp|Q15019|SEPT2_HUMAN Septin-2 OS=Homo sapiens OX=9606 GN=SEPTIN2 PE=1 SV=1	Septin-2	SEPTIN2	Homo sapiens	1	5	5	5	4	4	4	4	4	5	4	4	4	4	4	5	4	4	4	4	4	5	2022-02-25	2022-02-25	2022-02-25	41487	361	361	2022-04-03	8	6	8	8	5	7	0	33992	By MS/MS	By MS/MS	By MS/MS
P61353	sp|P61353|RL27_HUMAN;sp|A1XQU5|RL27_PIG	sp|P61353|RL27_HUMAN;sp|A1XQU5|RL27_PIG	2;2	2;2	2;2	sp|P61353|RL27_HUMAN 60S ribosomal protein L27 OS=Homo sapiens OX=9606 GN=RPL27 PE=1 SV=2;sp|A1XQU5|RL27_PIG 60S ribosomal protein L27 OS=Sus scrofa OX=9823 GN=RPL27 PE=1 SV=1	60S ribosomal protein L27	RPL27	Homo sapiens	2	2	2	2	2	2	2	2	2	1	2	2	2	2	2	1	2	2	2	2	2	1	2022-01-22	2022-01-22	2022-01-22	15798	136	136;136	1947-03-01	2	2	3	4	3	1	0	33971	By MS/MS	By MS/MS	By MS/MS
Q9Y3I0	sp|Q9Y3I0|RTCB_HUMAN;sp|Q19PY3|RTCB_PIG	sp|Q9Y3I0|RTCB_HUMAN;sp|Q19PY3|RTCB_PIG	8;8	8;8	8;8	sp|Q9Y3I0|RTCB_HUMAN RNA-splicing ligase RtcB homolog OS=Homo sapiens OX=9606 GN=RTCB PE=1 SV=1;sp|Q19PY3|RTCB_PIG RNA-splicing ligase RtcB homolog OS=Sus scrofa OX=9823 GN=RTCB PE=2 SV=1	RNA-splicing ligase RtcB homolog	RTCB	Homo sapiens	2	8	8	8	6	5	5	6	5	2	6	5	5	6	5	2	6	5	5	6	5	2	2022-04-23	2022-04-23	2022-04-23	55.21	505	505;505	2015-03-01	11	6	8	10	8	3	0	33943	By MS/MS	By MS/MS	By MS/MS
Q29318	sp|Q29318|DHSO_PIG	sp|Q29318|DHSO_PIG	1	1	1	sp|Q29318|DHSO_PIG Sorbitol dehydrogenase (Fragment) OS=Sus scrofa OX=9823 GN=SORD PE=2 SV=2	Sorbitol dehydrogenase (Fragment)	SORD	Sus scrofa	1	1	1	1	1	1	1	1	1	1	1	1	1	1	1	1	1	1	1	1	1	1	2022-06-19	2022-06-19	2022-06-19	98813	97	97	1956-03-01	1	2	2	1	1	2	0	33837	By matching	By MS/MS	By MS/MS
P26885	sp|P26885|FKBP2_HUMAN	sp|P26885|FKBP2_HUMAN	2	2	2	sp|P26885|FKBP2_HUMAN Peptidyl-prolyl cis-trans isomerase FKBP2 OS=Homo sapiens OX=9606 GN=FKBP2 PE=1 SV=2	Peptidyl-prolyl cis-trans isomerase FKBP2	FKBP2	Homo sapiens	1	2	2	2	1	1	1	1	2	1	1	1	1	1	2	1	1	1	1	1	2	1	19	19	19	15649	142	142	1978-03-01	1	2	1	1	2	2	0	33663	By matching	By MS/MS	By MS/MS
Q9Y4L1	sp|Q9Y4L1|HYOU1_HUMAN	sp|Q9Y4L1|HYOU1_HUMAN	3	3	3	sp|Q9Y4L1|HYOU1_HUMAN Hypoxia up-regulated protein 1 OS=Homo sapiens OX=9606 GN=HYOU1 PE=1 SV=1	Hypoxia up-regulated protein 1	HYOU1	Homo sapiens	1	3	3	3	2	2	2	2	2	1	2	2	2	2	2	1	2	2	2	2	2	1	2022-09-04	2022-09-04	2022-09-04	111.33	999	999	2022-02-03	3	3	2	3	3	1	0	33387	By MS/MS	By MS/MS	By MS/MS
P50502	sp|P50502|F10A1_HUMAN;sp|Q8IZP2|ST134_HUMAN;sp|Q8NFI4|F10A5_HUMAN	sp|P50502|F10A1_HUMAN;sp|Q8IZP2|ST134_HUMAN;sp|Q8NFI4|F10A5_HUMAN	4;3;3	4;3;3	4;3;3	sp|P50502|F10A1_HUMAN Hsc70-interacting protein OS=Homo sapiens OX=9606 GN=ST13 PE=1 SV=2;sp|Q8IZP2|ST134_HUMAN Putative protein FAM10A4 OS=Homo sapiens OX=9606 GN=ST13P4 PE=5 SV=1;sp|Q8NFI4|F10A5_HUMAN Putative protein FAM10A5 OS=Homo sapiens OX=9606 GN=S	Hsc70-interacting protein	ST13	Homo sapiens	3	4	4	4	4	4	4	4	4	3	4	4	4	4	4	3	4	4	4	4	4	3	2022-01-14	2022-01-14	2022-01-14	41331	369	369;240;369	2022-02-03	10	11	9	7	8	6	0	33334	By MS/MS	By MS/MS	By MS/MS
Q9NP79	sp|Q9NP79|VTA1_HUMAN	sp|Q9NP79|VTA1_HUMAN	1	1	1	sp|Q9NP79|VTA1_HUMAN Vacuolar protein sorting-associated protein VTA1 homolog OS=Homo sapiens OX=9606 GN=VTA1 PE=1 SV=1	Vacuolar protein sorting-associated protein VTA1 homolog	VTA1	Homo sapiens	1	1	1	1	0	1	0	0	1	0	0	1	0	0	1	0	0	1	0	0	1	0	2022-05-06	2022-05-06	2022-05-06	33879	307	307	2022-05-03		1			1		0	33294		By MS/MS
Q07020	sp|Q07020|RL18_HUMAN;sp|Q95342|RL18_PIG	sp|Q07020|RL18_HUMAN;sp|Q95342|RL18_PIG	3;3	3;3	3;3	sp|Q07020|RL18_HUMAN 60S ribosomal protein L18 OS=Homo sapiens OX=9606 GN=RPL18 PE=1 SV=2;sp|Q95342|RL18_PIG 60S ribosomal protein L18 OS=Sus scrofa OX=9823 GN=RPL18 PE=1 SV=4	60S ribosomal protein L18	RPL18	Homo sapiens	2	3	3	3	3	3	3	3	3	3	3	3	3	3	3	3	3	3	3	3	3	3	2022-07-19	2022-07-19	2022-07-19	21634	188	188;195	1947-03-01	6	6	4	5	5	6	0	33286	By MS/MS	By MS/MS	By MS/MS
P52306	sp|P52306|GDS1_HUMAN	sp|P52306|GDS1_HUMAN	6	6	6	sp|P52306|GDS1_HUMAN Rap1 GTPase-GDP dissociation stimulator 1 OS=Homo sapiens OX=9606 GN=RAP1GDS1 PE=1 SV=3	Rap1 GTPase-GDP dissociation stimulator 1	RAP1GDS1	Homo sapiens	1	6	6	6	5	6	6	4	5	6	5	6	6	4	5	6	5	6	6	4	5	6	2022-08-13	2022-08-13	2022-08-13	66316	607	607	1953-03-01	7	9	8	7	7	9	0	33282	By MS/MS	By MS/MS	By MS/MS
Q04967	sp|Q04967|HSP76_PIG	sp|Q04967|HSP76_PIG	6	1	0	sp|Q04967|HSP76_PIG Heat shock 70 kDa protein 6 OS=Sus scrofa OX=9823 GN=HSPA6 PE=1 SV=1	Heat shock 70 kDa protein 6	HSPA6	Sus scrofa	1	6	1	0	6	6	6	6	6	5	1	1	1	1	1	1	0	0	0	0	0	0	14	2022-07-01	0	71108	643	643	1978-03-01	2	3	5	4	6	3	0	33213	By MS/MS	By MS/MS	By MS/MS
Q8NBM8	sp|Q8NBM8|PCYXL_HUMAN	sp|Q8NBM8|PCYXL_HUMAN	1	1	1	sp|Q8NBM8|PCYXL_HUMAN Prenylcysteine oxidase-like OS=Homo sapiens OX=9606 GN=PCYOX1L PE=1 SV=2	Prenylcysteine oxidase-like	PCYOX1L	Homo sapiens	1	1	1	1	1	1	1	1	1	1	1	1	1	1	1	1	1	1	1	1	1	1	2022-02-02	2022-02-02	2022-02-02	54646	494	494	1956-03-01	1	2	2	1	1	2	0	33059	By matching	By MS/MS	By MS/MS
P62750	sp|P62750|RL23A_HUMAN	sp|P62750|RL23A_HUMAN	2	2	2	sp|P62750|RL23A_HUMAN 60S ribosomal protein L23a OS=Homo sapiens OX=9606 GN=RPL23A PE=1 SV=1	60S ribosomal protein L23a	RPL23A	Homo sapiens	1	2	2	2	2	2	2	1	1	1	2	2	2	1	1	1	2	2	2	1	1	1	2022-04-15	2022-04-15	2022-04-15	17695	156	156	1991-02-01	3	2	2	2	1	1	0	33036	By matching	By MS/MS	By MS/MS
P50578	sp|P50578|AK1A1_PIG;sp|P14550|AK1A1_HUMAN	sp|P50578|AK1A1_PIG;sp|P14550|AK1A1_HUMAN	3;3	3;3	3;3	sp|P50578|AK1A1_PIG Aldo-keto reductase family 1 member A1 OS=Sus scrofa OX=9823 GN=AKR1A1 PE=1 SV=3;sp|P14550|AK1A1_HUMAN Aldo-keto reductase family 1 member A1 OS=Homo sapiens OX=9606 GN=AKR1A1 PE=1 SV=3	Aldo-keto reductase family 1 member A1	AKR1A1	Sus scrofa	2	3	3	3	3	3	3	3	3	3	3	3	3	3	3	3	3	3	3	3	3	3	2022-07-15	2022-07-15	2022-07-15	36582	325	325;325	1933-03-01	6	7	5	5	5	5	0	32825	By MS/MS	By MS/MS	By MS/MS
P53675	sp|P53675|CLH2_HUMAN	sp|P53675|CLH2_HUMAN	14	1	1	sp|P53675|CLH2_HUMAN Clathrin heavy chain 2 OS=Homo sapiens OX=9606 GN=CLTCL1 PE=1 SV=2	Clathrin heavy chain 2	CLTCL1	Homo sapiens	1	14	1	1	12	12	13	12	12	10	1	1	1	1	1	1	1	1	1	1	1	1	2022-09-09	0.7	0.7	187.03	1640	1640	1938-03-01	2	1	1	1	2	1	0	32774	By MS/MS	By matching	By MS/MS
O75122	sp|O75122|CLAP2_HUMAN	sp|O75122|CLAP2_HUMAN	2	2	2	sp|O75122|CLAP2_HUMAN CLIP-associating protein 2 OS=Homo sapiens OX=9606 GN=CLASP2 PE=1 SV=3	CLIP-associating protein 2	CLASP2	Homo sapiens	1	2	2	2	2	2	2	2	1	1	2	2	2	2	1	1	2	2	2	2	1	1	2	2	2	141.06	1294	1294	2022-07-03	3	3	2	3	2	1	0	32753	By MS/MS	By MS/MS	By MS/MS
A9CQL8	sp|A9CQL8|PXL2B_PIG;sp|Q8TBF2|PXL2B_HUMAN	sp|A9CQL8|PXL2B_PIG;sp|Q8TBF2|PXL2B_HUMAN	2;1	2;1	2;1	sp|A9CQL8|PXL2B_PIG Prostamide/prostaglandin F synthase OS=Sus scrofa OX=9823 GN=PRXL2B PE=1 SV=1;sp|Q8TBF2|PXL2B_HUMAN Prostamide/prostaglandin F synthase OS=Homo sapiens OX=9606 GN=PRXL2B PE=1 SV=1	Prostamide/prostaglandin F synthase	PRXL2B	Sus scrofa	2	2	2	2	0	2	1	1	1	0	0	2	1	1	1	0	0	2	1	1	1	0	2022-09-11	2022-09-11	2022-09-11	21547	202	202;198	2022-12-03		4	1	1	2		0	32713		By MS/MS	By matching
Q29095	sp|Q29095|PTGDS_PIG	sp|Q29095|PTGDS_PIG	3	3	3	sp|Q29095|PTGDS_PIG Prostaglandin-H2 D-isomerase OS=Sus scrofa OX=9823 GN=PTGDS PE=1 SV=1	Prostaglandin-H2 D-isomerase	PTGDS	Sus scrofa	1	3	3	3	3	3	1	3	3	1	3	3	1	3	3	1	3	3	1	3	3	1	31.2	31.2	31.2	20568	189	189	3	8	5	2	7	4	2	0	32681	By MS/MS	By MS/MS	By MS/MS
Q96GK7	sp|Q96GK7|FAH2A_HUMAN;sp|Q6P2I3|FAH2B_HUMAN	sp|Q96GK7|FAH2A_HUMAN;sp|Q6P2I3|FAH2B_HUMAN	1;1	1;1	1;1	sp|Q96GK7|FAH2A_HUMAN Fumarylacetoacetate hydrolase domain-containing protein 2A OS=Homo sapiens OX=9606 GN=FAHD2A PE=1 SV=1;sp|Q6P2I3|FAH2B_HUMAN Fumarylacetoacetate hydrolase domain-containing protein 2B OS=Homo sapiens OX=9606 GN=FAHD2B PE=1 SV=1	Fumarylacetoacetate hydrolase domain-containing protein 2A	FAHD2A	Homo sapiens	2	1	1	1	1	1	1	1	1	1	1	1	1	1	1	1	1	1	1	1	1	1	2022-08-04	2022-08-04	2022-08-04	34596	314	314;314	1967-03-01	2	1	1	1	2	2	0	32652	By MS/MS	By MS/MS	By MS/MS
Q14203	sp|Q14203|DCTN1_HUMAN	sp|Q14203|DCTN1_HUMAN	10	10	10	sp|Q14203|DCTN1_HUMAN Dynactin subunit 1 OS=Homo sapiens OX=9606 GN=DCTN1 PE=1 SV=3	Dynactin subunit 1	DCTN1	Homo sapiens	1	10	10	10	8	8	7	7	6	5	8	8	7	7	6	5	8	8	7	7	6	5	2022-09-09	2022-09-09	2022-09-09	141.69	1278	1278	1994-02-01	16	13	12	12	7	5	0	32649	By MS/MS	By MS/MS	By MS/MS
Q007T0	sp|Q007T0|SDHB_PIG;sp|P21912|SDHB_HUMAN	sp|Q007T0|SDHB_PIG;sp|P21912|SDHB_HUMAN	2;1	2;1	2;1	sp|Q007T0|SDHB_PIG Succinate dehydrogenase [ubiquinone] iron-sulfur subunit, mitochondrial OS=Sus scrofa OX=9823 GN=SDHB PE=1 SV=1;sp|P21912|SDHB_HUMAN Succinate dehydrogenase [ubiquinone] iron-sulfur subunit, mitochondrial OS=Homo sapiens OX=9606 GN=SDHB	Succinate dehydrogenase [ubiquinone] iron-sulfur subunit, mitochondrial	SDHB	Sus scrofa	2	2	2	2	2	2	2	2	2	2	2	2	2	2	2	2	2	2	2	2	2	2	2022-01-07	2022-01-07	2022-01-07	31585	280	280;280	1939-03-01	3	3	3	4	3	2	0	32639	By MS/MS	By MS/MS	By MS/MS
P79382	sp|P79382|MGST1_PIG	sp|P79382|MGST1_PIG	2	2	2	sp|P79382|MGST1_PIG Microsomal glutathione S-transferase 1 OS=Sus scrofa OX=9823 GN=MGST1 PE=2 SV=3	Microsomal glutathione S-transferase 1	MGST1	Sus scrofa	1	2	2	2	1	2	2	1	1	1	1	2	2	1	1	1	1	2	2	1	1	1	2022-05-13	2022-05-13	2022-05-13	17.65	155	155	2017-03-01	2	3	3	1	1	2	0	32632	By MS/MS	By matching	By MS/MS
P68400	sp|P68400|CSK21_HUMAN;sp|Q8NEV1|CSK23_HUMAN	sp|P68400|CSK21_HUMAN;sp|Q8NEV1|CSK23_HUMAN	6;5	6;5	6;5	sp|P68400|CSK21_HUMAN Casein kinase II subunit alpha OS=Homo sapiens OX=9606 GN=CSNK2A1 PE=1 SV=1;sp|Q8NEV1|CSK23_HUMAN Casein kinase II subunit alpha 3 OS=Homo sapiens OX=9606 GN=CSNK2A3 PE=1 SV=2	Casein kinase II subunit alpha	CSNK2A1	Homo sapiens	2	6	6	6	5	4	6	6	6	4	5	4	6	6	6	4	5	4	6	6	6	4	21	21	21	45143	391	391;391	1937-03-01	12	9	11	13	11	7	0	32613	By MS/MS	By MS/MS	By MS/MS
O14745	sp|O14745|NHRF1_HUMAN	sp|O14745|NHRF1_HUMAN	1	1	1	sp|O14745|NHRF1_HUMAN Na(+)/H(+) exchange regulatory cofactor NHE-RF1 OS=Homo sapiens OX=9606 GN=SLC9A3R1 PE=1 SV=4	Na(+)/H(+) exchange regulatory cofactor NHE-RF1	SLC9A3R1	Homo sapiens	1	1	1	1	1	1	1	1	0	1	1	1	1	1	0	1	1	1	1	1	0	1	2022-01-03	2022-01-03	2022-01-03	38868	358	358	3	2	1	1	2		1	0	32581	By MS/MS	By matching	By matching
O60763	sp|O60763|USO1_HUMAN	sp|O60763|USO1_HUMAN	5	5	5	sp|O60763|USO1_HUMAN General vesicular transport factor p115 OS=Homo sapiens OX=9606 GN=USO1 PE=1 SV=2	General vesicular transport factor p115	USO1	Homo sapiens	1	5	5	5	4	4	5	5	3	1	4	4	5	5	3	1	4	4	5	5	3	1	2022-09-07	2022-09-07	2022-09-07	107.89	962	962	2019-03-01	6	6	9	9	5	2	0	32566	By MS/MS	By MS/MS	By MS/MS
Q99729	sp|Q99729|ROAA_HUMAN	sp|Q99729|ROAA_HUMAN	1	1	1	sp|Q99729|ROAA_HUMAN Heterogeneous nuclear ribonucleoprotein A/B OS=Homo sapiens OX=9606 GN=HNRNPAB PE=1 SV=2	Heterogeneous nuclear ribonucleoprotein A/B	HNRNPAB	Homo sapiens	1	1	1	1	1	1	1	1	1	1	1	1	1	1	1	1	1	1	1	1	1	1	2022-07-05	2022-07-05	2022-07-05	36224	332	332	2022-06-03	1	4	2	3	3	2	0	32365	By matching	By MS/MS	By matching
P09429	sp|P09429|HMGB1_HUMAN;sp|P12682|HMGB1_PIG;sp|B2RPK0|HGB1A_HUMAN	sp|P09429|HMGB1_HUMAN;sp|P12682|HMGB1_PIG;sp|B2RPK0|HGB1A_HUMAN	7;6;4	7;6;4	6;5;3	sp|P09429|HMGB1_HUMAN High mobility group protein B1 OS=Homo sapiens OX=9606 GN=HMGB1 PE=1 SV=3;sp|P12682|HMGB1_PIG High mobility group protein B1 OS=Sus scrofa OX=9823 GN=HMGB1 PE=2 SV=3;sp|B2RPK0|HGB1A_HUMAN Putative high mobility group protein B1-like 1	High mobility group protein B1	HMGB1	Homo sapiens	3	7	7	6	6	6	6	5	6	5	6	6	6	5	6	5	5	6	5	4	5	4	34	34	2022-04-28	24893	215	215;215;211	2017-03-01	17	18	19	11	16	8	0	32362	By MS/MS	By MS/MS	By MS/MS
Q17R60	sp|Q17R60|IMPG1_HUMAN	sp|Q17R60|IMPG1_HUMAN	1	1	1	sp|Q17R60|IMPG1_HUMAN Interphotoreceptor matrix proteoglycan 1 OS=Homo sapiens OX=9606 GN=IMPG1 PE=1 SV=2	Interphotoreceptor matrix proteoglycan 1	IMPG1	Homo sapiens	1	1	1	1	1	0	1	1	1	0	1	0	1	1	1	0	1	0	1	1	1	0	2022-04-01	2022-04-01	2022-04-01	89386	797	797	3	2		2	2	1		0	32333	By MS/MS		By MS/MS
Q15056	sp|Q15056|IF4H_HUMAN	sp|Q15056|IF4H_HUMAN	2	2	2	sp|Q15056|IF4H_HUMAN Eukaryotic translation initiation factor 4H OS=Homo sapiens OX=9606 GN=EIF4H PE=1 SV=5	Eukaryotic translation initiation factor 4H	EIF4H	Homo sapiens	1	2	2	2	2	2	2	2	2	1	2	2	2	2	2	1	2	2	2	2	2	1	2022-01-14	2022-01-14	2022-01-14	27385	248	248	2022-05-03	4	6	4	3	3	2	0	32271	By MS/MS	By MS/MS	By MS/MS
P23193	sp|P23193|TCEA1_HUMAN;sp|Q15560|TCEA2_HUMAN	sp|P23193|TCEA1_HUMAN;sp|Q15560|TCEA2_HUMAN	2;1	2;1	2;1	sp|P23193|TCEA1_HUMAN Transcription elongation factor A protein 1 OS=Homo sapiens OX=9606 GN=TCEA1 PE=1 SV=2;sp|Q15560|TCEA2_HUMAN Transcription elongation factor A protein 2 OS=Homo sapiens OX=9606 GN=TCEA2 PE=1 SV=1	Transcription elongation factor A protein 1	TCEA1	Homo sapiens	2	2	2	2	2	1	2	2	2	1	2	1	2	2	2	1	2	1	2	2	2	1	2022-03-08	2022-03-08	2022-03-08	33969	301	301;299	1953-03-01	2	2	3	3	4	1	0	32267	By MS/MS	By matching	By matching
Q93045	sp|Q93045|STMN2_HUMAN	sp|Q93045|STMN2_HUMAN	1	1	1	sp|Q93045|STMN2_HUMAN Stathmin-2 OS=Homo sapiens OX=9606 GN=STMN2 PE=1 SV=3	Stathmin-2	STMN2	Homo sapiens	1	1	1	1	1	1	1	1	1	1	1	1	1	1	1	1	1	1	1	1	1	1	2022-06-05	2022-06-05	2022-06-05	20828	179	179	2022-05-03	2	2	1	1	2	2	0	32219	By MS/MS	By MS/MS	By MS/MS
P30048	sp|P30048|PRDX3_HUMAN	sp|P30048|PRDX3_HUMAN	4	4	4	sp|P30048|PRDX3_HUMAN Thioredoxin-dependent peroxide reductase, mitochondrial OS=Homo sapiens OX=9606 GN=PRDX3 PE=1 SV=3	Thioredoxin-dependent peroxide reductase, mitochondrial	PRDX3	Homo sapiens	1	4	4	4	4	4	4	3	3	3	4	4	4	3	3	3	4	4	4	3	3	3	2022-06-24	2022-06-24	2022-06-24	27692	256	256	1998-02-01	11	11	11	5	6	5	0	32183	By MS/MS	By MS/MS	By MS/MS
Q29558	sp|Q29558|MAOX_PIG;sp|P48163|MAOX_HUMAN	sp|Q29558|MAOX_PIG;sp|P48163|MAOX_HUMAN	4;2	4;2	3;1	sp|Q29558|MAOX_PIG NADP-dependent malic enzyme (Fragment) OS=Sus scrofa OX=9823 GN=ME1 PE=2 SV=1;sp|P48163|MAOX_HUMAN NADP-dependent malic enzyme OS=Homo sapiens OX=9606 GN=ME1 PE=1 SV=1	NADP-dependent malic enzyme (Fragment)	ME1	Sus scrofa	2	4	4	3	3	3	4	3	3	3	3	3	4	3	3	3	2	2	3	2	2	2	2022-01-10	2022-01-10	2022-09-07	62006	557	557;572	1954-03-01	5	8	8	6	8	6	0	32136	By MS/MS	By MS/MS	By MS/MS
O14561	sp|O14561|ACPM_HUMAN	sp|O14561|ACPM_HUMAN	2	2	2	sp|O14561|ACPM_HUMAN Acyl carrier protein, mitochondrial OS=Homo sapiens OX=9606 GN=NDUFAB1 PE=1 SV=3	Acyl carrier protein, mitochondrial	NDUFAB1	Homo sapiens	1	2	2	2	1	2	1	1	1	1	1	2	1	1	1	1	1	2	1	1	1	1	2022-06-09	2022-06-09	2022-06-09	17417	156	156	2013-03-01	3	4	2	2	2	2	0	32131	By MS/MS	By MS/MS	By MS/MS
P62831	sp|P62831|RL23_PIG;sp|P62829|RL23_HUMAN	sp|P62831|RL23_PIG;sp|P62829|RL23_HUMAN	1;1	1;1	1;1	sp|P62831|RL23_PIG 60S ribosomal protein L23 OS=Sus scrofa OX=9823 GN=RPL23 PE=1 SV=1;sp|P62829|RL23_HUMAN 60S ribosomal protein L23 OS=Homo sapiens OX=9606 GN=RPL23 PE=1 SV=1	60S ribosomal protein L23	RPL23	Sus scrofa	2	1	1	1	1	1	1	1	1	1	1	1	1	1	1	1	1	1	1	1	1	1	2022-03-14	2022-03-14	2022-03-14	14865	140	140;140	1962-03-01	1	2	1	1	1	2	0	32005	By matching	By MS/MS	By MS/MS
Q92734	sp|Q92734|TFG_HUMAN	sp|Q92734|TFG_HUMAN	1	1	1	sp|Q92734|TFG_HUMAN Protein TFG OS=Homo sapiens OX=9606 GN=TFG PE=1 SV=2	Protein TFG	TFG	Homo sapiens	1	1	1	1	1	0	1	1	1	0	1	0	1	1	1	0	1	0	1	1	1	0	2022-08-04	2022-08-04	2022-08-04	43447	400	400	1933-03-01	1		2	2	1		0	31993	By matching		By MS/MS
Q14982	sp|Q14982|OPCM_HUMAN	sp|Q14982|OPCM_HUMAN	1	1	1	sp|Q14982|OPCM_HUMAN Opioid-binding protein/cell adhesion molecule OS=Homo sapiens OX=9606 GN=OPCML PE=1 SV=1	Opioid-binding protein/cell adhesion molecule	OPCML	Homo sapiens	1	1	1	1	0	1	0	0	0	0	0	1	0	0	0	0	0	1	0	0	0	0	2022-08-05	2022-08-05	2022-08-05	38007	345	345	2		2					0	31904		By MS/MS
Q19S50	sp|Q19S50|STAT3_PIG;sp|P40763|STAT3_HUMAN	sp|Q19S50|STAT3_PIG;sp|P40763|STAT3_HUMAN	1;1	1;1	1;1	sp|Q19S50|STAT3_PIG Signal transducer and activator of transcription 3 OS=Sus scrofa OX=9823 GN=STAT3 PE=1 SV=1;sp|P40763|STAT3_HUMAN Signal transducer and activator of transcription 3 OS=Homo sapiens OX=9606 GN=STAT3 PE=1 SV=2	Signal transducer and activator of transcription 3	STAT3	Sus scrofa	2	1	1	1	1	0	1	1	1	0	1	0	1	1	1	0	1	0	1	1	1	0	2022-04-03	2022-04-03	2022-04-03	88066	770	770;770	1933-03-01	1		2	2	1		0	31834	By matching		By matching
Q562R1	sp|Q562R1|ACTBL_HUMAN	sp|Q562R1|ACTBL_HUMAN	3	1	1	sp|Q562R1|ACTBL_HUMAN Beta-actin-like protein 2 OS=Homo sapiens OX=9606 GN=ACTBL2 PE=1 SV=2	Beta-actin-like protein 2	ACTBL2	Homo sapiens	1	3	1	1	3	2	3	3	2	3	1	0	1	1	0	1	1	0	1	1	0	1	12	2022-08-04	2022-08-04	42003	376	376	1962-03-01	2		1	3		2	0	31752	By MS/MS	By matching	By MS/MS
Q02543	sp|Q02543|RL18A_HUMAN	sp|Q02543|RL18A_HUMAN	2	2	2	sp|Q02543|RL18A_HUMAN 60S ribosomal protein L18a OS=Homo sapiens OX=9606 GN=RPL18A PE=1 SV=2	60S ribosomal protein L18a	RPL18A	Homo sapiens	1	2	2	2	1	1	1	1	1	1	1	1	1	1	1	1	1	1	1	1	1	1	2022-06-13	2022-06-13	2022-06-13	20762	176	176	2022-03-01	2	1	2	2	1	1	0	31738	By MS/MS	By MS/MS	By MS/MS
Q93050	sp|Q93050|VPP1_HUMAN	sp|Q93050|VPP1_HUMAN	9	9	9	sp|Q93050|VPP1_HUMAN V-type proton ATPase 116 kDa subunit a1 OS=Homo sapiens OX=9606 GN=ATP6V0A1 PE=1 SV=3	V-type proton ATPase 116 kDa subunit a1	ATP6V0A1	Homo sapiens	1	9	9	9	7	8	7	7	8	6	7	8	7	7	8	6	7	8	7	7	8	6	2022-05-15	2022-05-15	2022-05-15	96412	837	837	1939-03-01	15	14	13	12	15	11	0	31671	By MS/MS	By MS/MS	By MS/MS
Q9GZZ9	sp|Q9GZZ9|UBA5_HUMAN	sp|Q9GZZ9|UBA5_HUMAN	1	1	1	sp|Q9GZZ9|UBA5_HUMAN Ubiquitin-like modifier-activating enzyme 5 OS=Homo sapiens OX=9606 GN=UBA5 PE=1 SV=1	Ubiquitin-like modifier-activating enzyme 5	UBA5	Homo sapiens	1	1	1	1	0	0	0	1	1	0	0	0	0	1	1	0	0	0	0	1	1	0	2022-02-06	2022-02-06	2022-02-06	44863	404	404	2022-05-04				1	1		0	31653
P12270	sp|P12270|TPR_HUMAN	sp|P12270|TPR_HUMAN	2	2	2	sp|P12270|TPR_HUMAN Nucleoprotein TPR OS=Homo sapiens OX=9606 GN=TPR PE=1 SV=3	Nucleoprotein TPR	TPR	Homo sapiens	1	2	2	2	0	1	1	1	1	1	0	1	1	1	1	1	0	1	1	1	1	1	1	1	1	267.29	2363	2363	1983-03-01		1	2	1	1	1	0	31238		By matching	By matching
Q95281	sp|Q95281|RL29_PIG	sp|Q95281|RL29_PIG	1	1	1	sp|Q95281|RL29_PIG 60S ribosomal protein L29 OS=Sus scrofa OX=9823 GN=RPL29 PE=1 SV=4	60S ribosomal protein L29	RPL29	Sus scrofa	1	1	1	1	1	1	1	1	1	1	1	1	1	1	1	1	1	1	1	1	1	1	2022-02-11	2022-02-11	2022-02-11	17497	160	160	1967-03-01	1	2	1	2	1	2	0	31038	By matching	By MS/MS	By matching
P32004	sp|P32004|L1CAM_HUMAN	sp|P32004|L1CAM_HUMAN	2	2	2	sp|P32004|L1CAM_HUMAN Neural cell adhesion molecule L1 OS=Homo sapiens OX=9606 GN=L1CAM PE=1 SV=2	Neural cell adhesion molecule L1	L1CAM	Homo sapiens	1	2	2	2	2	0	0	0	0	0	2	0	0	0	0	0	2	0	0	0	0	0	2022-07-02	2022-07-02	2022-07-02	140	1257	1257	1	2						0	30995	By MS/MS
Q9Y281	sp|Q9Y281|COF2_HUMAN;sp|Q5G6V9|COF2_PIG	sp|Q9Y281|COF2_HUMAN;sp|Q5G6V9|COF2_PIG	3;3	2;2	2;2	sp|Q9Y281|COF2_HUMAN Cofilin-2 OS=Homo sapiens OX=9606 GN=CFL2 PE=1 SV=1;sp|Q5G6V9|COF2_PIG Cofilin-2 OS=Sus scrofa OX=9823 GN=CFL2 PE=2 SV=4	Cofilin-2	CFL2	Homo sapiens	2	3	2	2	3	2	3	3	3	3	2	1	2	2	2	2	2	1	2	2	2	2	2022-01-27	2022-05-20	2022-05-20	18736	166	166;166	1956-03-01	3	2	3	2	3	3	0	1984-10-01	By MS/MS	By MS/MS	By MS/MS
O46560	sp|O46560|PDXK_PIG	sp|O46560|PDXK_PIG	4	4	4	sp|O46560|PDXK_PIG Pyridoxal kinase OS=Sus scrofa OX=9823 GN=PDXK PE=1 SV=1	Pyridoxal kinase	PDXK	Sus scrofa	1	4	4	4	3	4	3	2	2	2	3	4	3	2	2	2	3	4	3	2	2	2	18	18	18	35613	322	322	2019-03-01	3	7	3	2	3	3	0	30955	By MS/MS	By MS/MS	By MS/MS
Q15393	sp|Q15393|SF3B3_HUMAN	sp|Q15393|SF3B3_HUMAN	2	2	2	sp|Q15393|SF3B3_HUMAN Splicing factor 3B subunit 3 OS=Homo sapiens OX=9606 GN=SF3B3 PE=1 SV=4	Splicing factor 3B subunit 3	SF3B3	Homo sapiens	1	2	2	2	1	2	1	1	1	1	1	2	1	1	1	1	1	2	1	1	1	1	2022-01-02	2022-01-02	2022-01-02	135.58	1217	1217	3	2	3	1	2	1	1	0	30946	By MS/MS	By MS/MS	By matching
P49927	sp|P49927|PRIO_PIG	sp|P49927|PRIO_PIG	1	1	1	sp|P49927|PRIO_PIG Major prion protein OS=Sus scrofa OX=9823 GN=PRNP PE=1 SV=1	Major prion protein	PRNP	Sus scrofa	1	1	1	1	1	1	1	1	1	1	1	1	1	1	1	1	1	1	1	1	1	1	2022-07-04	2022-07-04	2022-07-04	27727	257	257	2022-07-03	2	1	1	2	2	2	0	30658	By MS/MS	By MS/MS	By MS/MS
P61604	sp|P61604|CH10_HUMAN	sp|P61604|CH10_HUMAN	2	2	2	sp|P61604|CH10_HUMAN 10 kDa heat shock protein, mitochondrial OS=Homo sapiens OX=9606 GN=HSPE1 PE=1 SV=2	10 kDa heat shock protein, mitochondrial	HSPE1	Homo sapiens	1	2	2	2	1	1	2	2	2	2	1	1	2	2	2	2	1	1	2	2	2	2	2022-05-23	2022-05-23	2022-05-23	10932	102	102	2014-04-01	2	1	4	4	5	5	0	30636	By MS/MS	By MS/MS	By MS/MS
P80928	sp|P80928|MIF_PIG;sp|P14174|MIF_HUMAN	sp|P80928|MIF_PIG	3;1	3;1	3;1	sp|P80928|MIF_PIG Macrophage migration inhibitory factor OS=Sus scrofa OX=9823 GN=MIF PE=1 SV=3	Macrophage migration inhibitory factor	MIF	Sus scrofa	2	3	3	3	3	1	3	3	3	1	3	1	3	3	3	1	3	1	3	3	3	1	55.7	55.7	55.7	12451	115	115;115	2022-09-03	6	2	4	5	4	1	0	30625	By MS/MS	By MS/MS	By MS/MS
P32119	sp|P32119|PRDX2_HUMAN	sp|P32119|PRDX2_HUMAN	5	5	3	sp|P32119|PRDX2_HUMAN Peroxiredoxin-2 OS=Homo sapiens OX=9606 GN=PRDX2 PE=1 SV=5	Peroxiredoxin-2	PRDX2	Homo sapiens	1	5	5	3	5	3	5	5	4	3	5	3	5	5	4	3	3	1	3	3	2	1	2022-03-30	2022-03-30	2022-07-20	21892	198	198	2017-03-01	11	10	11	7	8	6	0	30576	By MS/MS	By MS/MS	By MS/MS
P56471	sp|P56471|IDH3A_PIG	sp|P56471|IDH3A_PIG	2	1	1	sp|P56471|IDH3A_PIG Isocitrate dehydrogenase [NAD] subunit alpha, mitochondrial (Fragments) OS=Sus scrofa OX=9823 GN=IDH3A PE=1 SV=1	Isocitrate dehydrogenase [NAD] subunit alpha, mitochondrial (Fragments)	IDH3A	Sus scrofa	1	2	1	1	2	2	2	2	2	2	1	1	1	1	1	1	1	1	1	1	1	1	33.3	2022-02-22	2022-02-22	96911	90	90	1967-03-01	1	2	1	2	1	2	0	30575	By MS/MS	By MS/MS	By MS/MS
Q9H115	sp|Q9H115|SNAB_HUMAN	sp|Q9H115|SNAB_HUMAN	7	5	5	sp|Q9H115|SNAB_HUMAN Beta-soluble NSF attachment protein OS=Homo sapiens OX=9606 GN=NAPB PE=1 SV=2	Beta-soluble NSF attachment protein	NAPB	Homo sapiens	1	7	5	5	5	6	6	4	6	4	4	4	4	3	4	3	4	4	4	3	4	3	31.9	2022-02-24	2022-02-24	33557	298	298	1931-03-01	5	8	7	5	6	4	0	30364	By MS/MS	By MS/MS	By MS/MS
Q16629	sp|Q16629|SRSF7_HUMAN	sp|Q16629|SRSF7_HUMAN	2	2	1	sp|Q16629|SRSF7_HUMAN Serine/arginine-rich splicing factor 7 OS=Homo sapiens OX=9606 GN=SRSF7 PE=1 SV=1	Serine/arginine-rich splicing factor 7	SRSF7	Homo sapiens	1	2	2	1	2	1	1	1	1	1	2	1	1	1	1	1	1	0	0	0	0	0	2022-02-09	2022-02-09	2022-04-03	27366	238	238	1931-03-01	3	2	2	2	2	2	0	30289	By MS/MS	By MS/MS	By MS/MS
P46459	sp|P46459|NSF_HUMAN	sp|P46459|NSF_HUMAN	11	11	11	sp|P46459|NSF_HUMAN Vesicle-fusing ATPase OS=Homo sapiens OX=9606 GN=NSF PE=1 SV=3	Vesicle-fusing ATPase	NSF	Homo sapiens	1	11	11	11	10	11	8	9	8	5	10	11	8	9	8	5	10	11	8	9	8	5	2022-02-19	2022-02-19	2022-02-19	82593	744	744	2022-08-03	20	22	14	17	16	7	0	30278	By MS/MS	By MS/MS	By MS/MS
P00352	sp|P00352|AL1A1_HUMAN	sp|P00352|AL1A1_HUMAN	2	2	2	sp|P00352|AL1A1_HUMAN Retinal dehydrogenase 1 OS=Homo sapiens OX=9606 GN=ALDH1A1 PE=1 SV=2	Retinal dehydrogenase 1	ALDH1A1	Homo sapiens	1	2	2	2	0	0	0	2	0	0	0	0	0	2	0	0	0	0	0	2	0	0	2022-02-06	2022-02-06	2022-02-06	54861	501	501	4				4			0	30242
P61288	sp|P61288|TCTP_PIG;sp|P13693|TCTP_HUMAN	sp|P61288|TCTP_PIG;sp|P13693|TCTP_HUMAN	2;2	2;2	2;2	sp|P61288|TCTP_PIG Translationally-controlled tumor protein OS=Sus scrofa OX=9823 GN=TPT1 PE=2 SV=1;sp|P13693|TCTP_HUMAN Translationally-controlled tumor protein OS=Homo sapiens OX=9606 GN=TPT1 PE=1 SV=1	Translationally-controlled tumor protein	TPT1	Sus scrofa	2	2	2	2	1	1	1	1	1	0	1	1	1	1	1	0	1	1	1	1	1	0	2022-07-15	2022-07-15	2022-07-15	19595	172	172;172	2014-03-01	1	1	2	2	1		0	30219	By MS/MS	By MS/MS	By MS/MS
P51160	sp|P51160|PDE6C_HUMAN	sp|P51160|PDE6C_HUMAN	2	2	2	sp|P51160|PDE6C_HUMAN Cone cGMP-specific 3,5-cyclic phosphodiesterase subunit alpha OS=Homo sapiens OX=9606 GN=PDE6C PE=1 SV=2	Cone cGMP-specific 3,5-cyclic phosphodiesterase subunit alpha	PDE6C	Homo sapiens	1	2	2	2	0	1	1	2	1	0	0	1	1	2	1	0	0	1	1	2	1	0	3	3	3	99146	858	858	1971-03-01		1	1	4	1		0	30216		By MS/MS	By matching
P05141	sp|P05141|ADT2_HUMAN;sp|Q9H0C2|ADT4_HUMAN	sp|P05141|ADT2_HUMAN	8;2	4;0	4;0	sp|P05141|ADT2_HUMAN ADP/ATP translocase 2 OS=Homo sapiens OX=9606 GN=SLC25A5 PE=1 SV=7	ADP/ATP translocase 2	SLC25A5	Homo sapiens	2	8	4	4	6	8	6	6	6	6	3	4	3	3	3	3	3	4	3	3	3	3	2022-09-28	2022-08-15	2022-08-15	32852	298	298;315	2022-05-03	6	8	11	7	11	5	0	30196	By MS/MS	By MS/MS	By MS/MS
P25705	sp|P25705|ATPA_HUMAN	sp|P25705|ATPA_HUMAN	15	1	1	sp|P25705|ATPA_HUMAN ATP synthase subunit alpha, mitochondrial OS=Homo sapiens OX=9606 GN=ATP5F1A PE=1 SV=1	ATP synthase subunit alpha, mitochondrial	ATP5F1A	Homo sapiens	1	15	1	1	13	14	14	14	14	10	1	1	1	1	1	1	1	1	1	1	1	1	35.6	2022-08-03	2022-08-03	59.75	553	553	2021-03-01	3	2	2	4	2	1	0	30159	By MS/MS	By MS/MS	By MS/MS
Q9UQ16	sp|Q9UQ16|DYN3_HUMAN	sp|Q9UQ16|DYN3_HUMAN	6	1	1	sp|Q9UQ16|DYN3_HUMAN Dynamin-3 OS=Homo sapiens OX=9606 GN=DNM3 PE=1 SV=4	Dynamin-3	DNM3	Homo sapiens	1	6	1	1	4	5	4	4	4	2	1	1	1	1	1	0	1	1	1	1	1	0	2022-01-08	2022-01-02	2022-01-02	97745	869	869	1938-03-01	1	1	2	2	2		0	30079	By matching	By MS/MS	By MS/MS
Q8WY22	sp|Q8WY22|BRI3B_HUMAN	sp|Q8WY22|BRI3B_HUMAN	1	1	1	sp|Q8WY22|BRI3B_HUMAN BRI3-binding protein OS=Homo sapiens OX=9606 GN=BRI3BP PE=1 SV=1	BRI3-binding protein	BRI3BP	Homo sapiens	1	1	1	1	0	1	1	1	1	0	0	1	1	1	1	0	0	1	1	1	1	0	2022-06-07	2022-06-07	2022-06-07	27835	251	251	2022-08-03		1	1	1	2		0	30022		By MS/MS	By MS/MS
P10636	sp|P10636|TAU_HUMAN	sp|P10636|TAU_HUMAN	7	7	7	sp|P10636|TAU_HUMAN Microtubule-associated protein tau OS=Homo sapiens OX=9606 GN=MAPT PE=1 SV=5	Microtubule-associated protein tau	MAPT	Homo sapiens	1	7	7	7	7	6	6	7	6	5	7	6	6	7	6	5	7	6	6	7	6	5	12	12	12	78927	758	758	1945-03-01	10	9	8	10	10	8	0	1981-12-01	By MS/MS	By MS/MS	By MS/MS
P62316	sp|P62316|SMD2_HUMAN	sp|P62316|SMD2_HUMAN	2	2	2	sp|P62316|SMD2_HUMAN Small nuclear ribonucleoprotein Sm D2 OS=Homo sapiens OX=9606 GN=SNRPD2 PE=1 SV=1	Small nuclear ribonucleoprotein Sm D2	SNRPD2	Homo sapiens	1	2	2	2	0	1	2	1	1	0	0	1	2	1	1	0	0	1	2	1	1	0	2022-02-21	2022-02-21	2022-02-21	13527	118	118	1956-03-01		2	3	1	3		0	29891		By MS/MS	By MS/MS
P0DN78	sp|P0DN78|OPSG3_HUMAN;sp|P0DN77|OPSG2_HUMAN;sp|P04001|OPSG_HUMAN;sp|P04000|OPSR_HUMAN	sp|P0DN78|OPSG3_HUMAN;sp|P0DN77|OPSG2_HUMAN;sp|P04001|OPSG_HUMAN;sp|P04000|OPSR_HUMAN	1;1;1;1	1;1;1;1	1;1;1;1	sp|P0DN78|OPSG3_HUMAN Medium-wave-sensitive opsin 3 OS=Homo sapiens OX=9606 GN=OPN1MW3 PE=3 SV=1;sp|P0DN77|OPSG2_HUMAN Medium-wave-sensitive opsin 2 OS=Homo sapiens OX=9606 GN=OPN1MW2 PE=3 SV=1;sp|P04001|OPSG_HUMAN Medium-wave-sensitive opsin 1 OS=Homo sap	Medium-wave-sensitive opsin 3	OPN1MW3	Homo sapiens	4	1	1	1	1	1	1	1	1	1	1	1	1	1	1	1	1	1	1	1	1	1	2022-05-02	2022-05-02	2022-05-02	40584	364	364;364;364;364	2022-05-03	2	2	2	2	2	2	0	29889	By MS/MS	By MS/MS	By MS/MS
P05386	sp|P05386|RLA1_HUMAN	sp|P05386|RLA1_HUMAN	1	1	1	sp|P05386|RLA1_HUMAN 60S acidic ribosomal protein P1 OS=Homo sapiens OX=9606 GN=RPLP1 PE=1 SV=1	60S acidic ribosomal protein P1	RPLP1	Homo sapiens	1	1	1	1	1	1	1	1	1	1	1	1	1	1	1	1	1	1	1	1	1	1	14	14	14	11514	114	114	1975-03-01	1	1	2	1	1	2	0	1981-10-01	By MS/MS	By MS/MS	By MS/MS
Q9Y4Y9	sp|Q9Y4Y9|LSM5_HUMAN	sp|Q9Y4Y9|LSM5_HUMAN	1	1	1	sp|Q9Y4Y9|LSM5_HUMAN U6 snRNA-associated Sm-like protein LSm5 OS=Homo sapiens OX=9606 GN=LSM5 PE=1 SV=3	U6 snRNA-associated Sm-like protein LSm5	LSM5	Homo sapiens	1	1	1	1	1	1	1	1	1	1	1	1	1	1	1	1	1	1	1	1	1	1	2022-09-20	2022-09-20	2022-09-20	99374	91	91	1938-03-01	2	1	1	1	2	1	0	29809	By matching	By matching	By MS/MS
Q9Y2B0	sp|Q9Y2B0|CNPY2_HUMAN	sp|Q9Y2B0|CNPY2_HUMAN	1	1	1	sp|Q9Y2B0|CNPY2_HUMAN Protein canopy homolog 2 OS=Homo sapiens OX=9606 GN=CNPY2 PE=1 SV=1	Protein canopy homolog 2	CNPY2	Homo sapiens	1	1	1	1	1	1	1	1	1	1	1	1	1	1	1	1	1	1	1	1	1	1	2022-08-08	2022-08-08	2022-08-08	20652	182	182	1955-03-01	2	2	1	2	2	2	0	29764	By MS/MS	By MS/MS	By MS/MS
P35579	sp|P35579|MYH9_HUMAN	sp|P35579|MYH9_HUMAN	13	8	7	sp|P35579|MYH9_HUMAN Myosin-9 OS=Homo sapiens OX=9606 GN=MYH9 PE=1 SV=4	Myosin-9	MYH9	Homo sapiens	1	13	8	7	9	8	9	9	9	4	5	5	5	5	4	1	4	4	4	5	4	1	2022-02-09	6	2022-05-05	226.53	1960	1960	2017-03-01	5	8	7	9	6	1	0	29749	By MS/MS	By MS/MS	By MS/MS
Q9BPW8	sp|Q9BPW8|NIPS1_HUMAN	sp|Q9BPW8|NIPS1_HUMAN	1	1	1	sp|Q9BPW8|NIPS1_HUMAN Protein NipSnap homolog 1 OS=Homo sapiens OX=9606 GN=NIPSNAP1 PE=1 SV=1	Protein NipSnap homolog 1	NIPSNAP1	Homo sapiens	1	1	1	1	1	0	1	1	1	1	1	0	1	1	1	1	1	0	1	1	1	1	2022-09-04	2022-09-04	2022-09-04	33.31	284	284	1983-03-01	1		1	2	1	1	0	29627	By MS/MS		By MS/MS
Q96GG9	sp|Q96GG9|DCNL1_HUMAN	sp|Q96GG9|DCNL1_HUMAN	1	1	1	sp|Q96GG9|DCNL1_HUMAN DCN1-like protein 1 OS=Homo sapiens OX=9606 GN=DCUN1D1 PE=1 SV=1	DCN1-like protein 1	DCUN1D1	Homo sapiens	1	1	1	1	0	1	1	1	1	0	0	1	1	1	1	0	0	1	1	1	1	0	2022-06-06	2022-06-06	2022-06-06	30124	259	259	1967-03-01		1	2	1	2		0	29517		By MS/MS	By MS/MS
P67776	sp|P67776|PP2AA_PIG;sp|P67775|PP2AA_HUMAN	sp|P67776|PP2AA_PIG;sp|P67775|PP2AA_HUMAN	7;7	7;7	1;1	sp|P67776|PP2AA_PIG Serine/threonine-protein phosphatase 2A catalytic subunit alpha isoform OS=Sus scrofa OX=9823 GN=PPP2CA PE=2 SV=1;sp|P67775|PP2AA_HUMAN Serine/threonine-protein phosphatase 2A catalytic subunit alpha isoform OS=Homo sapiens OX=9606 GN=P	Serine/threonine-protein phosphatase 2A catalytic subunit alpha isoform	PPP2CA	Sus scrofa	2	7	7	1	6	7	7	6	7	6	6	7	7	6	7	6	1	1	1	1	1	1	36.9	36.9	2022-02-04	35594	309	309;309	1961-03-01	7	12	8	11	12	9	0	29386	By MS/MS	By MS/MS	By MS/MS
Q9UBB6	sp|Q9UBB6|NCDN_HUMAN	sp|Q9UBB6|NCDN_HUMAN	2	2	2	sp|Q9UBB6|NCDN_HUMAN Neurochondrin OS=Homo sapiens OX=9606 GN=NCDN PE=1 SV=1	Neurochondrin	NCDN	Homo sapiens	1	2	2	2	1	1	0	1	0	0	1	1	0	1	0	0	1	1	0	1	0	0	2022-04-03	2022-04-03	2022-04-03	78863	729	729	2	2	2		1			0	29375	By MS/MS	By MS/MS
P51970	sp|P51970|NDUA8_HUMAN	sp|P51970|NDUA8_HUMAN	2	2	2	sp|P51970|NDUA8_HUMAN NADH dehydrogenase [ubiquinone] 1 alpha subcomplex subunit 8 OS=Homo sapiens OX=9606 GN=NDUFA8 PE=1 SV=3	NADH dehydrogenase [ubiquinone] 1 alpha subcomplex subunit 8	NDUFA8	Homo sapiens	1	2	2	2	1	1	2	2	2	1	1	1	2	2	2	1	1	1	2	2	2	1	2022-02-12	2022-02-12	2022-02-12	20105	172	172	2022-09-03	1	1	2	2	2	2	0	29311	By matching	By matching	By MS/MS
Q5D144	sp|Q5D144|TFAM_PIG	sp|Q5D144|TFAM_PIG	2	2	2	sp|Q5D144|TFAM_PIG Transcription factor A, mitochondrial OS=Sus scrofa OX=9823 GN=TFAM PE=2 SV=1	Transcription factor A, mitochondrial	TFAM	Sus scrofa	1	2	2	2	1	2	0	1	1	0	1	2	0	1	1	0	1	2	0	1	1	0	2022-06-10	2022-06-10	2022-06-10	28726	246	246	1971-02-01	2	2		2	1		0	29308	By matching	By MS/MS
Q00688	sp|Q00688|FKBP3_HUMAN	sp|Q00688|FKBP3_HUMAN	2	2	2	sp|Q00688|FKBP3_HUMAN Peptidyl-prolyl cis-trans isomerase FKBP3 OS=Homo sapiens OX=9606 GN=FKBP3 PE=1 SV=1	Peptidyl-prolyl cis-trans isomerase FKBP3	FKBP3	Homo sapiens	1	2	2	2	1	2	1	1	1	1	1	2	1	1	1	1	1	2	1	1	1	1	8	8	8	25177	224	224	2022-06-03	1	3	1	1	2	2	0	29288	By MS/MS	By MS/MS	By MS/MS
Q13449	sp|Q13449|LSAMP_HUMAN	sp|Q13449|LSAMP_HUMAN	3	3	3	sp|Q13449|LSAMP_HUMAN Limbic system-associated membrane protein OS=Homo sapiens OX=9606 GN=LSAMP PE=1 SV=2	Limbic system-associated membrane protein	LSAMP	Homo sapiens	1	3	3	3	2	3	2	2	2	2	2	3	2	2	2	2	2	3	2	2	2	2	2022-06-16	2022-06-16	2022-06-16	37393	338	338	2026-03-01	4	4	3	2	3	3	0	29278	By MS/MS	By MS/MS	By MS/MS
P29804	sp|P29804|ODPA_PIG;sp|P08559|ODPA_HUMAN;sp|P29803|ODPAT_HUMAN	sp|P29804|ODPA_PIG;sp|P08559|ODPA_HUMAN	7;6;1	7;6;1	7;6;1	sp|P29804|ODPA_PIG Pyruvate dehydrogenase E1 component subunit alpha, somatic form, mitochondrial (Fragment) OS=Sus scrofa OX=9823 GN=PDHA1 PE=1 SV=1;sp|P08559|ODPA_HUMAN Pyruvate dehydrogenase E1 component subunit alpha, somatic form, mitochondrial OS=Hom	Pyruvate dehydrogenase E1 component subunit alpha, somatic form, mitochondrial (Fragment)	PDHA1	Sus scrofa	3	7	7	7	6	5	6	6	5	2	6	5	6	6	5	2	6	5	6	6	5	2	29	29	29	43121	389	389;390;388	2013-03-01	10	8	8	11	7	3	0	29277	By MS/MS	By MS/MS	By MS/MS
O75223	sp|O75223|GGCT_HUMAN	sp|O75223|GGCT_HUMAN	1	1	1	sp|O75223|GGCT_HUMAN Gamma-glutamylcyclotransferase OS=Homo sapiens OX=9606 GN=GGCT PE=1 SV=1	Gamma-glutamylcyclotransferase	GGCT	Homo sapiens	1	1	1	1	1	1	1	1	1	1	1	1	1	1	1	1	1	1	1	1	1	1	2022-03-05	2022-03-05	2022-03-05	21007	188	188	2022-05-03	1	2	2	2	2	1	0	29088	By MS/MS	By MS/MS	By MS/MS
P35080	sp|P35080|PROF2_HUMAN	sp|P35080|PROF2_HUMAN	3	3	3	sp|P35080|PROF2_HUMAN Profilin-2 OS=Homo sapiens OX=9606 GN=PFN2 PE=1 SV=3	Profilin-2	PFN2	Homo sapiens	1	3	3	3	3	3	3	3	3	3	3	3	3	3	3	3	3	3	3	3	3	3	2022-03-29	2022-03-29	2022-03-29	15046	140	140	2022-05-03	5	6	4	4	6	5	0	29081	By MS/MS	By MS/MS	By MS/MS
O43826	sp|O43826|G6PT1_HUMAN	sp|O43826|G6PT1_HUMAN	1	1	1	sp|O43826|G6PT1_HUMAN Glucose-6-phosphate exchanger SLC37A4 OS=Homo sapiens OX=9606 GN=SLC37A4 PE=1 SV=1	Glucose-6-phosphate exchanger SLC37A4	SLC37A4	Homo sapiens	1	1	1	1	1	1	1	1	1	1	1	1	1	1	1	1	1	1	1	1	1	1	3	3	3	46.36	429	429	2022-05-03	2	2	2	2	2	2	0	28992	By MS/MS	By MS/MS	By MS/MS
P00795	sp|P00795|CATD_PIG;sp|P07339|CATD_HUMAN	sp|P00795|CATD_PIG	5;2	5;2	5;2	sp|P00795|CATD_PIG Cathepsin D OS=Sus scrofa OX=9823 GN=CTSD PE=1 SV=2	Cathepsin D	CTSD	Sus scrofa	2	5	5	5	4	5	4	4	4	4	4	5	4	4	4	4	4	5	4	4	4	4	2022-06-22	2022-06-22	2022-06-22	37294	345	345;412	1958-03-01	9	11	6	10	11	10	0	28915	By MS/MS	By MS/MS	By MS/MS
P31948	sp|P31948|STIP1_HUMAN	sp|P31948|STIP1_HUMAN	4	4	4	sp|P31948|STIP1_HUMAN Stress-induced-phosphoprotein 1 OS=Homo sapiens OX=9606 GN=STIP1 PE=1 SV=1	Stress-induced-phosphoprotein 1	STIP1	Homo sapiens	1	4	4	4	2	3	2	2	3	2	2	3	2	2	3	2	2	3	2	2	3	2	2022-03-08	2022-03-08	2022-03-08	62639	543	543	2022-02-03	3	6	3	2	4	2	0	28914	By MS/MS	By MS/MS	By MS/MS
O60641	sp|O60641|AP180_HUMAN;sp|Q13492|PICAL_HUMAN	sp|O60641|AP180_HUMAN	8;1	8;1	8;1	sp|O60641|AP180_HUMAN Clathrin coat assembly protein AP180 OS=Homo sapiens OX=9606 GN=SNAP91 PE=1 SV=2	Clathrin coat assembly protein AP180	SNAP91	Homo sapiens	2	8	8	8	4	8	5	3	2	3	4	8	5	3	2	3	4	8	5	3	2	3	11	11	11	92501	907	907;652	1992-02-01	7	13	6	4	4	4	0	28909	By MS/MS	By MS/MS	By MS/MS
P55036	sp|P55036|PSMD4_HUMAN;sp|A2A3N6|PIPSL_HUMAN	sp|P55036|PSMD4_HUMAN;sp|A2A3N6|PIPSL_HUMAN	2;1	2;1	2;1	sp|P55036|PSMD4_HUMAN 26S proteasome non-ATPase regulatory subunit 4 OS=Homo sapiens OX=9606 GN=PSMD4 PE=1 SV=1;sp|A2A3N6|PIPSL_HUMAN Putative PIP5K1A and PSMD4-like protein OS=Homo sapiens OX=9606 GN=PIPSL PE=5 SV=1	26S proteasome non-ATPase regulatory subunit 4	PSMD4	Homo sapiens	2	2	2	2	1	1	2	2	2	1	1	1	2	2	2	1	1	1	2	2	2	1	2022-02-08	2022-02-08	2022-02-08	40736	377	377;862	1967-03-01	1	1	2	2	2	1	0	28888	By matching	By MS/MS	By MS/MS
P51572	sp|P51572|BAP31_HUMAN	sp|P51572|BAP31_HUMAN	1	1	1	sp|P51572|BAP31_HUMAN B-cell receptor-associated protein 31 OS=Homo sapiens OX=9606 GN=BCAP31 PE=1 SV=3	B-cell receptor-associated protein 31	BCAP31	Homo sapiens	1	1	1	1	1	1	1	1	1	1	1	1	1	1	1	1	1	1	1	1	1	1	2022-07-07	2022-07-07	2022-07-07	27991	246	246	2022-05-03	3	3	3	3	3	3	0	28634	By MS/MS	By MS/MS	By MS/MS
O95674	sp|O95674|CDS2_HUMAN	sp|O95674|CDS2_HUMAN	1	1	1	sp|O95674|CDS2_HUMAN Phosphatidate cytidylyltransferase 2 OS=Homo sapiens OX=9606 GN=CDS2 PE=1 SV=1	Phosphatidate cytidylyltransferase 2	CDS2	Homo sapiens	1	1	1	1	1	1	1	1	1	1	1	1	1	1	1	1	1	1	1	1	1	1	2022-07-02	2022-07-02	2022-07-02	51417	445	445	2025-03-01	1	2	2	1	1	1	0	28566	By MS/MS	By MS/MS	By MS/MS
P49327	sp|P49327|FAS_HUMAN	sp|P49327|FAS_HUMAN	2	2	2	sp|P49327|FAS_HUMAN Fatty acid synthase OS=Homo sapiens OX=9606 GN=FASN PE=1 SV=3	Fatty acid synthase	FASN	Homo sapiens	1	2	2	2	1	2	2	1	2	0	1	2	2	1	2	0	1	2	2	1	2	0	2022-04-01	2022-04-01	2022-04-01	273.42	2511	2511	2018-03-01	2	2	2	2	3		0	28508	By MS/MS	By MS/MS	By matching
P63000	sp|P63000|RAC1_HUMAN;sp|P60763|RAC3_HUMAN;sp|P15153|RAC2_HUMAN;sp|P84095|RHOG_HUMAN;sp|P17081|RHOQ_HUMAN;sp|Q9H4E5|RHOJ_HUMAN	sp|P63000|RAC1_HUMAN;sp|P60763|RAC3_HUMAN;sp|P15153|RAC2_HUMAN	3;3;3;1;1;1	2;2;2;0;0;0	2;2;2;0;0;0	sp|P63000|RAC1_HUMAN Ras-related C3 botulinum toxin substrate 1 OS=Homo sapiens OX=9606 GN=RAC1 PE=1 SV=1;sp|P60763|RAC3_HUMAN Ras-related C3 botulinum toxin substrate 3 OS=Homo sapiens OX=9606 GN=RAC3 PE=1 SV=1;sp|P15153|RAC2_HUMAN Ras-related C3 botulinu	Ras-related C3 botulinum toxin substrate 1	RAC1	Homo sapiens	6	3	2	2	3	1	2	2	3	3	2	1	1	1	2	2	2	1	1	1	2	2	2022-08-19	2022-01-14	2022-01-14	21.45	192	192;192;192;191;205;214	1959-03-01	4	2	2	2	3	4	0	28469	By MS/MS	By MS/MS	By MS/MS
Q9UHX1	sp|Q9UHX1|PUF60_HUMAN	sp|Q9UHX1|PUF60_HUMAN	4	4	4	sp|Q9UHX1|PUF60_HUMAN Poly(U)-binding-splicing factor PUF60 OS=Homo sapiens OX=9606 GN=PUF60 PE=1 SV=1	Poly(U)-binding-splicing factor PUF60	PUF60	Homo sapiens	1	4	4	4	1	2	4	3	3	3	1	2	4	3	3	3	1	2	4	3	3	3	2022-07-09	2022-07-09	2022-07-09	59875	559	559	1973-03-01	1	4	5	5	4	3	0	1977-07-01	By MS/MS	By MS/MS	By MS/MS
Q13432	sp|Q13432|U119A_HUMAN	sp|Q13432|U119A_HUMAN	3	3	3	sp|Q13432|U119A_HUMAN Protein unc-119 homolog A OS=Homo sapiens OX=9606 GN=UNC119 PE=1 SV=1	Protein unc-119 homolog A	UNC119	Homo sapiens	1	3	3	3	3	3	3	3	3	1	3	3	3	3	3	1	3	3	3	3	3	1	2022-03-18	2022-03-18	2022-03-18	26962	240	240	2026-03-01	4	6	5	5	5	2	0	28261	By MS/MS	By MS/MS	By MS/MS
P16615	sp|P16615|AT2A2_HUMAN;sp|P11607|AT2A2_PIG;sp|O14983|AT2A1_HUMAN;sp|Q93084|AT2A3_HUMAN;sp|O77696|AT2A3_PIG	sp|P16615|AT2A2_HUMAN;sp|P11607|AT2A2_PIG	6;6;2;1;1	6;6;2;1;1	6;6;2;1;1	sp|P16615|AT2A2_HUMAN Sarcoplasmic/endoplasmic reticulum calcium ATPase 2 OS=Homo sapiens OX=9606 GN=ATP2A2 PE=1 SV=1;sp|P11607|AT2A2_PIG Sarcoplasmic/endoplasmic reticulum calcium ATPase 2 OS=Sus scrofa OX=9823 GN=ATP2A2 PE=1 SV=1	Sarcoplasmic/endoplasmic reticulum calcium ATPase 2	ATP2A2	Homo sapiens	5	6	6	6	5	4	4	4	5	4	5	4	4	4	5	4	5	4	4	4	5	4	9	9	9	114.76	1042	1042;1042;1001;999;999	2024-03-01	10	8	6	9	6	6	0	28171	By MS/MS	By MS/MS	By MS/MS
Q95283	sp|Q95283|COX41_PIG;sp|P13073|COX41_HUMAN	sp|Q95283|COX41_PIG	3;1	3;1	3;1	sp|Q95283|COX41_PIG Cytochrome c oxidase subunit 4 isoform 1, mitochondrial (Fragment) OS=Sus scrofa OX=9823 GN=COX4I1 PE=2 SV=1	Cytochrome c oxidase subunit 4 isoform 1, mitochondrial (Fragment)	COX4I1	Sus scrofa	2	3	3	3	3	3	3	3	3	3	3	3	3	3	3	3	3	3	3	3	3	3	34	34	34	10825	97	97;169	1948-03-01	5	6	5	5	4	6	0	28094	By MS/MS	By MS/MS	By MS/MS
P46779	sp|P46779|RL28_HUMAN	sp|P46779|RL28_HUMAN	2	2	2	sp|P46779|RL28_HUMAN 60S ribosomal protein L28 OS=Homo sapiens OX=9606 GN=RPL28 PE=1 SV=3	60S ribosomal protein L28	RPL28	Homo sapiens	1	2	2	2	1	1	1	2	1	0	1	1	1	2	1	0	1	1	1	2	1	0	2022-03-15	2022-03-15	2022-03-15	15747	137	137	2022-12-03	2	1	1	2	2		0	27933	By matching	By MS/MS	By MS/MS
Q9BXK5	sp|Q9BXK5|B2L13_HUMAN	sp|Q9BXK5|B2L13_HUMAN	1	1	1	sp|Q9BXK5|B2L13_HUMAN Bcl-2-like protein 13 OS=Homo sapiens OX=9606 GN=BCL2L13 PE=1 SV=1	Bcl-2-like protein 13	BCL2L13	Homo sapiens	1	1	1	1	1	0	1	1	1	0	1	0	1	1	1	0	1	0	1	1	1	0	2022-09-02	2022-09-02	2022-09-02	52723	485	485	3	2		1	2	1		0	27898	By MS/MS		By MS/MS
P61923	sp|P61923|COPZ1_HUMAN	sp|P61923|COPZ1_HUMAN	1	1	1	sp|P61923|COPZ1_HUMAN Coatomer subunit zeta-1 OS=Homo sapiens OX=9606 GN=COPZ1 PE=1 SV=1	Coatomer subunit zeta-1	COPZ1	Homo sapiens	1	1	1	1	0	1	1	1	1	1	0	1	1	1	1	1	0	1	1	1	1	1	2022-07-10	2022-07-10	2022-07-10	20198	177	177	4		1	2	1	2	1	0	27838		By MS/MS	By MS/MS
P08133	sp|P08133|ANXA6_HUMAN	sp|P08133|ANXA6_HUMAN	4	4	4	sp|P08133|ANXA6_HUMAN Annexin A6 OS=Homo sapiens OX=9606 GN=ANXA6 PE=1 SV=3	Annexin A6	ANXA6	Homo sapiens	1	4	4	4	3	4	3	3	3	2	3	4	3	3	3	2	3	4	3	3	3	2	2022-07-06	2022-07-06	2022-07-06	75872	673	673	1931-03-01	5	6	4	6	5	3	0	27808	By MS/MS	By MS/MS	By MS/MS
Q9UBS4	sp|Q9UBS4|DJB11_HUMAN	sp|Q9UBS4|DJB11_HUMAN	1	1	1	sp|Q9UBS4|DJB11_HUMAN DnaJ homolog subfamily B member 11 OS=Homo sapiens OX=9606 GN=DNAJB11 PE=1 SV=1	DnaJ homolog subfamily B member 11	DNAJB11	Homo sapiens	1	1	1	1	1	0	1	1	1	0	1	0	1	1	1	0	1	0	1	1	1	0	2022-05-04	2022-05-04	2022-05-04	40513	358	358	3	2		2	2	1		0	27679	By MS/MS		By MS/MS
P62308	sp|P62308|RUXG_HUMAN;sp|A8MWD9|RUXGL_HUMAN	sp|P62308|RUXG_HUMAN;sp|A8MWD9|RUXGL_HUMAN	1;1	1;1	1;1	sp|P62308|RUXG_HUMAN Small nuclear ribonucleoprotein G OS=Homo sapiens OX=9606 GN=SNRPG PE=1 SV=1;sp|A8MWD9|RUXGL_HUMAN Putative small nuclear ribonucleoprotein G-like protein 15 OS=Homo sapiens OX=9606 GN=SNRPGP15 PE=5 SV=2	Small nuclear ribonucleoprotein G	SNRPG	Homo sapiens	2	1	1	1	1	1	1	1	1	1	1	1	1	1	1	1	1	1	1	1	1	1	2022-08-15	2022-08-15	2022-08-15	8496	76	76;76	1962-03-01	1	2	1	1	1	2	0	27499	By matching	By MS/MS	By matching
Q15369	sp|Q15369|ELOC_HUMAN	sp|Q15369|ELOC_HUMAN	2	2	2	sp|Q15369|ELOC_HUMAN Elongin-C OS=Homo sapiens OX=9606 GN=ELOC PE=1 SV=1	Elongin-C	ELOC	Homo sapiens	1	2	2	2	0	1	0	1	0	0	0	1	0	1	0	0	0	1	0	1	0	0	2022-06-28	2022-06-28	2022-06-28	12473	112	112	3		1		1			0	27401		By MS/MS
Q15008	sp|Q15008|PSMD6_HUMAN	sp|Q15008|PSMD6_HUMAN	2	2	2	sp|Q15008|PSMD6_HUMAN 26S proteasome non-ATPase regulatory subunit 6 OS=Homo sapiens OX=9606 GN=PSMD6 PE=1 SV=1	26S proteasome non-ATPase regulatory subunit 6	PSMD6	Homo sapiens	1	2	2	2	0	2	2	1	2	1	0	2	2	1	2	1	0	2	2	1	2	1	2022-07-06	2022-07-06	2022-07-06	45531	389	389	1982-03-01		3	2	1	4	1	0	27375		By matching	By MS/MS
Q15437	sp|Q15437|SC23B_HUMAN	sp|Q15437|SC23B_HUMAN	1	1	1	sp|Q15437|SC23B_HUMAN Protein transport protein Sec23B OS=Homo sapiens OX=9606 GN=SEC23B PE=1 SV=2	Protein transport protein Sec23B	SEC23B	Homo sapiens	1	1	1	1	1	1	0	1	1	1	1	1	0	1	1	1	1	1	0	1	1	1	2022-03-02	2022-03-02	2022-03-02	86478	767	767	1983-03-01	1	1		1	2	1	0	27306	By matching	By matching
P17301	REV__sp|P17301|ITA2_HUMAN	REV__sp|P17301|ITA2_HUMAN	2	2	2	sp|P17301|ITA2_HUMAN Integrin alpha-2 OS=Homo sapiens OX=9606 GN=ITGA2 PE=1 SV=1	Integrin alpha-2	ITGA2	Homo sapiens	1	2	2	2	1	1	0	2	1	0	1	1	0	2	1	0	1	1	0	2	1	0	0	0	0	129.29	1181	1181	3	2	1		3	1		0.0010917	27217	By matching	By MS/MS
Q9NQX3	sp|Q9NQX3|GEPH_HUMAN	sp|Q9NQX3|GEPH_HUMAN	2	2	2	sp|Q9NQX3|GEPH_HUMAN Gephyrin OS=Homo sapiens OX=9606 GN=GPHN PE=1 SV=1	Gephyrin	GPHN	Homo sapiens	1	2	2	2	1	1	1	2	2	2	1	1	1	2	2	2	1	1	1	2	2	2	2022-09-03	2022-09-03	2022-09-03	79748	736	736	1985-03-01	2	1	1	4	3	2	0.0010905	27199	By MS/MS	By matching	By matching
Q15555	sp|Q15555|MARE2_HUMAN	sp|Q15555|MARE2_HUMAN	1	1	1	sp|Q15555|MARE2_HUMAN Microtubule-associated protein RP/EB family member 2 OS=Homo sapiens OX=9606 GN=MAPRE2 PE=1 SV=1	Microtubule-associated protein RP/EB family member 2	MAPRE2	Homo sapiens	1	1	1	1	1	0	1	1	1	0	1	0	1	1	1	0	1	0	1	1	1	0	2022-08-05	2022-08-05	2022-08-05	37031	327	327	3	2		2	2	1		0.0010893	27147	By MS/MS		By MS/MS
P30050	sp|P30050|RL12_HUMAN	sp|P30050|RL12_HUMAN	5	5	5	sp|P30050|RL12_HUMAN 60S ribosomal protein L12 OS=Homo sapiens OX=9606 GN=RPL12 PE=1 SV=1	60S ribosomal protein L12	RPL12	Homo sapiens	1	5	5	5	5	4	3	4	4	4	5	4	3	4	4	4	5	4	3	4	4	4	49.1	49.1	49.1	17818	165	165	1953-03-01	8	7	5	7	9	7	0	27123	By MS/MS	By MS/MS	By MS/MS
P17980	sp|P17980|PRS6A_HUMAN	sp|P17980|PRS6A_HUMAN	3	3	3	sp|P17980|PRS6A_HUMAN 26S proteasome regulatory subunit 6A OS=Homo sapiens OX=9606 GN=PSMC3 PE=1 SV=3	26S proteasome regulatory subunit 6A	PSMC3	Homo sapiens	1	3	3	3	2	1	2	2	1	1	2	1	2	2	1	1	2	1	2	2	1	1	2022-03-10	2022-03-10	2022-03-10	49203	439	439	2017-03-01	2	2	3	3	1	1	0	27109	By MS/MS	By MS/MS	By MS/MS
Q5SRE7	sp|Q5SRE7|PHYD1_HUMAN	sp|Q5SRE7|PHYD1_HUMAN	2	2	2	sp|Q5SRE7|PHYD1_HUMAN Phytanoyl-CoA dioxygenase domain-containing protein 1 OS=Homo sapiens OX=9606 GN=PHYHD1 PE=1 SV=2	Phytanoyl-CoA dioxygenase domain-containing protein 1	PHYHD1	Homo sapiens	1	2	2	2	2	2	2	2	2	0	2	2	2	2	2	0	2	2	2	2	2	0	2022-09-08	2022-09-08	2022-09-08	32.41	291	291	2014-03-01	3	2	2	4	3		0.0010881	27101	By MS/MS	By matching	By MS/MS
Q7Z5P9	sp|Q7Z5P9|MUC19_HUMAN	sp|Q7Z5P9|MUC19_HUMAN	1	1	1	sp|Q7Z5P9|MUC19_HUMAN Mucin-19 OS=Homo sapiens OX=9606 GN=MUC19 PE=1 SV=3	Mucin-19	MUC19	Homo sapiens	1	1	1	1	1	1	1	1	1	1	1	1	1	1	1	1	1	1	1	1	1	1	0.2	0.2	0.2	805.24	8384	8384	1981-03-01	3	1	2	4	2	4	0.001087	27089	By MS/MS	By MS/MS	By MS/MS
Q9UKK9	sp|Q9UKK9|NUDT5_HUMAN	sp|Q9UKK9|NUDT5_HUMAN	2	2	2	sp|Q9UKK9|NUDT5_HUMAN ADP-sugar pyrophosphatase OS=Homo sapiens OX=9606 GN=NUDT5 PE=1 SV=1	ADP-sugar pyrophosphatase	NUDT5	Homo sapiens	1	2	2	2	2	2	2	2	2	2	2	2	2	2	2	2	2	2	2	2	2	2	2022-03-07	2022-03-07	2022-03-07	24327	219	219	1957-03-01	3	4	3	4	3	4	0	27058	By MS/MS	By MS/MS	By MS/MS
P37111	sp|P37111|ACY1_PIG	sp|P37111|ACY1_PIG	1	1	1	sp|P37111|ACY1_PIG Aminoacylase-1 OS=Sus scrofa OX=9823 GN=ACY1 PE=1 SV=2	Aminoacylase-1	ACY1	Sus scrofa	1	1	1	1	1	1	1	1	1	1	1	1	1	1	1	1	1	1	1	1	1	1	2022-04-04	2022-04-04	2022-04-04	45347	407	407	1967-03-01	1	2	1	2	1	2	0.0010846	27017	By MS/MS	By MS/MS	By MS/MS
P15145	sp|P15145|AMPN_PIG	sp|P15145|AMPN_PIG	2	2	2	sp|P15145|AMPN_PIG Aminopeptidase N OS=Sus scrofa OX=9823 GN=ANPEP PE=1 SV=4	Aminopeptidase N	ANPEP	Sus scrofa	1	2	2	2	1	0	1	2	0	0	1	0	1	2	0	0	1	0	1	2	0	0	2022-06-02	2022-06-02	2022-06-02	108.83	963	963	3	2		1	4			0.0010834	26973	By MS/MS		By matching
Q16864	sp|Q16864|VATF_HUMAN	sp|Q16864|VATF_HUMAN	3	3	3	sp|Q16864|VATF_HUMAN V-type proton ATPase subunit F OS=Homo sapiens OX=9606 GN=ATP6V1F PE=1 SV=2	V-type proton ATPase subunit F	ATP6V1F	Homo sapiens	1	3	3	3	2	1	1	1	2	1	2	1	1	1	2	1	2	1	1	1	2	1	37.8	37.8	37.8	13.37	119	119	1971-03-01	2	2	2	2	4	2	0	26938	By MS/MS	By MS/MS	By MS/MS
P12036	sp|P12036|NFH_HUMAN;sp|P12037|NFH_PIG	sp|P12036|NFH_HUMAN	3;1	1;1	1;1	sp|P12036|NFH_HUMAN Neurofilament heavy polypeptide OS=Homo sapiens OX=9606 GN=NEFH PE=1 SV=4	Neurofilament heavy polypeptide	NEFH	Homo sapiens	2	3	1	1	3	1	3	2	2	2	1	0	1	1	1	1	1	0	1	1	1	1	2022-03-03	2022-04-01	2022-04-01	112.48	1026	1026;142	2029-03-01	2		2	1	1	1	0.0010823	26789	By MS/MS	By matching	By MS/MS
Q95250	sp|Q95250|PGRC1_PIG;sp|O00264|PGRC1_HUMAN	sp|Q95250|PGRC1_PIG;sp|O00264|PGRC1_HUMAN	5;3	5;3	5;3	sp|Q95250|PGRC1_PIG Membrane-associated progesterone receptor component 1 OS=Sus scrofa OX=9823 GN=PGRMC1 PE=1 SV=3;sp|O00264|PGRC1_HUMAN Membrane-associated progesterone receptor component 1 OS=Homo sapiens OX=9606 GN=PGRMC1 PE=1 SV=3	Membrane-associated progesterone receptor component 1	PGRMC1	Sus scrofa	2	5	5	5	5	2	4	4	4	3	5	2	4	4	4	3	5	2	4	4	4	3	43.3	43.3	43.3	21609	194	194;195	2028-03-01	10	5	9	7	6	6	0	26787	By MS/MS	By MS/MS	By MS/MS
Q8N2F6	sp|Q8N2F6|ARM10_HUMAN	sp|Q8N2F6|ARM10_HUMAN	1	1	1	sp|Q8N2F6|ARM10_HUMAN Armadillo repeat-containing protein 10 OS=Homo sapiens OX=9606 GN=ARMC10 PE=1 SV=1	Armadillo repeat-containing protein 10	ARMC10	Homo sapiens	1	1	1	1	0	1	0	0	1	0	0	1	0	0	1	0	0	1	0	0	1	0	5	5	5	37.54	343	343	2022-05-03		1			1		0.0010811	26723		By MS/MS
Q92973	sp|Q92973|TNPO1_HUMAN	sp|Q92973|TNPO1_HUMAN	2	2	2	sp|Q92973|TNPO1_HUMAN Transportin-1 OS=Homo sapiens OX=9606 GN=TNPO1 PE=1 SV=2	Transportin-1	TNPO1	Homo sapiens	1	2	2	2	1	2	1	1	1	0	1	2	1	1	1	0	1	2	1	1	1	0	2022-06-02	2022-06-02	2022-06-02	102.35	898	898	1978-02-01	2	3	1	1	2		0.0010799	26607	By MS/MS	By MS/MS	By MS/MS
P80723	sp|P80723|BASP1_HUMAN	sp|P80723|BASP1_HUMAN	2	2	2	sp|P80723|BASP1_HUMAN Brain acid soluble protein 1 OS=Homo sapiens OX=9606 GN=BASP1 PE=1 SV=2	Brain acid soluble protein 1	BASP1	Homo sapiens	1	2	2	2	2	2	2	2	2	2	2	2	2	2	2	2	2	2	2	2	2	2	2022-09-11	2022-09-11	2022-09-11	22693	227	227	1965-03-01	6	6	8	9	5	9	0	26588	By MS/MS	By MS/MS	By MS/MS
Q16774	sp|Q16774|KGUA_HUMAN	sp|Q16774|KGUA_HUMAN	5	1	1	sp|Q16774|KGUA_HUMAN Guanylate kinase OS=Homo sapiens OX=9606 GN=GUK1 PE=1 SV=2	Guanylate kinase	GUK1	Homo sapiens	1	5	1	1	4	5	4	4	4	4	0	1	0	0	0	0	0	1	0	0	0	0	32.5	2022-01-08	2022-01-08	21725	197	197	2		2					0.0010787	26557	By matching	By MS/MS	By matching
Q6NZI2	sp|Q6NZI2|CAVN1_HUMAN	sp|Q6NZI2|CAVN1_HUMAN	2	2	2	sp|Q6NZI2|CAVN1_HUMAN Caveolae-associated protein 1 OS=Homo sapiens OX=9606 GN=CAVIN1 PE=1 SV=1	Caveolae-associated protein 1	CAVIN1	Homo sapiens	1	2	2	2	2	2	2	2	2	1	2	2	2	2	2	1	2	2	2	2	2	1	2022-05-08	2022-05-08	2022-05-08	43476	390	390	1974-02-01	5	5	3	3	2	1	0.0010776	26555	By MS/MS	By MS/MS	By matching
Q5QJ38	sp|Q5QJ38|TCHL1_HUMAN	sp|Q5QJ38|TCHL1_HUMAN	1	1	1	sp|Q5QJ38|TCHL1_HUMAN Trichohyalin-like protein 1 OS=Homo sapiens OX=9606 GN=TCHHL1 PE=2 SV=1	Trichohyalin-like protein 1	TCHHL1	Homo sapiens	1	1	1	1	1	1	1	1	1	1	1	1	1	1	1	1	1	1	1	1	1	1	1	1	1	99274	904	904	2022-08-03	2	4	2	1	1	2	0.0010764	26552	By MS/MS	By MS/MS	By MS/MS
P54612	sp|P54612|2AAA_PIG;sp|P30153|2AAA_HUMAN;sp|P30154|2AAB_HUMAN;sp|P54613|2AAB_PIG	sp|P54612|2AAA_PIG;sp|P30153|2AAA_HUMAN	7;7;2;2	7;7;2;2	7;7;2;2	sp|P54612|2AAA_PIG Serine/threonine-protein phosphatase 2A 65 kDa regulatory subunit A alpha isoform OS=Sus scrofa OX=9823 GN=PPP2R1A PE=2 SV=2;sp|P30153|2AAA_HUMAN Serine/threonine-protein phosphatase 2A 65 kDa regulatory subunit A alpha isoform OS=Homo s	Serine/threonine-protein phosphatase 2A 65 kDa regulatory subunit A alpha isoform	PPP2R1A	Sus scrofa	4	7	7	7	6	7	7	7	5	5	6	7	7	7	5	5	6	7	7	7	5	5	2022-07-18	2022-07-18	2022-07-18	65322	589	589;589;601;602	1934-03-01	10	12	12	16	7	8	0	26451	By MS/MS	By MS/MS	By MS/MS
Q15714	sp|Q15714|T22D1_HUMAN	sp|Q15714|T22D1_HUMAN	1	1	1	sp|Q15714|T22D1_HUMAN TSC22 domain family protein 1 OS=Homo sapiens OX=9606 GN=TSC22D1 PE=1 SV=3	TSC22 domain family protein 1	TSC22D1	Homo sapiens	1	1	1	1	0	0	1	1	1	0	0	0	1	1	1	0	0	0	1	1	1	0	2022-01-01	2022-01-01	2022-01-01	109.68	1073	1073	1975-03-01			2	1	1		0.0010753	26444			By MS/MS
Q96E39	sp|Q96E39|RMXL1_HUMAN;sp|P38159|RBMX_HUMAN;sp|O75526|RMXL2_HUMAN;sp|Q8N7X1|RMXL3_HUMAN	sp|Q96E39|RMXL1_HUMAN;sp|P38159|RBMX_HUMAN;sp|O75526|RMXL2_HUMAN;sp|Q8N7X1|RMXL3_HUMAN	1;1;1;1	1;1;1;1	1;1;1;1	sp|Q96E39|RMXL1_HUMAN RNA binding motif protein, X-linked-like-1 OS=Homo sapiens OX=9606 GN=RBMXL1 PE=1 SV=1;sp|P38159|RBMX_HUMAN RNA-binding motif protein, X chromosome OS=Homo sapiens OX=9606 GN=RBMX PE=1 SV=3;sp|O75526|RMXL2_HUMAN RNA-binding motif prot	RNA binding motif protein, X-linked-like-1	RBMXL1	Homo sapiens	4	1	1	1	1	1	1	1	1	1	1	1	1	1	1	1	1	1	1	1	1	1	2022-06-03	2022-06-03	2022-06-03	42141	390	390;391;392;1067	2022-08-03	1	2	1	2	2	2	0.0010741	26426	By MS/MS	By MS/MS	By matching
P61421	sp|P61421|VA0D1_HUMAN	sp|P61421|VA0D1_HUMAN	7	7	7	sp|P61421|VA0D1_HUMAN V-type proton ATPase subunit d 1 OS=Homo sapiens OX=9606 GN=ATP6V0D1 PE=1 SV=1	V-type proton ATPase subunit d 1	ATP6V0D1	Homo sapiens	1	7	7	7	4	4	5	4	5	6	4	4	5	4	5	6	4	4	5	4	5	6	32.8	32.8	32.8	40329	351	351	1966-03-01	4	9	5	5	8	7	0	26389	By MS/MS	By MS/MS	By MS/MS
Q07666	sp|Q07666|KHDR1_HUMAN	sp|Q07666|KHDR1_HUMAN	1	1	1	sp|Q07666|KHDR1_HUMAN KH domain-containing, RNA-binding, signal transduction-associated protein 1 OS=Homo sapiens OX=9606 GN=KHDRBS1 PE=1 SV=1	KH domain-containing, RNA-binding, signal transduction-associated protein 1	KHDRBS1	Homo sapiens	1	1	1	1	1	1	1	1	1	1	1	1	1	1	1	1	1	1	1	1	1	1	2022-02-03	2022-02-03	2022-02-03	48227	443	443	2025-03-01	2	2	3	2	2	1	0	26324	By MS/MS	By MS/MS	By MS/MS
P09455	sp|P09455|RET1_HUMAN	sp|P09455|RET1_HUMAN	2	2	2	sp|P09455|RET1_HUMAN Retinol-binding protein 1 OS=Homo sapiens OX=9606 GN=RBP1 PE=1 SV=2	Retinol-binding protein 1	RBP1	Homo sapiens	1	2	2	2	1	0	1	2	0	1	1	0	1	2	0	1	1	0	1	2	0	1	2022-06-15	2022-06-15	2022-06-15	15.85	135	135	1962-03-01	1		2	4		1	0.001073	26252	By MS/MS		By MS/MS
P14927	sp|P14927|QCR7_HUMAN	sp|P14927|QCR7_HUMAN	1	1	1	sp|P14927|QCR7_HUMAN Cytochrome b-c1 complex subunit 7 OS=Homo sapiens OX=9606 GN=UQCRB PE=1 SV=2	Cytochrome b-c1 complex subunit 7	UQCRB	Homo sapiens	1	1	1	1	1	1	1	1	1	0	1	1	1	1	1	0	1	1	1	1	1	0	2022-01-08	2022-01-08	2022-01-08	13.53	111	111	3	2	2	2	2	2		0.0010718	26193	By MS/MS	By MS/MS	By MS/MS
Q8IYT4	REV__sp|Q8IYT4|KATL2_HUMAN	REV__sp|Q8IYT4|KATL2_HUMAN	1	1	1	sp|Q8IYT4|KATL2_HUMAN Katanin p60 ATPase-containing subunit A-like 2 OS=Homo sapiens OX=9606 GN=KATNAL2 PE=1 SV=3	Katanin p60 ATPase-containing subunit A-like 2	KATNAL2	Homo sapiens	1	1	1	1	1	0	1	0	1	1	1	0	1	0	1	1	1	0	1	0	1	1	0	0	0	61252	538	538	1988-03-01	1		3		3	1	0.0021436	26132	By MS/MS		By MS/MS
Q9GKE8	sp|Q9GKE8|CD47_PIG	sp|Q9GKE8|CD47_PIG	2	2	2	sp|Q9GKE8|CD47_PIG Leukocyte surface antigen CD47 OS=Sus scrofa OX=9823 GN=CD47 PE=1 SV=1	Leukocyte surface antigen CD47	CD47	Sus scrofa	1	2	2	2	2	1	2	1	1	0	2	1	2	1	1	0	2	1	2	1	1	0	2022-03-07	2022-03-07	2022-03-07	33252	303	303	2022-08-02	3	1	3	1	2		0.0021413	26091	By matching	By matching	By MS/MS
Q15006	sp|Q15006|EMC2_HUMAN	sp|Q15006|EMC2_HUMAN	2	2	2	sp|Q15006|EMC2_HUMAN ER membrane protein complex subunit 2 OS=Homo sapiens OX=9606 GN=EMC2 PE=1 SV=1	ER membrane protein complex subunit 2	EMC2	Homo sapiens	1	2	2	2	2	0	0	0	0	0	2	0	0	0	0	0	2	0	0	0	0	0	2022-04-08	2022-04-08	2022-04-08	34833	297	297	1	2						0.002139	25915	By MS/MS
P62760	sp|P62760|VISL1_HUMAN	sp|P62760|VISL1_HUMAN	6	6	6	sp|P62760|VISL1_HUMAN Visinin-like protein 1 OS=Homo sapiens OX=9606 GN=VSNL1 PE=1 SV=2	Visinin-like protein 1	VSNL1	Homo sapiens	1	6	6	6	5	3	4	4	4	5	5	3	4	4	4	5	5	3	4	4	4	5	37.7	37.7	37.7	22142	191	191	1947-03-01	8	5	5	5	6	7	0	25903	By MS/MS	By MS/MS	By MS/MS
P61513	sp|P61513|RL37A_HUMAN	sp|P61513|RL37A_HUMAN	1	1	1	sp|P61513|RL37A_HUMAN 60S ribosomal protein L37a OS=Homo sapiens OX=9606 GN=RPL37A PE=1 SV=2	60S ribosomal protein L37a	RPL37A	Homo sapiens	1	1	1	1	1	0	1	1	1	0	1	0	1	1	1	0	1	0	1	1	1	0	2022-06-19	2022-06-19	2022-06-19	10275	92	92	3	2		1	2	1		0.0021368	25897	By MS/MS		By MS/MS
Q8NA47	sp|Q8NA47|CCD63_HUMAN	sp|Q8NA47|CCD63_HUMAN	1	1	1	sp|Q8NA47|CCD63_HUMAN Coiled-coil domain-containing protein 63 OS=Homo sapiens OX=9606 GN=CCDC63 PE=2 SV=1	Coiled-coil domain-containing protein 63	CCDC63	Homo sapiens	1	1	1	1	1	0	0	0	0	0	1	0	0	0	0	0	1	0	0	0	0	0	2022-01-02	2022-01-02	2022-01-02	66.25	563	563	1	1						0.0021345	25874	By MS/MS
P12814	sp|P12814|ACTN1_HUMAN;sp|P35609|ACTN2_HUMAN;sp|Q08043|ACTN3_HUMAN	sp|P12814|ACTN1_HUMAN;sp|P35609|ACTN2_HUMAN	8;4;3	2;1;1	2;1;1	sp|P12814|ACTN1_HUMAN Alpha-actinin-1 OS=Homo sapiens OX=9606 GN=ACTN1 PE=1 SV=2;sp|P35609|ACTN2_HUMAN Alpha-actinin-2 OS=Homo sapiens OX=9606 GN=ACTN2 PE=1 SV=1	Alpha-actinin-1	ACTN1	Homo sapiens	3	8	2	2	7	6	7	7	7	7	1	1	1	1	1	1	1	1	1	1	1	1	2022-01-11	3	3	103.06	892	892;894;901	1944-03-01	2	1	1	2	2	1	0.0021322	25792	By MS/MS	By matching	By matching
P04179	sp|P04179|SODM_HUMAN	sp|P04179|SODM_HUMAN	2	1	1	sp|P04179|SODM_HUMAN Superoxide dismutase [Mn], mitochondrial OS=Homo sapiens OX=9606 GN=SOD2 PE=1 SV=3	Superoxide dismutase [Mn], mitochondrial	SOD2	Homo sapiens	1	2	1	1	1	1	2	1	1	1	1	1	1	1	1	1	1	1	1	1	1	1	2022-06-17	2022-03-06	2022-03-06	24.75	222	222	2022-04-03	3	3	2	2	2	3	0	25792	By MS/MS	By MS/MS	By MS/MS
Q86U28	sp|Q86U28|ISCA2_HUMAN	sp|Q86U28|ISCA2_HUMAN	2	2	2	sp|Q86U28|ISCA2_HUMAN Iron-sulfur cluster assembly 2 homolog, mitochondrial OS=Homo sapiens OX=9606 GN=ISCA2 PE=1 SV=2	Iron-sulfur cluster assembly 2 homolog, mitochondrial	ISCA2	Homo sapiens	1	2	2	2	1	2	0	1	0	0	1	2	0	1	0	0	1	2	0	1	0	0	2022-06-15	2022-06-15	2022-06-15	16476	154	154	2017-02-01	1	4		1			0.0021299	25759	By matching	By MS/MS
Q9NP08	sp|Q9NP08|HMX1_HUMAN	sp|Q9NP08|HMX1_HUMAN	1	1	1	sp|Q9NP08|HMX1_HUMAN Homeobox protein HMX1 OS=Homo sapiens OX=9606 GN=HMX1 PE=2 SV=2	Homeobox protein HMX1	HMX1	Homo sapiens	1	1	1	1	1	0	1	1	1	1	1	0	1	1	1	1	1	0	1	1	1	1	4	4	4	36155	348	348	1967-03-01	2		2	2	1	2	0.0021277	25746	By MS/MS		By MS/MS
Q6ZVM7	sp|Q6ZVM7|TM1L2_HUMAN	sp|Q6ZVM7|TM1L2_HUMAN	1	1	1	sp|Q6ZVM7|TM1L2_HUMAN TOM1-like protein 2 OS=Homo sapiens OX=9606 GN=TOM1L2 PE=1 SV=1	TOM1-like protein 2	TOM1L2	Homo sapiens	1	1	1	1	0	0	1	1	0	0	0	0	1	1	0	0	0	0	1	1	0	0	3	3	3	55556	507	507	2022-05-03			1	1			0.0021254	25735			By MS/MS
P14314	sp|P14314|GLU2B_HUMAN	sp|P14314|GLU2B_HUMAN	2	2	2	sp|P14314|GLU2B_HUMAN Glucosidase 2 subunit beta OS=Homo sapiens OX=9606 GN=PRKCSH PE=1 SV=2	Glucosidase 2 subunit beta	PRKCSH	Homo sapiens	1	2	2	2	1	1	1	2	2	2	1	1	1	2	2	2	1	1	1	2	2	2	2022-04-04	2022-04-04	2022-04-04	59425	528	528	4	1	1	2	3	3	2	0	25646	By MS/MS	By MS/MS	By MS/MS
O60262	sp|O60262|GBG7_HUMAN	sp|O60262|GBG7_HUMAN	1	1	1	sp|O60262|GBG7_HUMAN Guanine nucleotide-binding protein G(I)/G(S)/G(O) subunit gamma-7 OS=Homo sapiens OX=9606 GN=GNG7 PE=1 SV=1	Guanine nucleotide-binding protein G(I)/G(S)/G(O) subunit gamma-7	GNG7	Homo sapiens	1	1	1	1	1	1	1	1	1	1	1	1	1	1	1	1	1	1	1	1	1	1	2022-05-23	2022-05-23	2022-05-23	75217	68	68	1964-03-01	2	1	2	2	2	2	0.0021231	25638	By MS/MS	By matching	By MS/MS
O75367	sp|O75367|H2AY_HUMAN	sp|O75367|H2AY_HUMAN	1	1	1	sp|O75367|H2AY_HUMAN Core histone macro-H2A.1 OS=Homo sapiens OX=9606 GN=MACROH2A1 PE=1 SV=4	Core histone macro-H2A.1	MACROH2A1	Homo sapiens	1	1	1	1	1	1	1	1	0	0	1	1	1	1	0	0	1	1	1	1	0	0	2022-09-05	2022-09-05	2022-09-05	39617	372	372	2022-05-02	2	1	1	2			0.0021209	25635	By matching	By MS/MS	By matching
Q96GD0	sp|Q96GD0|PLPP_HUMAN;sp|Q6ZT62|BGIN_HUMAN	sp|Q96GD0|PLPP_HUMAN;sp|Q6ZT62|BGIN_HUMAN	1;1	1;1	1;1	sp|Q96GD0|PLPP_HUMAN Pyridoxal phosphate phosphatase OS=Homo sapiens OX=9606 GN=PDXP PE=1 SV=2;sp|Q6ZT62|BGIN_HUMAN Bargin OS=Homo sapiens OX=9606 GN=BARGIN PE=1 SV=2	Pyridoxal phosphate phosphatase	PDXP	Homo sapiens	2	1	1	1	1	1	1	0	0	0	1	1	1	0	0	0	1	1	1	0	0	0	2022-04-03	2022-04-03	2022-04-03	31698	296	296;677	2	1	2	1				0.0021186	25583	By matching	By MS/MS	By matching
O43426	sp|O43426|SYNJ1_HUMAN	sp|O43426|SYNJ1_HUMAN	2	2	2	sp|O43426|SYNJ1_HUMAN Synaptojanin-1 OS=Homo sapiens OX=9606 GN=SYNJ1 PE=1 SV=2	Synaptojanin-1	SYNJ1	Homo sapiens	1	2	2	2	1	1	1	1	1	1	1	1	1	1	1	1	1	1	1	1	1	1	2022-09-01	2022-09-01	2022-09-01	173.1	1573	1573	2014-03-01	2	1	1	1	1	1	0.0021164	25511	By MS/MS	By MS/MS	By matching
Q9BXP5	sp|Q9BXP5|SRRT_HUMAN	sp|Q9BXP5|SRRT_HUMAN	1	1	1	sp|Q9BXP5|SRRT_HUMAN Serrate RNA effector molecule homolog OS=Homo sapiens OX=9606 GN=SRRT PE=1 SV=1	Serrate RNA effector molecule homolog	SRRT	Homo sapiens	1	1	1	1	1	1	1	1	1	1	1	1	1	1	1	1	1	1	1	1	1	1	2022-02-02	2022-02-02	2022-02-02	100.67	876	876	1938-03-01	2	1	1	1	2	1	0.0021142	25433	By MS/MS	By matching	By MS/MS
P05387	sp|P05387|RLA2_HUMAN;sp|Q29315|RLA2_PIG	sp|P05387|RLA2_HUMAN	4;1	4;1	4;1	sp|P05387|RLA2_HUMAN 60S acidic ribosomal protein P2 OS=Homo sapiens OX=9606 GN=RPLP2 PE=1 SV=1	60S acidic ribosomal protein P2	RPLP2	Homo sapiens	2	4	4	4	4	4	4	4	4	3	4	4	4	4	4	3	4	4	4	4	4	3	53	53	53	11665	115	115;115	1938-03-01	6	6	5	7	6	4	0	25324	By MS/MS	By MS/MS	By MS/MS
Q8N339	sp|Q8N339|MT1M_HUMAN;sp|P80297|MT1X_HUMAN;sp|P79431|MT1E_PIG;sp|P79379|MT2_PIG;sp|P04732|MT1E_HUMAN;sp|P02795|MT2_HUMAN;CON__P67983;sp|P13640|MT1G_HUMAN	sp|Q8N339|MT1M_HUMAN;sp|P80297|MT1X_HUMAN;sp|P79431|MT1E_PIG;sp|P79379|MT2_PIG;sp|P04732|MT1E_HUMAN;sp|P02795|MT2_HUMAN;CON__P67983;sp|P13640|MT1G_HUMAN	1;1;1;1;1;1;1;1	1;1;1;1;1;1;1;1	1;1;1;1;1;1;1;1	sp|Q8N339|MT1M_HUMAN Metallothionein-1M OS=Homo sapiens OX=9606 GN=MT1M PE=1 SV=2;sp|P80297|MT1X_HUMAN Metallothionein-1X OS=Homo sapiens OX=9606 GN=MT1X PE=1 SV=1;sp|P79431|MT1E_PIG Metallothionein-1E OS=Sus scrofa OX=9823 GN=MT1E PE=3 SV=1;sp|P79379|MT2_	Metallothionein-1M	MT1M	Homo sapiens	8	1	1	1	1	1	1	1	1	1	1	1	1	1	1	1	1	1	1	1	1	1	2022-07-19	2022-07-19	2022-07-19	61103	61	61;61;61;61;61;61;61;62	2022-08-03	1	2	1	2	2	2	0.0021119	25281	By matching	By MS/MS	By MS/MS
Q99426	sp|Q99426|TBCB_HUMAN	sp|Q99426|TBCB_HUMAN	1	1	1	sp|Q99426|TBCB_HUMAN Tubulin-folding cofactor B OS=Homo sapiens OX=9606 GN=TBCB PE=1 SV=2	Tubulin-folding cofactor B	TBCB	Homo sapiens	1	1	1	1	1	1	1	1	1	1	1	1	1	1	1	1	1	1	1	1	1	1	2022-04-07	2022-04-07	2022-04-07	27325	244	244	1967-03-01	1	2	1	2	1	2	0.0021097	25247	By matching	By MS/MS	By matching
P83686	sp|P83686|NB5R3_PIG;sp|P00387|NB5R3_HUMAN	sp|P83686|NB5R3_PIG	5;1	5;1	5;1	sp|P83686|NB5R3_PIG NADH-cytochrome b5 reductase 3 (Fragment) OS=Sus scrofa OX=9823 GN=CYB5R3 PE=1 SV=1	NADH-cytochrome b5 reductase 3 (Fragment)	CYB5R3	Sus scrofa	2	5	5	5	3	4	5	4	5	3	3	4	5	4	5	3	3	4	5	4	5	3	2022-09-27	2022-09-27	2022-09-27	30.83	272	272;301	1941-03-01	5	8	8	7	6	5	0	25233	By MS/MS	By MS/MS	By MS/MS
P55735	sp|P55735|SEC13_HUMAN	sp|P55735|SEC13_HUMAN	1	1	1	sp|P55735|SEC13_HUMAN Protein SEC13 homolog OS=Homo sapiens OX=9606 GN=SEC13 PE=1 SV=3	Protein SEC13 homolog	SEC13	Homo sapiens	1	1	1	1	1	1	1	1	1	0	1	1	1	1	1	0	1	1	1	1	1	0	2022-01-08	2022-01-08	2022-01-08	35.54	322	322	1986-02-01	1	2	2	1	1		0.0021075	25218	By matching	By MS/MS	By matching
P54819	sp|P54819|KAD2_HUMAN	sp|P54819|KAD2_HUMAN	3	3	3	sp|P54819|KAD2_HUMAN Adenylate kinase 2, mitochondrial OS=Homo sapiens OX=9606 GN=AK2 PE=1 SV=2	Adenylate kinase 2, mitochondrial	AK2	Homo sapiens	1	3	3	3	1	2	1	2	1	1	1	2	1	2	1	1	1	2	1	2	1	1	2022-09-25	2022-09-25	2022-09-25	26477	239	239	2022-03-03	4	6	2	4	4	3	0	25212	By MS/MS	By MS/MS	By MS/MS
Q13263	sp|Q13263|TIF1B_HUMAN	sp|Q13263|TIF1B_HUMAN	1	1	1	sp|Q13263|TIF1B_HUMAN Transcription intermediary factor 1-beta OS=Homo sapiens OX=9606 GN=TRIM28 PE=1 SV=5	Transcription intermediary factor 1-beta	TRIM28	Homo sapiens	1	1	1	1	1	1	1	1	0	0	1	1	1	1	0	0	1	1	1	1	0	0	2022-02-02	2022-02-02	2022-02-02	88549	835	835	1967-02-01	1	2	1	2			0.0021053	25157	By matching	By MS/MS	By matching
Q4U116	sp|Q4U116|S4A4_PIG	sp|Q4U116|S4A4_PIG	1	1	1	sp|Q4U116|S4A4_PIG Electrogenic sodium bicarbonate cotransporter 1 OS=Sus scrofa OX=9823 GN=SLC4A4 PE=1 SV=1	Electrogenic sodium bicarbonate cotransporter 1	SLC4A4	Sus scrofa	1	1	1	1	1	1	1	1	0	0	1	1	1	1	0	0	1	1	1	1	0	0	2022-02-02	2022-02-02	2022-02-02	121.41	1079	1079	2017-02-01	2	2	1	1			0.002103	25101	By MS/MS	By matching	By MS/MS
Q8NI08	REV__sp|Q8NI08|NCOA7_HUMAN	REV__sp|Q8NI08|NCOA7_HUMAN	1	1	1	sp|Q8NI08|NCOA7_HUMAN Nuclear receptor coactivator 7 OS=Homo sapiens OX=9606 GN=NCOA7 PE=1 SV=2	Nuclear receptor coactivator 7	NCOA7	Homo sapiens	1	1	1	1	0	0	0	0	0	1	0	0	0	0	0	1	0	0	0	0	0	1	0	0	0	106.16	942	942	6						3	0.0031546	25067
Q99714	sp|Q99714|HCD2_HUMAN	sp|Q99714|HCD2_HUMAN	1	1	1	sp|Q99714|HCD2_HUMAN 3-hydroxyacyl-CoA dehydrogenase type-2 OS=Homo sapiens OX=9606 GN=HSD17B10 PE=1 SV=3	3-hydroxyacyl-CoA dehydrogenase type-2	HSD17B10	Homo sapiens	1	1	1	1	1	1	1	1	1	0	1	1	1	1	1	0	1	1	1	1	1	0	2022-05-06	2022-05-06	2022-05-06	26923	261	261	3	2	1	1	1	2		0	25044	By matching	By matching	By MS/MS
Q6UAQ8	sp|Q6UAQ8|ETFB_PIG;sp|P38117|ETFB_HUMAN	sp|Q6UAQ8|ETFB_PIG	5;2	5;2	5;2	sp|Q6UAQ8|ETFB_PIG Electron transfer flavoprotein subunit beta OS=Sus scrofa OX=9823 GN=ETFB PE=1 SV=3	Electron transfer flavoprotein subunit beta	ETFB	Sus scrofa	2	5	5	5	5	5	5	4	3	2	5	5	5	4	3	2	5	5	5	4	3	2	2022-08-27	2022-08-27	2022-08-27	27763	255	255;255	2022-11-03	6	9	6	6	5	3	0	24932	By MS/MS	By MS/MS	By MS/MS
P53621	sp|P53621|COPA_HUMAN	sp|P53621|COPA_HUMAN	2	2	2	sp|P53621|COPA_HUMAN Coatomer subunit alpha OS=Homo sapiens OX=9606 GN=COPA PE=1 SV=2	Coatomer subunit alpha	COPA	Homo sapiens	1	2	2	2	1	1	1	0	1	0	1	1	1	0	1	0	1	1	1	0	1	0	2022-08-02	2022-08-02	2022-08-02	138.34	1224	1224	1971-02-01	2	2	1		2		0.0031513	24897	By matching	By MS/MS	By MS/MS
P36543	sp|P36543|VATE1_HUMAN;sp|Q96A05|VATE2_HUMAN	sp|P36543|VATE1_HUMAN	6;1	6;1	6;1	sp|P36543|VATE1_HUMAN V-type proton ATPase subunit E 1 OS=Homo sapiens OX=9606 GN=ATP6V1E1 PE=1 SV=1	V-type proton ATPase subunit E 1	ATP6V1E1	Homo sapiens	2	6	6	6	5	5	5	5	5	4	5	5	5	5	5	4	5	5	5	5	5	4	2022-08-24	2022-08-24	2022-08-24	26145	226	226;226	2022-03-03	10	12	13	13	10	6	0	24804	By MS/MS	By MS/MS	By MS/MS
Q8SPJ9	sp|Q8SPJ9|CX7A1_PIG	sp|Q8SPJ9|CX7A1_PIG	1	1	1	sp|Q8SPJ9|CX7A1_PIG Cytochrome c oxidase subunit 7A1, mitochondrial OS=Sus scrofa OX=9823 GN=COX7A1 PE=3 SV=1	Cytochrome c oxidase subunit 7A1, mitochondrial	COX7A1	Sus scrofa	1	1	1	1	1	1	1	1	1	1	1	1	1	1	1	1	1	1	1	1	1	1	2022-02-16	2022-02-16	2022-02-16	90144	80	80	2022-07-03	4	2	2	4	2	1	0.003148	24695	By MS/MS	By matching	By MS/MS
P36887	sp|P36887|KAPCA_PIG;sp|P17612|KAPCA_HUMAN	sp|P36887|KAPCA_PIG;sp|P17612|KAPCA_HUMAN	6;4	6;4	3;1	sp|P36887|KAPCA_PIG cAMP-dependent protein kinase catalytic subunit alpha OS=Sus scrofa OX=9823 GN=PRKACA PE=1 SV=4;sp|P17612|KAPCA_HUMAN cAMP-dependent protein kinase catalytic subunit alpha OS=Homo sapiens OX=9606 GN=PRKACA PE=1 SV=2	cAMP-dependent protein kinase catalytic subunit alpha	PRKACA	Sus scrofa	2	6	6	3	5	6	6	5	4	3	5	6	6	5	4	3	2	3	3	3	2	1	2022-02-16	2022-02-16	2022-03-08	40616	351	351;351	2022-03-03	6	9	8	6	6	5	0	24695	By MS/MS	By MS/MS	By MS/MS
Q12860	sp|Q12860|CNTN1_HUMAN	sp|Q12860|CNTN1_HUMAN	2	2	2	sp|Q12860|CNTN1_HUMAN Contactin-1 OS=Homo sapiens OX=9606 GN=CNTN1 PE=1 SV=1	Contactin-1	CNTN1	Homo sapiens	1	2	2	2	2	2	0	0	0	0	2	2	0	0	0	0	2	2	0	0	0	0	2022-05-02	2022-05-02	2022-05-02	113.32	1018	1018	1943-01-01	4	3					0.0031447	24681	By MS/MS	By MS/MS
Q9H598	sp|Q9H598|VIAAT_HUMAN	sp|Q9H598|VIAAT_HUMAN	1	1	1	sp|Q9H598|VIAAT_HUMAN Vesicular inhibitory amino acid transporter OS=Homo sapiens OX=9606 GN=SLC32A1 PE=2 SV=2	Vesicular inhibitory amino acid transporter	SLC32A1	Homo sapiens	1	1	1	1	1	1	0	0	0	0	1	1	0	0	0	0	1	1	0	0	0	0	2022-01-02	2022-01-02	2022-01-02	57415	525	525	1967-01-01	1	2					0.0031414	24624	By matching	By MS/MS
P29973	sp|P29973|CNGA1_HUMAN	sp|P29973|CNGA1_HUMAN	1	1	1	sp|P29973|CNGA1_HUMAN cGMP-gated cation channel alpha-1 OS=Homo sapiens OX=9606 GN=CNGA1 PE=1 SV=3	cGMP-gated cation channel alpha-1	CNGA1	Homo sapiens	1	1	1	1	0	0	1	1	1	0	0	0	1	1	1	0	0	0	1	1	1	0	2022-03-02	2022-03-02	2022-03-02	79585	690	690	4			1	2	1		0.0031381	24578			By MS/MS
P05937	sp|P05937|CALB1_HUMAN	sp|P05937|CALB1_HUMAN	3	2	2	sp|P05937|CALB1_HUMAN Calbindin OS=Homo sapiens OX=9606 GN=CALB1 PE=1 SV=2	Calbindin	CALB1	Homo sapiens	1	3	2	2	2	3	2	2	2	2	1	2	1	1	1	1	1	2	1	1	1	1	2022-03-15	2022-01-11	2022-01-11	30025	261	261	1942-03-01	2	3	1	2	2	2	0	24559	By MS/MS	By MS/MS	By MS/MS
P46940	sp|P46940|IQGA1_HUMAN	sp|P46940|IQGA1_HUMAN	1	1	1	sp|P46940|IQGA1_HUMAN Ras GTPase-activating-like protein IQGAP1 OS=Homo sapiens OX=9606 GN=IQGAP1 PE=1 SV=1	Ras GTPase-activating-like protein IQGAP1	IQGAP1	Homo sapiens	1	1	1	1	0	1	1	1	1	0	0	1	1	1	1	0	0	1	1	1	1	0	2022-01-01	2022-01-01	2022-01-01	189.25	1657	1657	2022-06-03		1	1	2	1		0.0031348	24521		By MS/MS	By MS/MS
Q9NRP0	sp|Q9NRP0|OSTC_HUMAN	sp|Q9NRP0|OSTC_HUMAN	1	1	1	sp|Q9NRP0|OSTC_HUMAN Oligosaccharyltransferase complex subunit OSTC OS=Homo sapiens OX=9606 GN=OSTC PE=1 SV=1	Oligosaccharyltransferase complex subunitTC	OSTC	Homo sapiens	1	1	1	1	1	1	1	1	1	1	1	1	1	1	1	1	1	1	1	1	1	1	2022-01-08	2022-01-08	2022-01-08	16829	149	149	2022-05-03	2	2	2	2	2	2	0.0031283	24353	By MS/MS	By MS/MS	By MS/MS
Q8NFZ3	sp|Q8NFZ3|NLGNY_HUMAN;sp|Q8N0W4|NLGNX_HUMAN;sp|Q8NFZ4|NLGN2_HUMAN;sp|Q9NZ94|NLGN3_HUMAN;sp|Q8N2Q7|NLGN1_HUMAN	sp|Q8NFZ3|NLGNY_HUMAN;sp|Q8N0W4|NLGNX_HUMAN;sp|Q8NFZ4|NLGN2_HUMAN;sp|Q9NZ94|NLGN3_HUMAN;sp|Q8N2Q7|NLGN1_HUMAN	2;2;2;1;1	2;2;2;1;1	2;2;2;1;1	sp|Q8NFZ3|NLGNY_HUMAN Neuroligin-4, Y-linked OS=Homo sapiens OX=9606 GN=NLGN4Y PE=2 SV=1;sp|Q8N0W4|NLGNX_HUMAN Neuroligin-4, X-linked OS=Homo sapiens OX=9606 GN=NLGN4X PE=1 SV=1;sp|Q8NFZ4|NLGN2_HUMAN Neuroligin-2 OS=Homo sapiens OX=9606 GN=NLGN2 PE=1 SV=1;	Neuroligin-4, Y-linked	NLGN4Y	Homo sapiens	5	2	2	2	2	2	1	0	1	1	2	2	1	0	1	1	2	2	1	0	1	1	2022-02-03	2022-02-03	2022-02-03	92019	816	816;816;835;848;863	2022-11-03	2	3	1		1	2	0.003125	24339	By MS/MS	By matching	By matching
O75874	sp|O75874|IDHC_HUMAN	sp|O75874|IDHC_HUMAN	3	3	3	sp|O75874|IDHC_HUMAN Isocitrate dehydrogenase [NADP] cytoplasmic OS=Homo sapiens OX=9606 GN=IDH1 PE=1 SV=2	Isocitrate dehydrogenase [NADP] cytoplasmic	IDH1	Homo sapiens	1	3	3	3	2	3	2	2	2	1	2	3	2	2	2	1	2	3	2	2	2	1	2022-09-09	2022-09-09	2022-09-09	46659	414	414	2026-03-01	3	4	4	3	3	2	0	24333	By MS/MS	By MS/MS	By MS/MS
P10775	sp|P10775|RINI_PIG	sp|P10775|RINI_PIG	7	7	7	sp|P10775|RINI_PIG Ribonuclease inhibitor OS=Sus scrofa OX=9823 GN=RNH1 PE=1 SV=1	Ribonuclease inhibitor	RNH1	Sus scrofa	1	7	7	7	5	6	6	7	7	4	5	6	6	7	7	4	5	6	6	7	7	4	2022-08-24	2022-08-24	2022-08-24	49023	456	456	1951-03-01	7	12	8	11	13	6	0	24306	By MS/MS	By MS/MS	By MS/MS
Q9H3Z4	sp|Q9H3Z4|DNJC5_HUMAN	sp|Q9H3Z4|DNJC5_HUMAN	2	2	2	sp|Q9H3Z4|DNJC5_HUMAN DnaJ homolog subfamily C member 5 OS=Homo sapiens OX=9606 GN=DNAJC5 PE=1 SV=1	DnaJ homolog subfamily C member 5	DNAJC5	Homo sapiens	1	2	2	2	1	2	1	1	1	1	1	2	1	1	1	1	1	2	1	1	1	1	2022-06-14	2022-06-14	2022-06-14	22149	198	198	2027-03-01	2	3	1	2	1	2	0	24284	By MS/MS	By MS/MS	By MS/MS
Q13148	sp|Q13148|TADBP_HUMAN	sp|Q13148|TADBP_HUMAN	2	2	2	sp|Q13148|TADBP_HUMAN TAR DNA-binding protein 43 OS=Homo sapiens OX=9606 GN=TARDBP PE=1 SV=1	TAR DNA-binding protein 43	TARDBP	Homo sapiens	1	2	2	2	1	1	2	2	2	0	1	1	2	2	2	0	1	1	2	2	2	0	2022-07-08	2022-07-08	2022-07-08	44739	414	414	2027-03-01	1	2	3	3	2		0.0041623	24228	By MS/MS	By MS/MS	By matching
Q35914	sp|Q35914|ATP8_PIG	sp|Q35914|ATP8_PIG	1	1	1	sp|Q35914|ATP8_PIG ATP synthase protein 8 OS=Sus scrofa OX=9823 GN=MT-ATP8 PE=1 SV=2	ATP synthase protein 8	MT-ATP8	Sus scrofa	1	1	1	1	1	1	1	1	1	1	1	1	1	1	1	1	1	1	1	1	1	1	2022-09-23	2022-09-23	2022-09-23	79474	67	67	1946-03-01	2	2	3	2	2	2	0	24134	By MS/MS	By MS/MS	By MS/MS
Q96K30	sp|Q96K30|RITA1_HUMAN	sp|Q96K30|RITA1_HUMAN	1	1	1	sp|Q96K30|RITA1_HUMAN RBPJ-interacting and tubulin-associated protein 1 OS=Homo sapiens OX=9606 GN=RITA1 PE=1 SV=1	RBPJ-interacting and tubulin-associated protein 1	RITA1	Homo sapiens	1	1	1	1	0	1	1	1	0	0	0	1	1	1	0	0	0	1	1	1	0	0	2022-04-07	2022-04-07	2022-04-07	28619	269	269	1975-02-01		2	1	1			0.004158	24104		By MS/MS	By matching
O43852	sp|O43852|CALU_HUMAN	sp|O43852|CALU_HUMAN	8	8	8	sp|O43852|CALU_HUMAN Calumenin OS=Homo sapiens OX=9606 GN=CALU PE=1 SV=2	Calumenin	CALU	Homo sapiens	1	8	8	8	6	7	7	7	7	6	6	7	7	7	7	6	6	7	7	7	7	6	36.2	36.2	36.2	37106	315	315	1942-03-01	10	11	11	12	9	9	0	24092	By MS/MS	By MS/MS	By MS/MS
Q15691	sp|Q15691|MARE1_HUMAN	sp|Q15691|MARE1_HUMAN	2	1	1	sp|Q15691|MARE1_HUMAN Microtubule-associated protein RP/EB family member 1 OS=Homo sapiens OX=9606 GN=MAPRE1 PE=1 SV=3	Microtubule-associated protein RP/EB family member 1	MAPRE1	Homo sapiens	1	2	1	1	1	1	1	1	1	0	0	1	1	1	1	0	0	1	1	1	1	0	2022-03-09	6	6	29999	268	268	2022-06-03		1	1	2	1		0.0041537	24046	By matching	By MS/MS	By matching
P42167	sp|P42167|LAP2B_HUMAN;sp|P42166|LAP2A_HUMAN	sp|P42167|LAP2B_HUMAN;sp|P42166|LAP2A_HUMAN	5;4	5;4	5;4	sp|P42167|LAP2B_HUMAN Lamina-associated polypeptide 2, isoforms beta/gamma OS=Homo sapiens OX=9606 GN=TMPO PE=1 SV=2;sp|P42166|LAP2A_HUMAN Lamina-associated polypeptide 2, isoform alpha OS=Homo sapiens OX=9606 GN=TMPO PE=1 SV=2	Lamina-associated polypeptide 2, isoforms beta/gamma	TMPO	Homo sapiens	2	5	5	5	5	5	5	5	5	5	5	5	5	5	5	5	5	5	5	5	5	5	2022-05-16	2022-05-16	2022-05-16	50.67	454	454;694	1952-03-01	8	11	8	9	8	10	0	24006	By MS/MS	By MS/MS	By MS/MS
Q9HCH0	REV__sp|Q9HCH0|NCK5L_HUMAN	REV__sp|Q9HCH0|NCK5L_HUMAN	1	1	1	sp|Q9HCH0|NCK5L_HUMAN Nck-associated protein 5-like OS=Homo sapiens OX=9606 GN=NCKAP5L PE=1 SV=3	Nck-associated protein 5-like	NCKAP5L	Homo sapiens	1	1	1	1	1	1	1	1	1	1	1	1	1	1	1	1	1	1	1	1	1	1	0	0	0	139.43	1334	1334	1994-02-01	5	4	2	2	1	3	0.0051921	24002	By MS/MS	By MS/MS	By MS/MS
P04350	sp|P04350|TBB4A_HUMAN	sp|P04350|TBB4A_HUMAN	19	4	3	sp|P04350|TBB4A_HUMAN Tubulin beta-4A chain OS=Homo sapiens OX=9606 GN=TUBB4A PE=1 SV=2	Tubulin beta-4A chain	TUBB4A	Homo sapiens	1	19	4	3	18	19	16	17	17	16	3	4	3	3	4	2	2	3	2	2	3	1	62.2	2022-02-14	2022-01-10	49585	444	444	2022-03-03	7	7	5	7	8	3	0	23996	By MS/MS	By MS/MS	By MS/MS
A6NDG6	sp|A6NDG6|PGP_HUMAN	sp|A6NDG6|PGP_HUMAN	1	1	1	sp|A6NDG6|PGP_HUMAN Glycerol-3-phosphate phosphatase OS=Homo sapiens OX=9606 GN=PGP PE=1 SV=1	Glycerol-3-phosphate phosphatase	PGP	Homo sapiens	1	1	1	1	0	1	1	1	1	0	0	1	1	1	1	0	0	1	1	1	1	0	5	5	5	34006	321	321	1943-03-01		2	2	1	2		0.0051867	23987		By MS/MS	By MS/MS
Q9Y3D6	sp|Q9Y3D6|FIS1_HUMAN	sp|Q9Y3D6|FIS1_HUMAN	1	1	1	sp|Q9Y3D6|FIS1_HUMAN Mitochondrial fission 1 protein OS=Homo sapiens OX=9606 GN=FIS1 PE=1 SV=2	Mitochondrial fission 1 protein	FIS1	Homo sapiens	1	1	1	1	1	0	1	1	1	1	1	0	1	1	1	1	1	0	1	1	1	1	2022-06-08	2022-06-08	2022-06-08	16937	152	152	1973-03-01	2		3	2	2	2	0	23877	By MS/MS		By MS/MS
P26583	sp|P26583|HMGB2_HUMAN;sp|P17741|HMGB2_PIG	sp|P26583|HMGB2_HUMAN;sp|P17741|HMGB2_PIG	2;2	1;1	1;1	sp|P26583|HMGB2_HUMAN High mobility group protein B2 OS=Homo sapiens OX=9606 GN=HMGB2 PE=1 SV=2;sp|P17741|HMGB2_PIG High mobility group protein B2 OS=Sus scrofa OX=9823 GN=HMGB2 PE=1 SV=2	High mobility group protein B2	HMGB2	Homo sapiens	2	2	1	1	2	1	2	2	2	2	1	1	1	1	1	1	1	1	1	1	1	1	12	2022-02-06	2022-02-06	24033	209	209;210	2022-05-03	1	2	1	1	2	1	0.0051813	23852	By matching	By MS/MS	By matching
Q9GMB0	sp|Q9GMB0|RPN1_PIG;sp|P04843|RPN1_HUMAN	sp|Q9GMB0|RPN1_PIG;sp|P04843|RPN1_HUMAN	8;4	8;4	8;4	sp|Q9GMB0|RPN1_PIG Dolichyl-diphosphooligosaccharide--protein glycosyltransferase subunit 1 OS=Sus scrofa OX=9823 GN=RPN1 PE=1 SV=1;sp|P04843|RPN1_HUMAN Dolichyl-diphosphooligosaccharide--protein glycosyltransferase subunit 1 OS=Homo sapiens OX=9606 GN=RPN	Dolichyl-diphosphooligosaccharide--protein glycosyltransferase subunit 1	RPN1	Sus scrofa	2	8	8	8	6	5	8	6	7	6	6	5	8	6	7	6	6	5	8	6	7	6	2022-06-18	2022-06-18	2022-06-18	68694	608	608;607	1962-03-01	8	6	12	8	10	9	0	23804	By MS/MS	By MS/MS	By MS/MS
Q13151	sp|Q13151|ROA0_HUMAN	sp|Q13151|ROA0_HUMAN	1	1	1	sp|Q13151|ROA0_HUMAN Heterogeneous nuclear ribonucleoprotein A0 OS=Homo sapiens OX=9606 GN=HNRNPA0 PE=1 SV=1	Heterogeneous nuclear ribonucleoprotein A0	HNRNPA0	Homo sapiens	1	1	1	1	0	1	0	0	1	0	0	1	0	0	1	0	0	1	0	0	1	0	2022-02-05	2022-02-05	2022-02-05	30.84	305	305	2022-05-03		1			1		0.0051706	23789		By MS/MS
Q3I5G7	sp|Q3I5G7|SYUA_PIG	sp|Q3I5G7|SYUA_PIG	2	1	1	sp|Q3I5G7|SYUA_PIG Alpha-synuclein OS=Sus scrofa OX=9823 GN=SNCA PE=2 SV=1	Alpha-synuclein	SNCA	Sus scrofa	1	2	1	1	2	1	1	1	1	1	1	0	0	0	0	0	1	0	0	0	0	0	2022-07-15	2022-04-11	2022-04-11	14.52	140	140	1	2						0.005176	23789	By MS/MS	By matching	By matching
Q9Y230	sp|Q9Y230|RUVB2_HUMAN	sp|Q9Y230|RUVB2_HUMAN	2	2	2	sp|Q9Y230|RUVB2_HUMAN RuvB-like 2 OS=Homo sapiens OX=9606 GN=RUVBL2 PE=1 SV=3	RuvB-like 2	RUVBL2	Homo sapiens	1	2	2	2	1	1	1	1	2	2	1	1	1	1	2	2	1	1	1	1	2	2	2022-08-04	2022-08-04	2022-08-04	51156	463	463	1969-03-01	1	3	2	2	3	2	0.0051653	23787	By MS/MS	By MS/MS	By MS/MS
Q7Z3E2	sp|Q7Z3E2|CC186_HUMAN	sp|Q7Z3E2|CC186_HUMAN	1	1	1	sp|Q7Z3E2|CC186_HUMAN Coiled-coil domain-containing protein 186 OS=Homo sapiens OX=9606 GN=CCDC186 PE=1 SV=2	Coiled-coil domain-containing protein 186	CCDC186	Homo sapiens	1	1	1	1	0	0	0	1	1	1	0	0	0	1	1	1	0	0	0	1	1	1	0.9	0.9	0.9	103.69	898	898	5				1	2	1	0.00516	23784
P46783	sp|P46783|RS10_HUMAN;sp|Q9NQ39|RS10L_HUMAN	sp|P46783|RS10_HUMAN;sp|Q9NQ39|RS10L_HUMAN	1;1	1;1	1;1	sp|P46783|RS10_HUMAN 40S ribosomal protein S10 OS=Homo sapiens OX=9606 GN=RPS10 PE=1 SV=1;sp|Q9NQ39|RS10L_HUMAN Putative 40S ribosomal protein S10-like OS=Homo sapiens OX=9606 GN=RPS10P5 PE=5 SV=1	40S ribosomal protein S10	RPS10	Homo sapiens	2	1	1	1	1	1	1	1	1	1	1	1	1	1	1	1	1	1	1	1	1	1	2022-05-08	2022-05-08	2022-05-08	18898	165	165;176	2022-05-03	2	2	2	2	2	2	0	23757	By MS/MS	By MS/MS	By MS/MS
Q9Y6N5	sp|Q9Y6N5|SQOR_HUMAN	sp|Q9Y6N5|SQOR_HUMAN	5	5	5	sp|Q9Y6N5|SQOR_HUMAN Sulfide:quinone oxidoreductase, mitochondrial OS=Homo sapiens OX=9606 GN=SQOR PE=1 SV=1	Sulfide:quinone oxidoreductase, mitochondrial	SQOR	Homo sapiens	1	5	5	5	4	4	1	4	3	4	4	4	1	4	3	4	4	4	1	4	3	4	2022-04-16	2022-04-16	2022-04-16	49.96	450	450	1946-03-01	8	9	2	8	6	8	0	23711	By MS/MS	By MS/MS	By MS/MS
O95232	sp|O95232|LC7L3_HUMAN	sp|O95232|LC7L3_HUMAN	1	1	1	sp|O95232|LC7L3_HUMAN Luc7-like protein 3 OS=Homo sapiens OX=9606 GN=LUC7L3 PE=1 SV=2	Luc7-like protein 3	LUC7L3	Homo sapiens	1	1	1	1	1	0	1	1	1	0	1	0	1	1	1	0	1	0	1	1	1	0	2022-07-03	2022-07-03	2022-07-03	51466	432	432	1933-03-01	1		2	2	1		0.005144	23598	By matching		By MS/MS
Q03013	sp|Q03013|GSTM4_HUMAN;sp|P09488|GSTM1_HUMAN;sp|P46439|GSTM5_HUMAN;sp|P28161|GSTM2_HUMAN	sp|Q03013|GSTM4_HUMAN;sp|P09488|GSTM1_HUMAN;sp|P46439|GSTM5_HUMAN;sp|P28161|GSTM2_HUMAN	2;2;1;1	2;2;1;1	2;2;1;1	sp|Q03013|GSTM4_HUMAN Glutathione S-transferase Mu 4 OS=Homo sapiens OX=9606 GN=GSTM4 PE=1 SV=3;sp|P09488|GSTM1_HUMAN Glutathione S-transferase Mu 1 OS=Homo sapiens OX=9606 GN=GSTM1 PE=1 SV=3;sp|P46439|GSTM5_HUMAN Glutathione S-transferase Mu 5 OS=Homo sap	Glutathione S-transferase Mu 4	GSTM4	Homo sapiens	4	2	2	2	2	1	2	2	2	2	2	1	2	2	2	2	2	1	2	2	2	2	2022-08-13	2022-08-13	2022-08-13	25561	218	218;218;218;218	1978-03-01	3	2	3	2	4	4	0	23585	By MS/MS	By matching	By MS/MS
P54920	sp|P54920|SNAA_HUMAN	sp|P54920|SNAA_HUMAN	8	8	6	sp|P54920|SNAA_HUMAN Alpha-soluble NSF attachment protein OS=Homo sapiens OX=9606 GN=NAPA PE=1 SV=3	Alpha-soluble NSF attachment protein	NAPA	Homo sapiens	1	8	8	6	5	8	6	5	7	5	5	8	6	5	7	5	4	6	4	4	5	4	34.6	34.6	2022-08-26	33232	295	295	1944-03-01	8	15	9	9	14	7	0	23538	By MS/MS	By MS/MS	By MS/MS
Q92598	sp|Q92598|HS105_HUMAN	sp|Q92598|HS105_HUMAN	7	6	6	sp|Q92598|HS105_HUMAN Heat shock protein 105 kDa OS=Homo sapiens OX=9606 GN=HSPH1 PE=1 SV=1	Heat shock protein 105 kDa	HSPH1	Homo sapiens	1	7	6	6	6	4	6	6	7	5	5	3	5	5	6	4	5	3	5	5	6	4	2022-02-11	2022-06-09	2022-06-09	96864	858	858	1958-03-01	8	4	8	8	8	7	0	23536	By MS/MS	By MS/MS	By MS/MS
P28072	sp|P28072|PSB6_HUMAN	sp|P28072|PSB6_HUMAN	2	2	2	sp|P28072|PSB6_HUMAN Proteasome subunit beta type-6 OS=Homo sapiens OX=9606 GN=PSMB6 PE=1 SV=4	Proteasome subunit beta type-6	PSMB6	Homo sapiens	1	2	2	2	2	2	2	2	2	2	2	2	2	2	2	2	2	2	2	2	2	2	2022-08-08	2022-08-08	2022-08-08	25357	239	239	1947-03-01	3	4	2	2	2	4	0.0051387	23524	By MS/MS	By MS/MS	By MS/MS
O43181	sp|O43181|NDUS4_HUMAN	sp|O43181|NDUS4_HUMAN	1	1	1	sp|O43181|NDUS4_HUMAN NADH dehydrogenase [ubiquinone] iron-sulfur protein 4, mitochondrial OS=Homo sapiens OX=9606 GN=NDUFS4 PE=1 SV=1	NADH dehydrogenase [ubiquinone] iron-sulfur protein 4, mitochondrial	NDUFS4	Homo sapiens	1	1	1	1	1	1	1	1	1	1	1	1	1	1	1	1	1	1	1	1	1	1	2022-06-08	2022-06-08	2022-06-08	20108	175	175	1969-03-01	3	2	3	1	3	4	0.0051335	23506	By MS/MS	By MS/MS	By MS/MS
P11234	sp|P11234|RALB_HUMAN	sp|P11234|RALB_HUMAN	1	1	1	sp|P11234|RALB_HUMAN Ras-related protein Ral-B OS=Homo sapiens OX=9606 GN=RALB PE=1 SV=1	Ras-related protein Ral-B	RALB	Homo sapiens	1	1	1	1	1	1	1	1	1	1	1	1	1	1	1	1	1	1	1	1	1	1	2022-08-06	2022-08-06	2022-08-06	23408	206	206	1945-03-01	3	1	1	2	2	2	0.0051282	23504	By MS/MS	By matching	By MS/MS
P46405	sp|P46405|RS12_PIG;sp|P25398|RS12_HUMAN	sp|P46405|RS12_PIG;sp|P25398|RS12_HUMAN	1;1	1;1	1;1	sp|P46405|RS12_PIG 40S ribosomal protein S12 OS=Sus scrofa OX=9823 GN=RPS12 PE=1 SV=2;sp|P25398|RS12_HUMAN 40S ribosomal protein S12 OS=Homo sapiens OX=9606 GN=RPS12 PE=1 SV=3	40S ribosomal protein S12	RPS12	Sus scrofa	2	1	1	1	1	1	1	1	1	0	1	1	1	1	1	0	1	1	1	1	1	0	2022-04-11	2022-04-11	2022-04-11	14515	132	132;132	1986-02-01	2	1	1	2	1		0.005123	23483	By MS/MS	By matching	By MS/MS
A5GFS8	sp|A5GFS8|VAPB_PIG;sp|O95292|VAPB_HUMAN	sp|A5GFS8|VAPB_PIG;sp|O95292|VAPB_HUMAN	3;2	3;2	2;1	sp|A5GFS8|VAPB_PIG Vesicle-associated membrane protein-associated protein B OS=Sus scrofa OX=9823 GN=VAPB PE=3 SV=1;sp|O95292|VAPB_HUMAN Vesicle-associated membrane protein-associated protein B/C OS=Homo sapiens OX=9606 GN=VAPB PE=1 SV=3	Vesicle-associated membrane protein-associated protein B	VAPB	Sus scrofa	2	3	3	2	2	1	2	2	2	2	2	1	2	2	2	2	1	1	1	1	1	1	16	16	2022-01-11	27053	243	243;243	1965-03-01	3	2	4	4	4	3	0	23465	By MS/MS	By MS/MS	By MS/MS
Q86Y82	sp|Q86Y82|STX12_HUMAN	sp|Q86Y82|STX12_HUMAN	1	1	1	sp|Q86Y82|STX12_HUMAN Syntaxin-12 OS=Homo sapiens OX=9606 GN=STX12 PE=1 SV=1	Syntaxin-12	STX12	Homo sapiens	1	1	1	1	1	1	1	1	1	1	1	1	1	1	1	1	1	1	1	1	1	1	2022-01-05	2022-01-05	2022-01-05	31642	276	276	1956-03-01	1	2	1	2	2	1	0	23381	By MS/MS	By MS/MS	By MS/MS
P07910	sp|P07910|HNRPC_HUMAN;sp|P0DMR1|HNRC4_HUMAN;sp|O60812|HNRC1_HUMAN;sp|B7ZW38|HNRC3_HUMAN;sp|B2RXH8|HNRC2_HUMAN	sp|P07910|HNRPC_HUMAN;sp|P0DMR1|HNRC4_HUMAN;sp|O60812|HNRC1_HUMAN;sp|B7ZW38|HNRC3_HUMAN;sp|B2RXH8|HNRC2_HUMAN	2;1;1;1;1	2;1;1;1;1	2;1;1;1;1	sp|P07910|HNRPC_HUMAN Heterogeneous nuclear ribonucleoproteins C1/C2 OS=Homo sapiens OX=9606 GN=HNRNPC PE=1 SV=4;sp|P0DMR1|HNRC4_HUMAN Heterogeneous nuclear ribonucleoprotein C-like 4 OS=Homo sapiens OX=9606 GN=HNRNPCL4 PE=3 SV=1;sp|O60812|HNRC1_HUMAN Hete	Heterogeneous nuclear ribonucleoproteins C1/C2	HNRNPC	Homo sapiens	5	2	2	2	0	1	1	1	2	0	0	1	1	1	2	0	0	1	1	1	2	0	2022-02-09	2022-02-09	2022-02-09	33.67	306	306;293;293;293;293	1988-03-01		2	1	1	4		0.0051073	23336		By matching	By matching
Q9NZ01	sp|Q9NZ01|TECR_HUMAN	sp|Q9NZ01|TECR_HUMAN	1	1	1	sp|Q9NZ01|TECR_HUMAN Very-long-chain enoyl-CoA reductase OS=Homo sapiens OX=9606 GN=TECR PE=1 SV=1	Very-long-chain enoyl-CoA reductase	TECR	Homo sapiens	1	1	1	1	1	0	1	1	1	1	1	0	1	1	1	1	1	0	1	1	1	1	2022-02-03	2022-02-03	2022-02-03	36034	308	308	1978-03-01	2		2	1	2	2	0.005102	23302	By MS/MS		By MS/MS
P31323	sp|P31323|KAP3_HUMAN	sp|P31323|KAP3_HUMAN	2	1	1	sp|P31323|KAP3_HUMAN cAMP-dependent protein kinase type II-beta regulatory subunit OS=Homo sapiens OX=9606 GN=PRKAR2B PE=1 SV=3	cAMP-dependent protein kinase type II-beta regulatory subunit	PRKAR2B	Homo sapiens	1	2	1	1	1	1	0	0	1	0	0	0	0	0	1	0	0	0	0	0	1	0	2022-04-08	2022-08-04	2022-08-04	46302	418	418	5					1		0.0050968	23282	By matching	By matching
O60493	sp|O60493|SNX3_HUMAN	sp|O60493|SNX3_HUMAN	1	1	1	sp|O60493|SNX3_HUMAN Sorting nexin-3 OS=Homo sapiens OX=9606 GN=SNX3 PE=1 SV=3	Sorting nexin-3	SNX3	Homo sapiens	1	1	1	1	1	1	1	1	1	0	1	1	1	1	1	0	1	1	1	1	1	0	2022-06-08	2022-06-08	2022-06-08	18762	162	162	1986-02-01	2	1	1	2	1		0.0050916	23179	By MS/MS	By MS/MS	By MS/MS
Q96HN2	sp|Q96HN2|SAHH3_HUMAN;sp|O43865|SAHH2_HUMAN	sp|Q96HN2|SAHH3_HUMAN;sp|O43865|SAHH2_HUMAN	6;4	6;4	6;4	sp|Q96HN2|SAHH3_HUMAN Adenosylhomocysteinase 3 OS=Homo sapiens OX=9606 GN=AHCYL2 PE=1 SV=1;sp|O43865|SAHH2_HUMAN S-adenosylhomocysteine hydrolase-like protein 1 OS=Homo sapiens OX=9606 GN=AHCYL1 PE=1 SV=2	Adenosylhomocysteinase 3	AHCYL2	Homo sapiens	2	6	6	6	4	4	4	4	6	4	4	4	4	4	6	4	4	4	4	4	6	4	2022-06-12	2022-06-12	2022-06-12	66.72	611	611;530	1951-03-01	8	8	6	6	10	7	0	23178	By MS/MS	By MS/MS	By MS/MS
O75746	sp|O75746|CMC1_HUMAN	sp|O75746|CMC1_HUMAN	7	7	6	sp|O75746|CMC1_HUMAN Calcium-binding mitochondrial carrier protein Aralar1 OS=Homo sapiens OX=9606 GN=SLC25A12 PE=1 SV=2	Calcium-binding mitochondrial carrier protein Aralar1	SLC25A12	Homo sapiens	1	7	7	6	5	5	7	6	5	3	5	5	7	6	5	3	4	4	6	5	4	3	2022-02-16	2022-02-16	2022-05-14	74761	678	678	1945-03-01	6	8	11	9	7	6	0	23173	By MS/MS	By MS/MS	By MS/MS
P46776	sp|P46776|RL27A_HUMAN	sp|P46776|RL27A_HUMAN	1	1	1	sp|P46776|RL27A_HUMAN 60S ribosomal protein L27a OS=Homo sapiens OX=9606 GN=RPL27A PE=1 SV=2	60S ribosomal protein L27a	RPL27A	Homo sapiens	1	1	1	1	1	1	1	1	1	1	1	1	1	1	1	1	1	1	1	1	1	1	2022-01-08	2022-01-08	2022-01-08	16561	148	148	1973-03-01	1	2	2	2	2	2	0.0050865	23164	By matching	By MS/MS	By MS/MS
P05198	sp|P05198|IF2A_HUMAN	sp|P05198|IF2A_HUMAN	1	1	1	sp|P05198|IF2A_HUMAN Eukaryotic translation initiation factor 2 subunit 1 OS=Homo sapiens OX=9606 GN=EIF2S1 PE=1 SV=3	Eukaryotic translation initiation factor 2 subunit 1	EIF2S1	Homo sapiens	1	1	1	1	1	1	1	1	1	0	1	1	1	1	1	0	1	1	1	1	1	0	2022-08-03	2022-08-03	2022-08-03	36112	315	315	1988-02-01	2	2	1	1	2		0.0050813	23118	By MS/MS	By MS/MS	By MS/MS
Q9Y6M9	sp|Q9Y6M9|NDUB9_HUMAN	sp|Q9Y6M9|NDUB9_HUMAN	1	1	1	sp|Q9Y6M9|NDUB9_HUMAN NADH dehydrogenase [ubiquinone] 1 beta subcomplex subunit 9 OS=Homo sapiens OX=9606 GN=NDUFB9 PE=1 SV=3	NADH dehydrogenase [ubiquinone] 1 beta subcomplex subunit 9	NDUFB9	Homo sapiens	1	1	1	1	1	1	1	1	1	1	1	1	1	1	1	1	1	1	1	1	1	1	2022-08-07	2022-08-07	2022-08-07	21831	179	179	2022-05-03	2	2	1	1	2	2	0.005071	23103	By MS/MS	By matching	By MS/MS
P24752	sp|P24752|THIL_HUMAN	sp|P24752|THIL_HUMAN	2	2	2	sp|P24752|THIL_HUMAN Acetyl-CoA acetyltransferase, mitochondrial OS=Homo sapiens OX=9606 GN=ACAT1 PE=1 SV=1	Acetyl-CoA acetyltransferase, mitochondrial	ACAT1	Homo sapiens	1	2	2	2	2	2	2	2	2	2	2	2	2	2	2	2	2	2	2	2	2	2	2022-03-07	2022-03-07	2022-03-07	45199	427	427	1959-03-01	2	4	2	3	3	3	0	23072	By MS/MS	By MS/MS	By matching
Q9H3Q1	sp|Q9H3Q1|BORG4_HUMAN	sp|Q9H3Q1|BORG4_HUMAN	1	1	1	sp|Q9H3Q1|BORG4_HUMAN Cdc42 effector protein 4 OS=Homo sapiens OX=9606 GN=CDC42EP4 PE=1 SV=1	Cdc42 effector protein 4	CDC42EP4	Homo sapiens	1	1	1	1	1	1	1	1	1	0	1	1	1	1	1	0	1	1	1	1	1	0	2022-09-03	2022-09-03	2022-09-03	37979	356	356	1988-02-01	2	1	2	2	1		0.0050659	23065	By matching	By matching	By MS/MS
P12309	sp|P12309|GLRX1_PIG	sp|P12309|GLRX1_PIG	1	1	1	sp|P12309|GLRX1_PIG Glutaredoxin-1 OS=Sus scrofa OX=9823 GN=GLRX PE=1 SV=2	Glutaredoxin-1	GLRX	Sus scrofa	1	1	1	1	1	0	1	1	0	1	1	0	1	1	0	1	1	0	1	1	0	1	2022-04-10	2022-04-10	2022-04-10	11828	106	106	2017-03-01	2		1	2		1	0.0050607	23034	By MS/MS		By matching
P55931	sp|P55931|ETFD_PIG	sp|P55931|ETFD_PIG	1	1	1	sp|P55931|ETFD_PIG Electron transfer flavoprotein-ubiquinone oxidoreductase, mitochondrial OS=Sus scrofa OX=9823 GN=ETFDH PE=1 SV=2	Electron transfer flavoprotein-ubiquinone oxidoreductase, mitochondrial	ETFDH	Sus scrofa	1	1	1	1	1	1	1	1	0	0	1	1	1	1	0	0	1	1	1	1	0	0	2022-01-03	2022-01-03	2022-01-03	68632	617	617	1957-02-01	2	1	2	2			0.0050556	22952	By MS/MS	By MS/MS	By MS/MS
Q06830	sp|Q06830|PRDX1_HUMAN	sp|Q06830|PRDX1_HUMAN	4	3	3	sp|Q06830|PRDX1_HUMAN Peroxiredoxin-1 OS=Homo sapiens OX=9606 GN=PRDX1 PE=1 SV=1	Peroxiredoxin-1	PRDX1	Homo sapiens	1	4	3	3	4	3	4	4	3	2	3	2	3	3	2	1	3	2	3	3	2	1	2022-06-26	2022-01-21	2022-01-21	2022-11-22	199	199	2016-03-01	7	5	6	5	5	3	0	22895	By MS/MS	By MS/MS	By MS/MS
Q16658	sp|Q16658|FSCN1_HUMAN	sp|Q16658|FSCN1_HUMAN	6	6	6	sp|Q16658|FSCN1_HUMAN Fascin OS=Homo sapiens OX=9606 GN=FSCN1 PE=1 SV=3	Fascin	FSCN1	Homo sapiens	1	6	6	6	5	5	6	6	5	5	5	5	6	6	5	5	5	5	6	6	5	5	2022-08-17	2022-08-17	2022-08-17	54529	493	493	1959-03-01	6	9	9	9	7	9	0	22892	By MS/MS	By MS/MS	By MS/MS
Q9BYP7	sp|Q9BYP7|WNK3_HUMAN	sp|Q9BYP7|WNK3_HUMAN	1	1	1	sp|Q9BYP7|WNK3_HUMAN Serine/threonine-protein kinase WNK3 OS=Homo sapiens OX=9606 GN=WNK3 PE=1 SV=3	Serine/threonine-protein kinase WNK3	WNK3	Homo sapiens	1	1	1	1	1	1	1	1	1	1	1	1	1	1	1	1	1	1	1	1	1	1	0.8	0.8	0.8	198.41	1800	1800	2022-05-03	2	2	2	2	2	2	0.0050505	22829	By MS/MS	By MS/MS	By MS/MS
Q9Y490	sp|Q9Y490|TLN1_HUMAN	sp|Q9Y490|TLN1_HUMAN	3	2	2	sp|Q9Y490|TLN1_HUMAN Talin-1 OS=Homo sapiens OX=9606 GN=TLN1 PE=1 SV=3	Talin-1	TLN1	Homo sapiens	1	3	2	2	3	2	2	2	2	1	2	1	1	1	1	1	2	1	1	1	1	1	2022-05-01	1	1	269.76	2541	2541	1988-02-01	3	1	1	1	1	1	0.0050454	22748	By MS/MS	By matching	By matching
Q7L2H7	sp|Q7L2H7|EIF3M_HUMAN	sp|Q7L2H7|EIF3M_HUMAN	1	1	1	sp|Q7L2H7|EIF3M_HUMAN Eukaryotic translation initiation factor 3 subunit M OS=Homo sapiens OX=9606 GN=EIF3M PE=1 SV=1	Eukaryotic translation initiation factor 3 subunit M	EIF3M	Homo sapiens	1	1	1	1	0	0	1	1	1	0	0	0	1	1	1	0	0	0	1	1	1	0	2022-05-04	2022-05-04	2022-05-04	42502	374	374	4			2	1	2		0.0050403	22695			By MS/MS
Q1KMD3	sp|Q1KMD3|HNRL2_HUMAN	sp|Q1KMD3|HNRL2_HUMAN	1	1	1	sp|Q1KMD3|HNRL2_HUMAN Heterogeneous nuclear ribonucleoprotein U-like protein 2 OS=Homo sapiens OX=9606 GN=HNRNPUL2 PE=1 SV=1	Heterogeneous nuclear ribonucleoprotein U-like protein 2	HNRNPUL2	Homo sapiens	1	1	1	1	0	0	1	1	1	0	0	0	1	1	1	0	0	0	1	1	1	0	2	2	2	85104	747	747	4			2	2	2		0.0050352	22679			By matching
P12532	sp|P12532|KCRU_HUMAN;sp|P17540|KCRS_HUMAN	sp|P12532|KCRU_HUMAN	13;3	1;0	1;0	sp|P12532|KCRU_HUMAN Creatine kinase U-type, mitochondrial OS=Homo sapiens OX=9606 GN=CKMT1A PE=1 SV=1	Creatine kinase U-type, mitochondrial	CKMT1A	Homo sapiens	2	13	1	1	13	12	12	11	12	9	1	1	1	1	1	1	1	1	1	1	1	1	41.5	2022-09-02	2022-09-02	47036	417	417;419	1967-03-01	2	2	5	2	5	2	0.0050302	22653	By MS/MS	By MS/MS	By MS/MS
P00918	sp|P00918|CAH2_HUMAN	sp|P00918|CAH2_HUMAN	1	1	1	sp|P00918|CAH2_HUMAN Carbonic anhydrase 2 OS=Homo sapiens OX=9606 GN=CA2 PE=1 SV=2	Carbonic anhydrase 2	CA2	Homo sapiens	1	1	1	1	1	1	1	1	1	1	1	1	1	1	1	1	1	1	1	1	1	1	5	5	5	29246	260	260	1945-03-01	4	4	3	4	3	4	0	22541	By MS/MS	By MS/MS	By MS/MS
Q13098	sp|Q13098|CSN1_HUMAN	sp|Q13098|CSN1_HUMAN	1	1	1	sp|Q13098|CSN1_HUMAN COP9 signalosome complex subunit 1 OS=Homo sapiens OX=9606 GN=GPS1 PE=1 SV=4	COP9 signalosome complex subunit 1	GPS1	Homo sapiens	1	1	1	1	1	1	0	0	0	0	1	1	0	0	0	0	1	1	0	0	0	0	2022-02-02	2022-02-02	2022-02-02	55536	491	491	2022-05-01	1	1					0.0050251	22449	By matching	By MS/MS
P11413	sp|P11413|G6PD_HUMAN	sp|P11413|G6PD_HUMAN	1	1	1	sp|P11413|G6PD_HUMAN Glucose-6-phosphate 1-dehydrogenase OS=Homo sapiens OX=9606 GN=G6PD PE=1 SV=4	Glucose-6-phosphate 1-dehydrogenase	G6PD	Homo sapiens	1	1	1	1	1	1	1	1	1	1	1	1	1	1	1	1	1	1	1	1	1	1	2022-01-02	2022-01-02	2022-01-02	59256	515	515	2022-05-03	2	2	1	1	2	2	0.005015	22329	By MS/MS	By matching	By MS/MS
Q8NB91	REV__sp|Q8NB91|FANCB_HUMAN	REV__sp|Q8NB91|FANCB_HUMAN	1	1	1	sp|Q8NB91|FANCB_HUMAN Fanconi anemia group B protein OS=Homo sapiens OX=9606 GN=FANCB PE=1 SV=1	Fanconi anemia group B protein	FANCB	Homo sapiens	1	1	1	1	1	1	1	1	1	1	1	1	1	1	1	1	1	1	1	1	1	1	0	0	0	97725	859	859	1954-03-01	2	1	3	3	3	1	0.0060181	22287	By MS/MS	By matching	By MS/MS
Q9XT00	sp|Q9XT00|DHB8_PIG;sp|Q92506|DHB8_HUMAN	sp|Q9XT00|DHB8_PIG;sp|Q92506|DHB8_HUMAN	1;1	1;1	1;1	sp|Q9XT00|DHB8_PIG Estradiol 17-beta-dehydrogenase 8 OS=Sus scrofa OX=9823 GN=HSD17B8 PE=3 SV=2;sp|Q92506|DHB8_HUMAN Estradiol 17-beta-dehydrogenase 8 OS=Homo sapiens OX=9606 GN=HSD17B8 PE=1 SV=2	Estradiol 17-beta-dehydrogenase 8	HSD17B8	Sus scrofa	2	1	1	1	1	1	1	0	1	0	1	1	1	0	1	0	1	1	1	0	1	0	2022-08-05	2022-08-05	2022-08-05	26621	259	259;261	2022-02-03	1	1	1		2		0.006012	22198	By matching	By MS/MS	By matching
Q4JHS0	sp|Q4JHS0|BID_PIG	sp|Q4JHS0|BID_PIG	1	1	1	sp|Q4JHS0|BID_PIG BH3-interacting domain death agonist OS=Sus scrofa OX=9823 GN=BID PE=1 SV=1	BH3-interacting domain death agonist	BID	Sus scrofa	1	1	1	1	1	1	1	1	1	1	1	1	1	1	1	1	1	1	1	1	1	1	2022-02-06	2022-02-06	2022-02-06	21569	192	192	1957-03-01	1	1	1	2	1	1	0.006006	22125	By matching	By matching	By MS/MS
P59998	sp|P59998|ARPC4_HUMAN	sp|P59998|ARPC4_HUMAN	1	1	1	sp|P59998|ARPC4_HUMAN Actin-related protein 2/3 complex subunit 4 OS=Homo sapiens OX=9606 GN=ARPC4 PE=1 SV=3	Actin-related protein 2/3 complex subunit 4	ARPC4	Homo sapiens	1	1	1	1	1	1	1	0	0	0	1	1	1	0	0	0	1	1	1	0	0	0	2022-03-11	2022-03-11	2022-03-11	19667	168	168	2	1	2	1				0.006	22024	By MS/MS	By MS/MS	By matching
Q92575	sp|Q92575|UBXN4_HUMAN	sp|Q92575|UBXN4_HUMAN	1	1	1	sp|Q92575|UBXN4_HUMAN UBX domain-containing protein 4 OS=Homo sapiens OX=9606 GN=UBXN4 PE=1 SV=2	UBX domain-containing protein 4	UBXN4	Homo sapiens	1	1	1	1	0	0	1	0	0	0	0	0	1	0	0	0	0	0	1	0	0	0	2022-01-04	2022-01-04	2022-01-04	56777	508	508	3			1				0.005994	21992			By MS/MS
Q6QAT0	sp|Q6QAT0|RL32_PIG;sp|P62910|RL32_HUMAN	sp|Q6QAT0|RL32_PIG;sp|P62910|RL32_HUMAN	1;1	1;1	1;1	sp|Q6QAT0|RL32_PIG 60S ribosomal protein L32 OS=Sus scrofa OX=9823 GN=RPL32 PE=1 SV=3;sp|P62910|RL32_HUMAN 60S ribosomal protein L32 OS=Homo sapiens OX=9606 GN=RPL32 PE=1 SV=2	60S ribosomal protein L32	RPL32	Sus scrofa	2	1	1	1	1	1	1	1	1	1	1	1	1	1	1	1	1	1	1	1	1	1	2022-06-09	2022-06-09	2022-06-09	15.86	135	135;135	1938-03-01	2	1	1	1	2	1	0.005988	21943	By MS/MS	By matching	By matching
O95861	sp|O95861|BPNT1_HUMAN	sp|O95861|BPNT1_HUMAN	1	1	1	sp|O95861|BPNT1_HUMAN 3(2),5-bisphosphate nucleotidase 1 OS=Homo sapiens OX=9606 GN=BPNT1 PE=1 SV=1	3(2),5-bisphosphate nucleotidase 1	BPNT1	Homo sapiens	1	1	1	1	1	1	1	1	1	1	1	1	1	1	1	1	1	1	1	1	1	1	2022-09-03	2022-09-03	2022-09-03	33392	308	308	1956-03-01	2	1	1	2	1	2	0.0059821	21931	By MS/MS	By MS/MS	By MS/MS
Q16795	sp|Q16795|NDUA9_HUMAN	sp|Q16795|NDUA9_HUMAN	1	1	1	sp|Q16795|NDUA9_HUMAN NADH dehydrogenase [ubiquinone] 1 alpha subcomplex subunit 9, mitochondrial OS=Homo sapiens OX=9606 GN=NDUFA9 PE=1 SV=2	NADH dehydrogenase [ubiquinone] 1 alpha subcomplex subunit 9, mitochondrial	NDUFA9	Homo sapiens	1	1	1	1	0	0	1	1	1	1	0	0	1	1	1	1	0	0	1	1	1	1	2022-07-02	2022-07-02	2022-07-02	42509	377	377	2029-04-01			2	2	2	1	0.0059761	21886			By matching
Q9UNZ2	sp|Q9UNZ2|NSF1C_HUMAN	sp|Q9UNZ2|NSF1C_HUMAN	6	6	6	sp|Q9UNZ2|NSF1C_HUMAN NSFL1 cofactor p47 OS=Homo sapiens OX=9606 GN=NSFL1C PE=1 SV=2	NSFL1 cofactor p47	NSFL1C	Homo sapiens	1	6	6	6	5	6	6	5	6	4	5	6	6	5	6	4	5	6	6	5	6	4	2022-01-21	2022-01-21	2022-01-21	40572	370	370	1946-03-01	7	11	8	9	11	6	0	21877	By MS/MS	By MS/MS	By MS/MS
Q6QAT1	sp|Q6QAT1|RS28_PIG;sp|P62857|RS28_HUMAN	sp|Q6QAT1|RS28_PIG;sp|P62857|RS28_HUMAN	1;1	1;1	1;1	sp|Q6QAT1|RS28_PIG 40S ribosomal protein S28 OS=Sus scrofa OX=9823 GN=RPS28 PE=1 SV=2;sp|P62857|RS28_HUMAN 40S ribosomal protein S28 OS=Homo sapiens OX=9606 GN=RPS28 PE=1 SV=1	40S ribosomal protein S28	RPS28	Sus scrofa	2	1	1	1	1	1	1	1	1	1	1	1	1	1	1	1	1	1	1	1	1	1	2022-04-17	2022-04-17	2022-04-17	78409	69	69;69	1945-03-01	2	2	2	1	2	2	0	21827	By MS/MS	By matching	By MS/MS
P00491	sp|P00491|PNPH_HUMAN	sp|P00491|PNPH_HUMAN	4	4	4	sp|P00491|PNPH_HUMAN Purine nucleoside phosphorylase OS=Homo sapiens OX=9606 GN=PNP PE=1 SV=2	Purine nucleoside phosphorylase	PNP	Homo sapiens	1	4	4	4	3	4	3	3	3	3	3	4	3	3	3	3	3	4	3	3	3	3	2022-06-16	2022-06-16	2022-06-16	32118	289	289	2022-06-03	8	9	4	4	4	5	0	21824	By MS/MS	By MS/MS	By MS/MS
Q01968	sp|Q01968|OCRL_HUMAN	sp|Q01968|OCRL_HUMAN	1	1	1	sp|Q01968|OCRL_HUMAN Inositol polyphosphate 5-phosphatase OCRL OS=Homo sapiens OX=9606 GN=OCRL PE=1 SV=3	Inositol polyphosphate 5-phosphatase OCRL	OCRL	Homo sapiens	1	1	1	1	1	0	1	1	0	1	1	0	1	1	0	1	1	0	1	1	0	1	2022-03-01	2022-03-01	2022-03-01	104.2	901	901	2022-05-03	1		1	1		1	0.0059701	21819	By matching		By MS/MS
P20305	REV__sp|P20305|GELS_PIG	REV__sp|P20305|GELS_PIG	1	1	1	sp|P20305|GELS_PIG Gelsolin (Fragment) OS=Sus scrofa OX=9823 GN=GSN PE=1 SV=1	Gelsolin (Fragment)	GSN	Sus scrofa	1	1	1	1	1	1	1	1	1	1	1	1	1	1	1	1	1	1	1	1	1	1	0	0	0	84774	772	772	1943-03-01	3	1	3	3	2	2	0.0069583	21776	By MS/MS	By MS/MS	By MS/MS
Q99584	sp|Q99584|S10AD_HUMAN	sp|Q99584|S10AD_HUMAN	1	1	1	sp|Q99584|S10AD_HUMAN Protein S100-A13 OS=Homo sapiens OX=9606 GN=S100A13 PE=1 SV=1	Protein S100-A13	S100A13	Homo sapiens	1	1	1	1	1	0	0	0	0	0	1	0	0	0	0	0	1	0	0	0	0	0	2022-02-11	2022-02-11	2022-02-11	11471	98	98	1	1						0.0069513	21772	By MS/MS
Q9UNS2	sp|Q9UNS2|CSN3_HUMAN	sp|Q9UNS2|CSN3_HUMAN	2	2	2	sp|Q9UNS2|CSN3_HUMAN COP9 signalosome complex subunit 3 OS=Homo sapiens OX=9606 GN=COPS3 PE=1 SV=3	COP9 signalosome complex subunit 3	COPS3	Homo sapiens	1	2	2	2	0	1	1	0	0	0	0	1	1	0	0	0	0	1	1	0	0	0	2022-06-07	2022-06-07	2022-06-07	47873	423	423	2022-05-02		1	1				0.0069444	21744		By MS/MS	By MS/MS
O43143	sp|O43143|DHX15_HUMAN	sp|O43143|DHX15_HUMAN	1	1	1	sp|O43143|DHX15_HUMAN Pre-mRNA-splicing factor ATP-dependent RNA helicase DHX15 OS=Homo sapiens OX=9606 GN=DHX15 PE=1 SV=2	Pre-mRNA-splicing factor ATP-dependent RNA helicase DHX15	DHX15	Homo sapiens	1	1	1	1	0	0	1	1	1	0	0	0	1	1	1	0	0	0	1	1	1	0	2022-06-01	2022-06-01	2022-06-01	90932	795	795	2022-08-03			2	2	1		0.0069376	21733			By MS/MS
Q6QAP7	sp|Q6QAP7|RS17_PIG;sp|P08708|RS17_HUMAN	sp|Q6QAP7|RS17_PIG;sp|P08708|RS17_HUMAN	2;2	2;2	2;2	sp|Q6QAP7|RS17_PIG 40S ribosomal protein S17 OS=Sus scrofa OX=9823 GN=RPS17 PE=1 SV=3;sp|P08708|RS17_HUMAN 40S ribosomal protein S17 OS=Homo sapiens OX=9606 GN=RPS17 PE=1 SV=2	40S ribosomal protein S17	RPS17	Sus scrofa	2	2	2	2	1	1	0	0	0	0	1	1	0	0	0	0	1	1	0	0	0	0	2022-04-24	2022-04-24	2022-04-24	15524	135	135;135	1933-01-01	2	1					0.0069307	21684	By MS/MS	By MS/MS
Q9BX26	REV__sp|Q9BX26|SYCP2_HUMAN	REV__sp|Q9BX26|SYCP2_HUMAN	2	2	2	sp|Q9BX26|SYCP2_HUMAN Synaptonemal complex protein 2 OS=Homo sapiens OX=9606 GN=SYCP2 PE=2 SV=2	Synaptonemal complex protein 2	SYCP2	Homo sapiens	1	2	2	2	0	0	2	2	2	2	0	0	2	2	2	2	0	0	2	2	2	2	0	0	0	175.64	1530	1530	2014-04-01			5	4	3	2	0.0079208	21641			By MS/MS
P61086	sp|P61086|UBE2K_HUMAN	sp|P61086|UBE2K_HUMAN	1	1	1	sp|P61086|UBE2K_HUMAN Ubiquitin-conjugating enzyme E2 K OS=Homo sapiens OX=9606 GN=UBE2K PE=1 SV=3	Ubiquitin-conjugating enzyme E2 K	UBE2K	Homo sapiens	1	1	1	1	1	1	1	1	1	1	1	1	1	1	1	1	1	1	1	1	1	1	6	6	6	22406	200	200	1978-03-01	1	2	1	1	2	2	0.007913	21613	By matching	By MS/MS	By matching
Q13367	sp|Q13367|AP3B2_HUMAN	sp|Q13367|AP3B2_HUMAN	2	2	2	sp|Q13367|AP3B2_HUMAN AP-3 complex subunit beta-2 OS=Homo sapiens OX=9606 GN=AP3B2 PE=1 SV=2	AP-3 complex subunit beta-2	AP3B2	Homo sapiens	1	2	2	2	2	2	2	1	1	1	2	2	2	1	1	1	2	2	2	1	1	1	3	3	3	119.06	1082	1082	2022-09-03	2	2	3	2	1	1	0.0078973	21498	By matching	By MS/MS	By MS/MS
Q15788	REV__sp|Q15788|NCOA1_HUMAN	REV__sp|Q15788|NCOA1_HUMAN	1	1	1	sp|Q15788|NCOA1_HUMAN Nuclear receptor coactivator 1 OS=Homo sapiens OX=9606 GN=NCOA1 PE=1 SV=3	Nuclear receptor coactivator 1	NCOA1	Homo sapiens	1	1	1	1	0	0	0	0	0	1	0	0	0	0	0	1	0	0	0	0	0	1	0	0	0	156.75	1441	1441	6						3	0.0088845	21468
Q14807	sp|Q14807|KIF22_HUMAN	sp|Q14807|KIF22_HUMAN	2	2	2	sp|Q14807|KIF22_HUMAN Kinesin-like protein KIF22 OS=Homo sapiens OX=9606 GN=KIF22 PE=1 SV=5	Kinesin-like protein KIF22	KIF22	Homo sapiens	1	2	2	2	0	1	1	1	2	1	0	1	1	1	2	1	0	1	1	1	2	1	2022-09-03	2022-09-03	2022-09-03	73261	665	665	1975-03-01		2	2	1	2	1	0.0088757	21392		By MS/MS	By MS/MS
Q01081	sp|Q01081|U2AF1_HUMAN;sp|P0DN76|U2AF5_HUMAN;sp|Q29350|U2AF1_PIG;sp|Q8WU68|U2AF4_HUMAN	sp|Q01081|U2AF1_HUMAN;sp|P0DN76|U2AF5_HUMAN	3;3;1;1	3;3;1;1	3;3;1;1	sp|Q01081|U2AF1_HUMAN Splicing factor U2AF 35 kDa subunit OS=Homo sapiens OX=9606 GN=U2AF1 PE=1 SV=3;sp|P0DN76|U2AF5_HUMAN Splicing factor U2AF 35 kDa subunit-like protein OS=Homo sapiens OX=9606 GN=U2AF1L5 PE=1 SV=1	Splicing factor U2AF 35 kDa subunit	U2AF1	Homo sapiens	4	3	3	3	3	3	3	3	3	0	3	3	3	3	3	0	3	3	3	3	3	0	2022-09-17	2022-09-17	2022-09-17	27872	240	240;240;82;220	2021-03-01	4	4	5	5	6		0	21341	By MS/MS	By MS/MS	By MS/MS
P15880	sp|P15880|RS2_HUMAN	sp|P15880|RS2_HUMAN	2	2	2	sp|P15880|RS2_HUMAN 40S ribosomal protein S2 OS=Homo sapiens OX=9606 GN=RPS2 PE=1 SV=2	40S ribosomal protein S2	RPS2	Homo sapiens	1	2	2	2	1	1	1	1	1	0	1	1	1	1	1	0	1	1	1	1	1	0	2022-08-07	2022-08-07	2022-08-07	31324	293	293	2022-12-03	1	2	2	1	2		0.008867	21321	By matching	By MS/MS	By MS/MS
P62847	sp|P62847|RS24_HUMAN	sp|P62847|RS24_HUMAN	1	1	1	sp|P62847|RS24_HUMAN 40S ribosomal protein S24 OS=Homo sapiens OX=9606 GN=RPS24 PE=1 SV=1	40S ribosomal protein S24	RPS24	Homo sapiens	1	1	1	1	1	1	1	1	1	1	1	1	1	1	1	1	1	1	1	1	1	1	2022-03-11	2022-03-11	2022-03-11	15423	133	133	1956-03-01	1	2	1	2	2	1	0.0088583	21309	By MS/MS	By MS/MS	By MS/MS
O00483	sp|O00483|NDUA4_HUMAN	sp|O00483|NDUA4_HUMAN	1	1	1	sp|O00483|NDUA4_HUMAN Cytochrome c oxidase subunit NDUFA4 OS=Homo sapiens OX=9606 GN=NDUFA4 PE=1 SV=1	Cytochrome c oxidase subunit NDUFA4	NDUFA4	Homo sapiens	1	1	1	1	1	1	1	1	1	1	1	1	1	1	1	1	1	1	1	1	1	1	2022-08-14	2022-08-14	2022-08-14	93697	81	81	1933-03-01	2	1	2	1	2	1	0.0088496	21268	By matching	By MS/MS	By MS/MS
Q8SPR7	sp|Q8SPR7|PLCD4_PIG	sp|Q8SPR7|PLCD4_PIG	2	2	2	sp|Q8SPR7|PLCD4_PIG 1-phosphatidylinositol 4,5-bisphosphate phosphodiesterase delta-4 OS=Sus scrofa OX=9823 GN=PLCD4 PE=2 SV=1	1-phosphatidylinositol 4,5-bisphosphate phosphodiesterase delta-4	PLCD4	Sus scrofa	1	2	2	2	1	1	1	2	0	0	1	1	1	2	0	0	1	1	1	2	0	0	2022-08-02	2022-08-02	2022-08-02	88074	772	772	2022-05-02	2	1	1	2			0.0088409	21267	By MS/MS	By MS/MS	By matching
Q9Y5J7	sp|Q9Y5J7|TIM9_HUMAN	sp|Q9Y5J7|TIM9_HUMAN	1	1	1	sp|Q9Y5J7|TIM9_HUMAN Mitochondrial import inner membrane translocase subunit Tim9 OS=Homo sapiens OX=9606 GN=TIMM9 PE=1 SV=1	Mitochondrial import inner membrane translocase subunit Tim9	TIMM9	Homo sapiens	1	1	1	1	1	1	1	1	1	1	1	1	1	1	1	1	1	1	1	1	1	1	2022-04-12	2022-04-12	2022-04-12	10378	89	89	1955-03-01	2	2	1	2	2	2	0.0088322	21215	By MS/MS	By MS/MS	By MS/MS
Q29228	sp|Q29228|AL9A1_PIG;sp|P49189|AL9A1_HUMAN	sp|Q29228|AL9A1_PIG	5;2	5;2	5;2	sp|Q29228|AL9A1_PIG 4-trimethylaminobutyraldehyde dehydrogenase OS=Sus scrofa OX=9823 GN=ALDH9A1 PE=2 SV=2	4-trimethylaminobutyraldehyde dehydrogenase	ALDH9A1	Sus scrofa	2	5	5	5	4	5	3	5	5	3	4	5	3	5	5	3	4	5	3	5	5	3	2022-08-13	2022-08-13	2022-08-13	53941	494	494;494	1942-03-01	7	7	4	8	7	5	0	21152	By MS/MS	By MS/MS	By MS/MS
Q99719	sp|Q99719|SEPT5_HUMAN	sp|Q99719|SEPT5_HUMAN	2	2	2	sp|Q99719|SEPT5_HUMAN Septin-5 OS=Homo sapiens OX=9606 GN=SEPTIN5 PE=1 SV=1	Septin-5	SEPTIN5	Homo sapiens	1	2	2	2	0	1	0	0	0	1	0	1	0	0	0	1	0	1	0	0	0	1	2022-03-07	2022-03-07	2022-03-07	42777	369	369	1967-04-01		1				2	0.0088235	21103		By MS/MS
Q09028	sp|Q09028|RBBP4_HUMAN	sp|Q09028|RBBP4_HUMAN	5	5	4	sp|Q09028|RBBP4_HUMAN Histone-binding protein RBBP4 OS=Homo sapiens OX=9606 GN=RBBP4 PE=1 SV=3	Histone-binding protein RBBP4	RBBP4	Homo sapiens	1	5	5	4	5	5	3	5	4	1	5	5	3	5	4	1	4	4	2	4	3	1	2022-02-25	2022-02-25	2022-01-22	47655	425	425	2022-03-03	8	8	4	8	7	1	0	21096	By MS/MS	By MS/MS	By MS/MS
O43681	sp|O43681|GET3_HUMAN	sp|O43681|GET3_HUMAN	2	2	2	sp|O43681|GET3_HUMAN ATPase GET3 OS=Homo sapiens OX=9606 GN=GET3 PE=1 SV=2	ATPase GET3	GET3	Homo sapiens	1	2	2	2	2	1	2	2	2	2	2	1	2	2	2	2	2	1	2	2	2	2	2022-02-07	2022-02-07	2022-02-07	38792	348	348	1964-03-01	2	1	3	4	2	2	0.0088149	21095	By MS/MS	By MS/MS	By MS/MS
Q7Z6Z7	sp|Q7Z6Z7|HUWE1_HUMAN	sp|Q7Z6Z7|HUWE1_HUMAN	2	2	2	sp|Q7Z6Z7|HUWE1_HUMAN E3 ubiquitin-protein ligase HUWE1 OS=Homo sapiens OX=9606 GN=HUWE1 PE=1 SV=3	E3 ubiquitin-protein ligase HUWE1	HUWE1	Homo sapiens	1	2	2	2	2	1	2	2	1	0	2	1	2	2	1	0	2	1	2	2	1	0	0.7	0.7	0.7	481.89	4374	4374	1975-02-01	4	1	2	4	1		0.0088063	21038	By matching	By matching	By MS/MS
Q92752	sp|Q92752|TENR_HUMAN	sp|Q92752|TENR_HUMAN	1	1	1	sp|Q92752|TENR_HUMAN Tenascin-R OS=Homo sapiens OX=9606 GN=TNR PE=1 SV=3	Tenascin-R	TNR	Homo sapiens	1	1	1	1	0	0	1	1	1	1	0	0	1	1	1	1	0	0	1	1	1	1	2022-03-01	2022-03-01	2022-03-01	149.56	1358	1358	2017-04-01			2	2	1	1	0.0087977	21035			By matching
O75569	sp|O75569|PRKRA_HUMAN	sp|O75569|PRKRA_HUMAN	1	1	1	sp|O75569|PRKRA_HUMAN Interferon-inducible double-stranded RNA-dependent protein kinase activator A OS=Homo sapiens OX=9606 GN=PRKRA PE=1 SV=1	Interferon-inducible double-stranded RNA-dependent protein kinase activator A	PRKRA	Homo sapiens	1	1	1	1	1	1	0	1	1	0	1	1	0	1	1	0	1	1	0	1	1	0	2022-08-04	2022-08-04	2022-08-04	34404	313	313	3	1	1		1	1		0.0087891	20941	By MS/MS	By matching
Q99747	sp|Q99747|SNAG_HUMAN	sp|Q99747|SNAG_HUMAN	1	1	1	sp|Q99747|SNAG_HUMAN Gamma-soluble NSF attachment protein OS=Homo sapiens OX=9606 GN=NAPG PE=1 SV=1	Gamma-soluble NSF attachment protein	NAPG	Homo sapiens	1	1	1	1	1	1	1	1	0	1	1	1	1	1	0	1	1	1	1	1	0	1	2022-02-03	2022-02-03	2022-02-03	34746	312	312	1944-03-01	1	2	2	2		2	0.0087805	20866	By MS/MS	By MS/MS	By MS/MS
P63246	sp|P63246|RACK1_PIG;sp|P63244|RACK1_HUMAN	sp|P63246|RACK1_PIG;sp|P63244|RACK1_HUMAN	8;8	8;8	8;8	sp|P63246|RACK1_PIG Receptor of activated protein C kinase 1 OS=Sus scrofa OX=9823 GN=RACK1 PE=1 SV=3;sp|P63244|RACK1_HUMAN Receptor of activated protein C kinase 1 OS=Homo sapiens OX=9606 GN=RACK1 PE=1 SV=3	Receptor of activated protein C kinase 1	RACK1	Sus scrofa	2	8	8	8	6	5	5	4	5	3	6	5	5	4	5	3	6	5	5	4	5	3	44.2	44.2	44.2	35076	317	317;317	1936-03-01	8	8	9	8	9	5	0	20854	By MS/MS	By MS/MS	By MS/MS
Q9Y224	sp|Q9Y224|RTRAF_HUMAN	sp|Q9Y224|RTRAF_HUMAN	4	4	4	sp|Q9Y224|RTRAF_HUMAN RNA transcription, translation and transport factor protein OS=Homo sapiens OX=9606 GN=RTRAF PE=1 SV=1	RNA transcription, translation and transport factor protein	RTRAF	Homo sapiens	1	4	4	4	3	3	3	3	3	1	3	3	3	3	3	1	3	3	3	3	3	1	2022-09-20	2022-09-20	2022-09-20	28068	244	244	2022-04-03	6	3	4	5	4	1	0	20764	By MS/MS	By MS/MS	By MS/MS
Q06AB3	sp|Q06AB3|UCHL3_PIG;sp|P15374|UCHL3_HUMAN	sp|Q06AB3|UCHL3_PIG;sp|P15374|UCHL3_HUMAN	1;1	1;1	1;1	sp|Q06AB3|UCHL3_PIG Ubiquitin carboxyl-terminal hydrolase isozyme L3 OS=Sus scrofa OX=9823 GN=UCHL3 PE=2 SV=1;sp|P15374|UCHL3_HUMAN Ubiquitin carboxyl-terminal hydrolase isozyme L3 OS=Homo sapiens OX=9606 GN=UCHL3 PE=1 SV=1	Ubiquitin carboxyl-terminal hydrolase isozyme L3	UCHL3	Sus scrofa	2	1	1	1	1	1	0	1	1	1	1	1	0	1	1	1	1	1	0	1	1	1	7	7	7	2022-09-26	230	230;230	1962-03-01	1	2		2	2	1	0.0087719	20731	By MS/MS	By MS/MS
Q13243	sp|Q13243|SRSF5_HUMAN	sp|Q13243|SRSF5_HUMAN	1	1	1	sp|Q13243|SRSF5_HUMAN Serine/arginine-rich splicing factor 5 OS=Homo sapiens OX=9606 GN=SRSF5 PE=1 SV=1	Serine/arginine-rich splicing factor 5	SRSF5	Homo sapiens	1	1	1	1	0	0	0	0	1	0	0	0	0	0	1	0	0	0	0	0	1	0	2022-05-05	2022-05-05	2022-05-05	31263	272	272	5					2		0.0087634	20709
P07602	sp|P07602|SAP_HUMAN	sp|P07602|SAP_HUMAN	1	1	1	sp|P07602|SAP_HUMAN Prosaposin OS=Homo sapiens OX=9606 GN=PSAP PE=1 SV=2	Prosaposin	PSAP	Homo sapiens	1	1	1	1	1	1	1	1	1	1	1	1	1	1	1	1	1	1	1	1	1	1	2022-01-02	2022-01-02	2022-01-02	58112	524	524	2022-03-03	2	2	1	2	2	1	0.0087549	20701	By MS/MS	By MS/MS	By MS/MS
Q15149	sp|Q15149|PLEC_HUMAN	sp|Q15149|PLEC_HUMAN	2	2	2	sp|Q15149|PLEC_HUMAN Plectin OS=Homo sapiens OX=9606 GN=PLEC PE=1 SV=3	Plectin	PLEC	Homo sapiens	1	2	2	2	0	1	2	1	2	1	0	1	2	1	2	1	0	1	2	1	2	1	0.5	0.5	0.5	531.78	4684	4684	4		2	2	1	2	2	0.0087464	20698		By matching	By MS/MS
O43396	sp|O43396|TXNL1_HUMAN	sp|O43396|TXNL1_HUMAN	3	3	3	sp|O43396|TXNL1_HUMAN Thioredoxin-like protein 1 OS=Homo sapiens OX=9606 GN=TXNL1 PE=1 SV=3	Thioredoxin-like protein 1	TXNL1	Homo sapiens	1	3	3	3	2	2	2	2	2	1	2	2	2	2	2	1	2	2	2	2	2	1	2022-07-18	2022-07-18	2022-07-18	32251	289	289	1941-03-01	2	4	3	3	3	2	0	20657	By MS/MS	By MS/MS	By MS/MS
Q2YGT9	sp|Q2YGT9|RL6_PIG;sp|Q02878|RL6_HUMAN	sp|Q2YGT9|RL6_PIG	3;1	3;1	3;1	sp|Q2YGT9|RL6_PIG 60S ribosomal protein L6 OS=Sus scrofa OX=9823 GN=RPL6 PE=1 SV=3	60S ribosomal protein L6	RPL6	Sus scrofa	2	3	3	3	2	2	3	2	2	2	2	2	3	2	2	2	2	2	3	2	2	2	2022-07-13	2022-07-13	2022-07-13	32.19	284	284;288	1955-03-01	3	3	4	3	4	3	0	20522	By MS/MS	By MS/MS	By MS/MS
Q2VIR3	sp|Q2VIR3|IF2GL_HUMAN;sp|P41091|IF2G_HUMAN	sp|Q2VIR3|IF2GL_HUMAN;sp|P41091|IF2G_HUMAN	1;1	1;1	1;1	sp|Q2VIR3|IF2GL_HUMAN Eukaryotic translation initiation factor 2 subunit 3B OS=Homo sapiens OX=9606 GN=EIF2S3B PE=2 SV=2;sp|P41091|IF2G_HUMAN Eukaryotic translation initiation factor 2 subunit 3 OS=Homo sapiens OX=9606 GN=EIF2S3 PE=1 SV=3	Eukaryotic translation initiation factor 2 subunit 3B	EIF2S3B	Homo sapiens	2	1	1	1	1	1	1	1	1	0	1	1	1	1	1	0	1	1	1	1	1	0	2022-04-03	2022-04-03	2022-04-03	51228	472	472;472	2014-03-01	1	2	1	1	2		0.0087379	20479	By matching	By matching	By matching
P15175	sp|P15175|ICTL_PIG;sp|P32195|PG2_PIG;sp|P49934|PG5_PIG;sp|P49933|PG4_PIG;sp|P32196|PG3_PIG;sp|P32194|PG1_PIG;sp|P49930|PMP23_PIG;sp|P49931|PMP36_PIG;sp|P49932|PMP37_PIG;sp|P80054|PR39_PIG;sp|P51524|PF11_PIG;sp|P51525|PF12_PIG	sp|P15175|ICTL_PIG;sp|P32195|PG2_PIG;sp|P49934|PG5_PIG;sp|P49933|PG4_PIG;sp|P32196|PG3_PIG;sp|P32194|PG1_PIG;sp|P49930|PMP23_PIG;sp|P49931|PMP36_PIG;sp|P49932|PMP37_PIG;sp|P80054|PR39_PIG;sp|P51524|PF11_PIG;sp|P51525|PF12_PIG	1;1;1;1;1;1;1;1;1;1;1;1	1;1;1;1;1;1;1;1;1;1;1;1	1;1;1;1;1;1;1;1;1;1;1;1	sp|P15175|ICTL_PIG Cathelin OS=Sus scrofa OX=9823 PE=1 SV=2;sp|P32195|PG2_PIG Protegrin-2 OS=Sus scrofa OX=9823 GN=NPG2 PE=1 SV=2;sp|P49934|PG5_PIG Protegrin-5 OS=Sus scrofa OX=9823 GN=NPG5 PE=1 SV=1;sp|P49933|PG4_PIG Protegrin-4 OS=Sus scrofa OX=9823 GN=N	Cathelin		Sus scrofa	12	1	1	1	1	0	1	1	1	1	1	0	1	1	1	1	1	0	1	1	1	1	2022-05-12	2022-05-12	2022-05-12	1985-10-01	96	96;147;149;149;149;149;153;166;167;172;212;228	1957-03-01	2		1	1	2	1	0.0087294	20472	By MS/MS		By matching
P61601	sp|P61601|NCALD_HUMAN;sp|Q06AT1|HPCA_PIG;sp|Q06AT0|HPCL1_PIG;sp|P84074|HPCA_HUMAN;sp|P37235|HPCL1_HUMAN	sp|P61601|NCALD_HUMAN	4;1;1;1;1	4;1;1;1;1	4;1;1;1;1	sp|P61601|NCALD_HUMAN Neurocalcin-delta OS=Homo sapiens OX=9606 GN=NCALD PE=1 SV=2	Neurocalcin-delta	NCALD	Homo sapiens	5	4	4	4	4	3	3	3	3	3	4	3	3	3	3	3	4	3	3	3	3	3	2022-09-24	2022-09-24	2022-09-24	22245	193	193;193;193;193;193	1939-03-01	6	5	5	5	6	4	0	20453	By MS/MS	By MS/MS	By MS/MS
P26640	sp|P26640|SYVC_HUMAN	sp|P26640|SYVC_HUMAN	1	1	1	sp|P26640|SYVC_HUMAN Valine--tRNA ligase OS=Homo sapiens OX=9606 GN=VARS1 PE=1 SV=4	Valine--tRNA ligase	VARS1	Homo sapiens	1	1	1	1	0	1	1	1	1	0	0	1	1	1	1	0	0	1	1	1	1	0	2022-03-01	2022-03-01	2022-03-01	140.47	1264	1264	1957-03-01		2	1	2	2		0.0087209	20394		By matching	By MS/MS
Q7Z7H5	sp|Q7Z7H5|TMED4_HUMAN	sp|Q7Z7H5|TMED4_HUMAN	2	1	1	sp|Q7Z7H5|TMED4_HUMAN Transmembrane emp24 domain-containing protein 4 OS=Homo sapiens OX=9606 GN=TMED4 PE=1 SV=1	Transmembrane emp24 domain-containing protein 4	TMED4	Homo sapiens	1	2	1	1	1	2	1	1	1	0	1	1	0	0	0	0	1	1	0	0	0	0	2022-03-12	2022-08-04	2022-08-04	25943	227	227	1967-01-01	1	2					0.0087125	20352	By matching	By MS/MS	By matching
Q7Z401	sp|Q7Z401|MYCPP_HUMAN	sp|Q7Z401|MYCPP_HUMAN	1	1	1	sp|Q7Z401|MYCPP_HUMAN C-myc promoter-binding protein OS=Homo sapiens OX=9606 GN=DENND4A PE=1 SV=2	C-myc promoter-binding protein	DENND4A	Homo sapiens	1	1	1	1	0	1	0	0	0	0	0	1	0	0	0	0	0	1	0	0	0	0	2022-02-01	2022-02-01	2022-02-01	209.24	1863	1863	2		1					0.0087041	20325		By MS/MS
P49588	sp|P49588|SYAC_HUMAN	sp|P49588|SYAC_HUMAN	4	4	4	sp|P49588|SYAC_HUMAN Alanine--tRNA ligase, cytoplasmic OS=Homo sapiens OX=9606 GN=AARS1 PE=1 SV=2	Alanine--tRNA ligase, cytoplasmic	AARS1	Homo sapiens	1	4	4	4	2	3	4	4	4	2	2	3	4	4	4	2	2	3	4	4	4	2	2022-04-05	2022-04-05	2022-04-05	106.81	968	968	1954-03-01	3	4	5	6	6	2	0	20208	By MS/MS	By MS/MS	By MS/MS
Q9UH03	sp|Q9UH03|SEPT3_HUMAN	sp|Q9UH03|SEPT3_HUMAN	2	2	2	sp|Q9UH03|SEPT3_HUMAN Neuronal-specific septin-3 OS=Homo sapiens OX=9606 GN=SEPTIN3 PE=1 SV=3	Neuronal-specific septin-3	SEPTIN3	Homo sapiens	1	2	2	2	0	1	1	0	0	0	0	1	1	0	0	0	0	1	1	0	0	0	2022-01-10	2022-01-10	2022-01-10	40703	358	358	2022-05-02		1	1				0.0086957	20206		By MS/MS	By MS/MS
O75947	sp|O75947|ATP5H_HUMAN	sp|O75947|ATP5H_HUMAN	1	1	1	sp|O75947|ATP5H_HUMAN ATP synthase subunit d, mitochondrial OS=Homo sapiens OX=9606 GN=ATP5PD PE=1 SV=3	ATP synthase subunit d, mitochondrial	ATP5PD	Homo sapiens	1	1	1	1	1	1	1	1	1	1	1	1	1	1	1	1	1	1	1	1	1	1	2022-06-05	2022-06-05	2022-06-05	18491	161	161	2023-03-01	2	3	3	2	1	2	0.0086873	20187	By matching	By MS/MS	By MS/MS
Q9UBT2	sp|Q9UBT2|SAE2_HUMAN	sp|Q9UBT2|SAE2_HUMAN	2	2	2	sp|Q9UBT2|SAE2_HUMAN SUMO-activating enzyme subunit 2 OS=Homo sapiens OX=9606 GN=UBA2 PE=1 SV=2	SUMO-activating enzyme subunit 2	UBA2	Homo sapiens	1	2	2	2	1	1	2	1	1	0	1	1	2	1	1	0	1	1	2	1	1	0	2022-01-08	2022-01-08	2022-01-08	71223	640	640	3	1	2	2	2	1		0	20029	By matching	By MS/MS	By MS/MS
P13942	REV__sp|P13942|COBA2_HUMAN	REV__sp|P13942|COBA2_HUMAN	1	1	1	sp|P13942|COBA2_HUMAN Collagen alpha-2(XI) chain OS=Homo sapiens OX=9606 GN=COL11A2 PE=1 SV=5	Collagen alpha-2(XI) chain	COL11A2	Homo sapiens	1	1	1	1	1	1	1	1	1	1	1	1	1	1	1	1	1	1	1	1	1	1	0	0	0	171.79	1736	1736	1967-03-01	1	2	1	1	3	1	0.0096432	20009	By MS/MS	By matching	By MS/MS
O95197	sp|O95197|RTN3_HUMAN	sp|O95197|RTN3_HUMAN	2	2	2	sp|O95197|RTN3_HUMAN Reticulon-3 OS=Homo sapiens OX=9606 GN=RTN3 PE=1 SV=2	Reticulon-3	RTN3	Homo sapiens	1	2	2	2	1	1	2	2	2	2	1	1	2	2	2	2	1	1	2	2	2	2	2022-02-02	2022-02-02	2022-02-02	112.61	1032	1032	2022-07-04	1	2	2	3	4	3	0	20004	By matching	By MS/MS	By MS/MS
P56545	sp|P56545|CTBP2_HUMAN	sp|P56545|CTBP2_HUMAN	3	2	2	sp|P56545|CTBP2_HUMAN C-terminal-binding protein 2 OS=Homo sapiens OX=9606 GN=CTBP2 PE=1 SV=1	C-terminal-binding protein 2	CTBP2	Homo sapiens	1	3	2	2	3	2	3	3	3	2	2	1	2	2	2	1	2	1	2	2	2	1	2022-08-10	2022-08-08	2022-08-08	48944	445	445	2022-05-03	2	1	4	3	3	1	0.0096339	19938	By matching	By MS/MS	By MS/MS
O14610	sp|O14610|GBGT2_HUMAN	sp|O14610|GBGT2_HUMAN	1	1	1	sp|O14610|GBGT2_HUMAN Guanine nucleotide-binding protein G(I)/G(S)/G(O) subunit gamma-T2 OS=Homo sapiens OX=9606 GN=GNGT2 PE=2 SV=1	Guanine nucleotide-binding protein G(I)/G(S)/G(O) subunit gamma-T2	GNGT2	Homo sapiens	1	1	1	1	1	1	1	1	1	1	1	1	1	1	1	1	1	1	1	1	1	1	2022-01-10	2022-01-10	2022-01-10	77469	69	69	1943-03-01	2	2	4	2	2	2	0.0096246	19908	By MS/MS	By MS/MS	By MS/MS
P59768	sp|P59768|GBG2_HUMAN	sp|P59768|GBG2_HUMAN	3	3	3	sp|P59768|GBG2_HUMAN Guanine nucleotide-binding protein G(I)/G(S)/G(O) subunit gamma-2 OS=Homo sapiens OX=9606 GN=GNG2 PE=1 SV=2	Guanine nucleotide-binding protein G(I)/G(S)/G(O) subunit gamma-2	GNG2	Homo sapiens	1	3	3	3	3	2	3	3	3	2	3	2	3	3	3	2	3	2	3	3	3	2	59.2	59.2	59.2	78501	71	71	2025-03-01	5	5	6	5	4	3	0	19812	By MS/MS	By MS/MS	By MS/MS
P39656	sp|P39656|OST48_HUMAN	sp|P39656|OST48_HUMAN	2	1	1	sp|P39656|OST48_HUMAN Dolichyl-diphosphooligosaccharide--protein glycosyltransferase 48 kDa subunit OS=Homo sapiens OX=9606 GN=DDOST PE=1 SV=4	Dolichyl-diphosphooligosaccharide--protein glycosyltransferase 48 kDa subunit	DDOST	Homo sapiens	1	2	1	1	1	2	2	2	2	2	1	1	1	1	1	1	1	1	1	1	1	1	2022-05-05	2022-04-02	2022-04-02	50.8	456	456	1956-03-01	1	2	1	2	2	1	0.0096154	19778	By matching	By matching	By MS/MS
P60468	sp|P60468|SC61B_HUMAN	sp|P60468|SC61B_HUMAN	1	1	1	sp|P60468|SC61B_HUMAN Protein transport protein Sec61 subunit beta OS=Homo sapiens OX=9606 GN=SEC61B PE=1 SV=2	Protein transport protein Sec61 subunit beta	SEC61B	Homo sapiens	1	1	1	1	0	1	0	0	1	0	0	1	0	0	1	0	0	1	0	0	1	0	2022-06-15	2022-06-15	2022-06-15	99743	96	96	2022-05-03		1			1		0.0096061	19734		By MS/MS
P49902	sp|P49902|5NTC_HUMAN	sp|P49902|5NTC_HUMAN	1	1	1	sp|P49902|5NTC_HUMAN Cytosolic purine 5-nucleotidase OS=Homo sapiens OX=9606 GN=NT5C2 PE=1 SV=1	Cytosolic purine 5-nucleotidase	NT5C2	Homo sapiens	1	1	1	1	1	1	1	1	1	1	1	1	1	1	1	1	1	1	1	1	1	1	3	3	3	64969	561	561	1962-03-01	1	2	1	1	1	2	0.0095969	19707	By matching	By MS/MS	By MS/MS
Q6ZNA4	sp|Q6ZNA4|RN111_HUMAN	sp|Q6ZNA4|RN111_HUMAN	1	1	1	sp|Q6ZNA4|RN111_HUMAN E3 ubiquitin-protein ligase Arkadia OS=Homo sapiens OX=9606 GN=RNF111 PE=1 SV=3	E3 ubiquitin-protein ligase Arkadia	RNF111	Homo sapiens	1	1	1	1	1	1	1	1	0	0	1	1	1	1	0	0	1	1	1	1	0	0	0.9	0.9	0.9	108.86	994	994	1933-02-01	2	1	2	1			0.0095877	19698	By MS/MS	By matching	By MS/MS
P17655	sp|P17655|CAN2_HUMAN	sp|P17655|CAN2_HUMAN	1	1	1	sp|P17655|CAN2_HUMAN Calpain-2 catalytic subunit OS=Homo sapiens OX=9606 GN=CAPN2 PE=1 SV=6	Calpain-2 catalytic subunit	CAPN2	Homo sapiens	1	1	1	1	1	1	1	0	1	1	1	1	1	0	1	1	1	1	1	0	1	1	2022-04-01	2022-04-01	2022-04-01	79994	700	700	3	2	1	1		1	1	0.0095785	19692	By MS/MS	By matching	By matching
P53985	sp|P53985|MOT1_HUMAN	sp|P53985|MOT1_HUMAN	1	1	1	sp|P53985|MOT1_HUMAN Monocarboxylate transporter 1 OS=Homo sapiens OX=9606 GN=SLC16A1 PE=1 SV=3	Monocarboxylate transporter 1	SLC16A1	Homo sapiens	1	1	1	1	1	1	1	1	0	1	1	1	1	1	0	1	1	1	1	1	0	1	2	2	2	53944	500	500	3	2	1	1	2		1	0.0095694	19692	By matching	By MS/MS	By MS/MS
Q06A97	sp|Q06A97|SEGN_PIG;sp|O76038|SEGN_HUMAN	sp|Q06A97|SEGN_PIG;sp|O76038|SEGN_HUMAN	2;1	2;1	2;1	sp|Q06A97|SEGN_PIG Secretagogin OS=Sus scrofa OX=9823 GN=SCGN PE=2 SV=1;sp|O76038|SEGN_HUMAN Secretagogin OS=Homo sapiens OX=9606 GN=SCGN PE=1 SV=2	Secretagogin	SCGN	Sus scrofa	2	2	2	2	0	1	1	0	1	1	0	1	1	0	1	1	0	1	1	0	1	1	2022-07-08	2022-07-08	2022-07-08	31965	276	276;276	1983-03-01		2	1		2	1	0.0095602	19554		By MS/MS	By matching
Q6YP21	sp|Q6YP21|KAT3_HUMAN	sp|Q6YP21|KAT3_HUMAN	1	1	1	sp|Q6YP21|KAT3_HUMAN Kynurenine--oxoglutarate transaminase 3 OS=Homo sapiens OX=9606 GN=KYAT3 PE=1 SV=1	Kynurenine--oxoglutarate transaminase 3	KYAT3	Homo sapiens	1	1	1	1	1	1	0	0	0	0	1	1	0	0	0	0	1	1	0	0	0	0	2022-09-02	2022-09-02	2022-09-02	51.4	454	454	1967-01-01	1	2					0.0095511	19545	By matching	By MS/MS
P61018	sp|P61018|RAB4B_HUMAN;sp|P20338|RAB4A_HUMAN	sp|P61018|RAB4B_HUMAN;sp|P20338|RAB4A_HUMAN	1;1	1;1	1;1	sp|P61018|RAB4B_HUMAN Ras-related protein Rab-4B OS=Homo sapiens OX=9606 GN=RAB4B PE=1 SV=1;sp|P20338|RAB4A_HUMAN Ras-related protein Rab-4A OS=Homo sapiens OX=9606 GN=RAB4A PE=1 SV=3	Ras-related protein Rab-4B	RAB4B	Homo sapiens	2	1	1	1	0	1	1	1	1	1	0	1	1	1	1	1	0	1	1	1	1	1	2022-06-06	2022-06-06	2022-06-06	23586	213	213;218	4		1	1	2	1	1	0.009542	19434		By MS/MS	By matching
P56192	sp|P56192|SYMC_HUMAN	sp|P56192|SYMC_HUMAN	2	2	2	sp|P56192|SYMC_HUMAN Methionine--tRNA ligase, cytoplasmic OS=Homo sapiens OX=9606 GN=MARS1 PE=1 SV=2	Methionine--tRNA ligase, cytoplasmic	MARS1	Homo sapiens	1	2	2	2	0	0	1	2	1	0	0	0	1	2	1	0	0	0	1	2	1	0	3	3	3	101.11	900	900	4			1	3	1		0.0095329	19418			By MS/MS
P11766	sp|P11766|ADHX_HUMAN	sp|P11766|ADHX_HUMAN	1	1	1	sp|P11766|ADHX_HUMAN Alcohol dehydrogenase class-3 OS=Homo sapiens OX=9606 GN=ADH5 PE=1 SV=4	Alcohol dehydrogenase class-3	ADH5	Homo sapiens	1	1	1	1	1	1	1	1	1	1	1	1	1	1	1	1	1	1	1	1	1	1	2022-05-04	2022-05-04	2022-05-04	39724	374	374	1938-03-01	1	2	1	2	1	1	0.0095238	19408	By MS/MS	By MS/MS	By matching
P33176	sp|P33176|KINH_HUMAN;sp|O60282|KIF5C_HUMAN;sp|Q12840|KIF5A_HUMAN	sp|P33176|KINH_HUMAN	5;2;2	5;2;2	5;2;2	sp|P33176|KINH_HUMAN Kinesin-1 heavy chain OS=Homo sapiens OX=9606 GN=KIF5B PE=1 SV=1	Kinesin-1 heavy chain	KIF5B	Homo sapiens	3	5	5	5	4	4	3	3	3	3	4	4	3	3	3	3	4	4	3	3	3	3	2022-06-06	2022-06-06	2022-06-06	109.68	963	963;957;1032	1936-03-01	5	5	5	5	4	4	0	19407	By MS/MS	By MS/MS	By MS/MS
Q92522	sp|Q92522|H1X_HUMAN	sp|Q92522|H1X_HUMAN	2	2	2	sp|Q92522|H1X_HUMAN Histone H1.10 OS=Homo sapiens OX=9606 GN=H1-10 PE=1 SV=1	Histone H1.10	H1-10	Homo sapiens	1	2	2	2	2	2	2	2	2	2	2	2	2	2	2	2	2	2	2	2	2	2	2022-03-10	2022-03-10	2022-03-10	22487	213	213	1971-03-01	4	4	2	3	7	4	0	19388	By MS/MS	By MS/MS	By MS/MS
Q13162	sp|Q13162|PRDX4_HUMAN	sp|Q13162|PRDX4_HUMAN	2	2	2	sp|Q13162|PRDX4_HUMAN Peroxiredoxin-4 OS=Homo sapiens OX=9606 GN=PRDX4 PE=1 SV=1	Peroxiredoxin-4	PRDX4	Homo sapiens	1	2	2	2	1	1	2	2	2	1	1	1	2	2	2	1	1	1	2	2	2	1	2022-03-13	2022-03-13	2022-03-13	30.54	271	271	1947-03-01	2	2	4	3	2	2	0	19322	By MS/MS	By MS/MS	By MS/MS
P35913	sp|P35913|PDE6B_HUMAN;sp|P16499|PDE6A_HUMAN	sp|P35913|PDE6B_HUMAN;sp|P16499|PDE6A_HUMAN	1;1	1;1	1;1	sp|P35913|PDE6B_HUMAN Rod cGMP-specific 3,5-cyclic phosphodiesterase subunit beta OS=Homo sapiens OX=9606 GN=PDE6B PE=2 SV=2;sp|P16499|PDE6A_HUMAN Rod cGMP-specific 3,5-cyclic phosphodiesterase subunit alpha OS=Homo sapiens OX=9606 GN=PDE6A PE=2 SV=4	Rod cGMP-specific 3,5-cyclic phosphodiesterase subunit beta	PDE6B	Homo sapiens	2	1	1	1	0	0	1	1	1	0	0	0	1	1	1	0	0	0	1	1	1	0	2022-02-01	2022-02-01	2022-02-01	98335	854	854;860	2022-08-03			2	2	1		0.0095057	19292			By MS/MS
P16219	sp|P16219|ACADS_HUMAN;sp|P79273|ACADS_PIG	sp|P16219|ACADS_HUMAN;sp|P79273|ACADS_PIG	2;2	2;2	2;2	sp|P16219|ACADS_HUMAN Short-chain specific acyl-CoA dehydrogenase, mitochondrial OS=Homo sapiens OX=9606 GN=ACADS PE=1 SV=1;sp|P79273|ACADS_PIG Short-chain specific acyl-CoA dehydrogenase, mitochondrial OS=Sus scrofa OX=9823 GN=ACADS PE=2 SV=1	Short-chain specific acyl-CoA dehydrogenase, mitochondrial	ACADS	Homo sapiens	2	2	2	2	0	0	1	2	1	0	0	0	1	2	1	0	0	0	1	2	1	0	2022-01-05	2022-01-05	2022-01-05	44297	412	412;413	2022-08-03			2	2	1		0.0094967	19288			By matching
Q9P0L0	sp|Q9P0L0|VAPA_HUMAN	sp|Q9P0L0|VAPA_HUMAN	2	1	1	sp|Q9P0L0|VAPA_HUMAN Vesicle-associated membrane protein-associated protein A OS=Homo sapiens OX=9606 GN=VAPA PE=1 SV=3	Vesicle-associated membrane protein-associated protein A	VAPA	Homo sapiens	1	2	1	1	2	1	2	2	1	1	1	1	1	1	0	0	1	1	1	1	0	0	2022-04-08	2022-06-03	2022-06-03	27893	249	249	2017-02-01	2	2	1	1			0.0094877	19284	By MS/MS	By MS/MS	By matching
Q96NR8	sp|Q96NR8|RDH12_HUMAN	sp|Q96NR8|RDH12_HUMAN	1	1	1	sp|Q96NR8|RDH12_HUMAN Retinol dehydrogenase 12 OS=Homo sapiens OX=9606 GN=RDH12 PE=1 SV=3	Retinol dehydrogenase 12	RDH12	Homo sapiens	1	1	1	1	1	1	1	1	1	1	1	1	1	1	1	1	1	1	1	1	1	1	2022-01-04	2022-01-04	2022-01-04	35093	316	316	1978-03-01	1	2	1	1	2	2	0.0094787	19226	By MS/MS	By MS/MS	By MS/MS
P11137	sp|P11137|MTAP2_HUMAN	sp|P11137|MTAP2_HUMAN	7	7	7	sp|P11137|MTAP2_HUMAN Microtubule-associated protein 2 OS=Homo sapiens OX=9606 GN=MAP2 PE=1 SV=4	Microtubule-associated protein 2	MAP2	Homo sapiens	1	7	7	7	7	5	5	6	5	6	7	5	5	6	5	6	7	5	5	6	5	6	2022-05-05	2022-05-05	2022-05-05	199.52	1827	1827	2026-03-01	13	9	7	10	6	9	0	19187	By MS/MS	By MS/MS	By MS/MS
Q13838	sp|Q13838|DX39B_HUMAN;sp|Q29024|DX39B_PIG;sp|O00148|DX39A_HUMAN	sp|Q13838|DX39B_HUMAN;sp|Q29024|DX39B_PIG	4;4;1	4;4;1	4;4;1	sp|Q13838|DX39B_HUMAN Spliceosome RNA helicase DDX39B OS=Homo sapiens OX=9606 GN=DDX39B PE=1 SV=1;sp|Q29024|DX39B_PIG Spliceosome RNA helicase DDX39B OS=Sus scrofa OX=9823 GN=DDX39B PE=3 SV=2	Spliceosome RNA helicase DDX39B	DDX39B	Homo sapiens	3	4	4	4	3	2	3	4	3	2	3	2	3	4	3	2	3	2	3	4	3	2	2022-05-14	2022-05-14	2022-05-14	48991	428	428;428;427	1944-03-01	4	4	4	5	6	2	0	18968	By matching	By MS/MS	By MS/MS
P68402	sp|P68402|PA1B2_HUMAN	sp|P68402|PA1B2_HUMAN	1	1	1	sp|P68402|PA1B2_HUMAN Platelet-activating factor acetylhydrolase IB subunit alpha2 OS=Homo sapiens OX=9606 GN=PAFAH1B2 PE=1 SV=1	Platelet-activating factor acetylhydrolase IB subunit alpha2	PAFAH1B2	Homo sapiens	1	1	1	1	1	1	1	1	1	1	1	1	1	1	1	1	1	1	1	1	1	1	2022-06-09	2022-06-09	2022-06-09	25569	229	229	1953-03-01	2	4	2	4	2	3	0	18837	By MS/MS	By MS/MS	By MS/MS
P47788	sp|P47788|THOP1_PIG	sp|P47788|THOP1_PIG	2	2	2	sp|P47788|THOP1_PIG Thimet oligopeptidase OS=Sus scrofa OX=9823 GN=THOP1 PE=2 SV=2	Thimet oligopeptidase	THOP1	Sus scrofa	1	2	2	2	2	2	2	2	2	2	2	2	2	2	2	2	2	2	2	2	2	2	2022-01-05	2022-01-05	2022-01-05	78143	687	687	1935-03-01	4	4	2	4	3	3	0	18799	By MS/MS	By MS/MS	By MS/MS
Q96FW1	sp|Q96FW1|OTUB1_HUMAN	sp|Q96FW1|OTUB1_HUMAN	5	5	5	sp|Q96FW1|OTUB1_HUMAN Ubiquitin thioesterase OTUB1 OS=Homo sapiens OX=9606 GN=OTUB1 PE=1 SV=2	Ubiquitin thioesterase OTUB1	OTUB1	Homo sapiens	1	5	5	5	4	2	5	4	3	3	4	2	5	4	3	3	4	2	5	4	3	3	2022-08-25	2022-08-25	2022-08-25	31284	271	271	2023-03-01	7	3	8	5	5	3	0	18722	By MS/MS	By MS/MS	By MS/MS
P23284	sp|P23284|PPIB_HUMAN	sp|P23284|PPIB_HUMAN	2	2	2	sp|P23284|PPIB_HUMAN Peptidyl-prolyl cis-trans isomerase B OS=Homo sapiens OX=9606 GN=PPIB PE=1 SV=2	Peptidyl-prolyl cis-trans isomerase B	PPIB	Homo sapiens	1	2	2	2	2	1	2	2	2	1	2	1	2	2	2	1	2	1	2	2	2	1	12	12	12	23742	216	216	1956-03-01	2	2	4	3	3	2	0	18712	By MS/MS	By MS/MS	By MS/MS
P51149	sp|P51149|RAB7A_HUMAN	sp|P51149|RAB7A_HUMAN	5	5	5	sp|P51149|RAB7A_HUMAN Ras-related protein Rab-7a OS=Homo sapiens OX=9606 GN=RAB7A PE=1 SV=1	Ras-related protein Rab-7a	RAB7A	Homo sapiens	1	5	5	5	4	3	4	4	4	3	4	3	4	4	4	3	4	3	4	4	4	3	34.8	34.8	34.8	23489	207	207	1958-03-01	5	4	6	8	5	5	0	18595	By MS/MS	By MS/MS	By MS/MS
Q9BVA1	sp|Q9BVA1|TBB2B_HUMAN	sp|Q9BVA1|TBB2B_HUMAN	21	1	1	sp|Q9BVA1|TBB2B_HUMAN Tubulin beta-2B chain OS=Homo sapiens OX=9606 GN=TUBB2B PE=1 SV=1	Tubulin beta-2B chain	TUBB2B	Homo sapiens	1	21	1	1	20	20	18	19	18	18	1	1	1	1	1	1	1	1	1	1	1	1	66.5	2022-07-02	2022-07-02	49953	445	445	2021-03-01	2	2	5	2	2	1	0	18305	By MS/MS	By MS/MS	By MS/MS
O43837	sp|O43837|IDH3B_HUMAN;sp|P56472|IDH3B_PIG	sp|O43837|IDH3B_HUMAN	4;1	4;1	4;1	sp|O43837|IDH3B_HUMAN Isocitrate dehydrogenase [NAD] subunit beta, mitochondrial OS=Homo sapiens OX=9606 GN=IDH3B PE=1 SV=2	Isocitrate dehydrogenase [NAD] subunit beta, mitochondrial	IDH3B	Homo sapiens	2	4	4	4	3	4	3	3	3	2	3	4	3	3	3	2	3	4	3	3	3	2	2022-05-14	2022-05-14	2022-05-14	42183	385	385;103	2022-02-03	6	9	5	6	5	4	0	18271	By MS/MS	By MS/MS	By matching
P17600	sp|P17600|SYN1_HUMAN	sp|P17600|SYN1_HUMAN	6	6	6	sp|P17600|SYN1_HUMAN Synapsin-1 OS=Homo sapiens OX=9606 GN=SYN1 PE=1 SV=3	Synapsin-1	SYN1	Homo sapiens	1	6	6	6	4	3	5	5	6	1	4	3	5	5	6	1	4	3	5	5	6	1	2022-04-17	2022-04-17	2022-04-17	74111	705	705	2022-03-01	7	5	8	8	8	1	0	18211	By MS/MS	By MS/MS	By MS/MS
Q13825	sp|Q13825|AUHM_HUMAN	sp|Q13825|AUHM_HUMAN	1	1	1	sp|Q13825|AUHM_HUMAN Methylglutaconyl-CoA hydratase, mitochondrial OS=Homo sapiens OX=9606 GN=AUH PE=1 SV=1	Methylglutaconyl-CoA hydratase, mitochondrial	AUH	Homo sapiens	1	1	1	1	1	1	0	0	0	0	1	1	0	0	0	0	1	1	0	0	0	0	2022-09-05	2022-09-05	2022-09-05	35608	339	339	1967-01-01	1	2					0	18048	By matching	By MS/MS
Q96AT9	sp|Q96AT9|RPE_HUMAN	sp|Q96AT9|RPE_HUMAN	1	1	1	sp|Q96AT9|RPE_HUMAN Ribulose-phosphate 3-epimerase OS=Homo sapiens OX=9606 GN=RPE PE=1 SV=1	Ribulose-phosphate 3-epimerase	RPE	Homo sapiens	1	1	1	1	1	1	1	1	1	0	1	1	1	1	1	0	1	1	1	1	1	0	2022-03-08	2022-03-08	2022-03-08	24927	228	228	3	2	2	1	2	2		0	17961	By MS/MS	By MS/MS	By MS/MS
Q96FQ6	sp|Q96FQ6|S10AG_HUMAN	sp|Q96FQ6|S10AG_HUMAN	2	2	2	sp|Q96FQ6|S10AG_HUMAN Protein S100-A16 OS=Homo sapiens OX=9606 GN=S100A16 PE=1 SV=1	Protein S100-A16	S100A16	Homo sapiens	1	2	2	2	1	1	2	2	2	1	1	1	2	2	2	1	1	1	2	2	2	1	2022-03-22	2022-03-22	2022-03-22	11801	103	103	1964-03-01	1	2	3	4	3	1	0	17596	By matching	By MS/MS	By matching
Q0Z8U2	sp|Q0Z8U2|RS3_PIG;sp|P23396|RS3_HUMAN	sp|Q0Z8U2|RS3_PIG;sp|P23396|RS3_HUMAN	7;7	7;7	7;7	sp|Q0Z8U2|RS3_PIG 40S ribosomal protein S3 OS=Sus scrofa OX=9823 GN=RPS3 PE=1 SV=1;sp|P23396|RS3_HUMAN 40S ribosomal protein S3 OS=Homo sapiens OX=9606 GN=RPS3 PE=1 SV=2	40S ribosomal protein S3	RPS3	Sus scrofa	2	7	7	7	4	4	6	5	7	5	4	4	6	5	7	5	4	4	6	5	7	5	39.5	39.5	39.5	26688	243	243;243	1976-03-01	5	8	10	7	9	10	0	17584	By MS/MS	By MS/MS	By MS/MS
P50667	sp|P50667|COX2_PIG	sp|P50667|COX2_PIG	3	3	3	sp|P50667|COX2_PIG Cytochrome c oxidase subunit 2 OS=Sus scrofa OX=9823 GN=MT-CO2 PE=3 SV=1	Cytochrome c oxidase subunit 2	MT-CO2	Sus scrofa	1	3	3	3	3	2	3	3	3	1	3	2	3	3	3	1	3	2	3	3	3	1	2022-02-20	2022-02-20	2022-02-20	26184	228	228	1937-03-01	8	4	10	9	9	3	0	17583	By MS/MS	By MS/MS	By MS/MS
Q3YLA6	sp|Q3YLA6|SRSF1_PIG;sp|Q07955|SRSF1_HUMAN	sp|Q3YLA6|SRSF1_PIG;sp|Q07955|SRSF1_HUMAN	4;4	4;4	4;4	sp|Q3YLA6|SRSF1_PIG Serine/arginine-rich splicing factor 1 OS=Sus scrofa OX=9823 GN=SRSF1 PE=2 SV=3;sp|Q07955|SRSF1_HUMAN Serine/arginine-rich splicing factor 1 OS=Homo sapiens OX=9606 GN=SRSF1 PE=1 SV=2	Serine/arginine-rich splicing factor 1	SRSF1	Sus scrofa	2	4	4	4	2	3	3	3	3	3	2	3	3	3	3	3	2	3	3	3	3	3	19	19	19	27744	248	248;248	1977-03-01	3	5	6	4	6	6	0	17367	By MS/MS	By MS/MS	By MS/MS
P07305	sp|P07305|H10_HUMAN	sp|P07305|H10_HUMAN	2	2	2	sp|P07305|H10_HUMAN Histone H1.0 OS=Homo sapiens OX=9606 GN=H1-0 PE=1 SV=3	Histone H1.0	H1-0	Homo sapiens	1	2	2	2	1	1	2	2	2	1	1	1	2	2	2	1	1	1	2	2	2	1	2022-09-11	2022-09-11	2022-09-11	20863	194	194	1983-03-01	1	2	2	2	3	2	0	17249	By MS/MS	By MS/MS	By matching
Q01844	sp|Q01844|EWS_HUMAN	sp|Q01844|EWS_HUMAN	3	3	3	sp|Q01844|EWS_HUMAN RNA-binding protein EWS OS=Homo sapiens OX=9606 GN=EWSR1 PE=1 SV=1	RNA-binding protein EWS	EWSR1	Homo sapiens	1	3	3	3	3	3	3	2	3	2	3	3	3	2	3	2	3	3	3	2	3	2	2022-07-08	2022-07-08	2022-07-08	68477	656	656	1936-03-01	4	5	5	3	5	3	0	17196	By MS/MS	By MS/MS	By MS/MS
P84098	sp|P84098|RL19_HUMAN	sp|P84098|RL19_HUMAN	1	1	1	sp|P84098|RL19_HUMAN 60S ribosomal protein L19 OS=Homo sapiens OX=9606 GN=RPL19 PE=1 SV=1	60S ribosomal protein L19	RPL19	Homo sapiens	1	1	1	1	1	1	1	1	1	1	1	1	1	1	1	1	1	1	1	1	1	1	2022-07-08	2022-07-08	2022-07-08	23466	196	196	1956-03-01	1	2	2	1	1	2	0	16824	By MS/MS	By MS/MS	By MS/MS
P28482	sp|P28482|MK01_HUMAN	sp|P28482|MK01_HUMAN	4	4	4	sp|P28482|MK01_HUMAN Mitogen-activated protein kinase 1 OS=Homo sapiens OX=9606 GN=MAPK1 PE=1 SV=3	Mitogen-activated protein kinase 1	MAPK1	Homo sapiens	1	4	4	4	3	4	3	3	3	3	3	4	3	3	3	3	3	4	3	3	3	3	2022-04-19	2022-04-19	2022-04-19	41389	360	360	1971-03-01	4	7	5	6	5	8	0	16686	By MS/MS	By MS/MS	By MS/MS
Q92499	sp|Q92499|DDX1_HUMAN	sp|Q92499|DDX1_HUMAN	8	8	8	sp|Q92499|DDX1_HUMAN ATP-dependent RNA helicase DDX1 OS=Homo sapiens OX=9606 GN=DDX1 PE=1 SV=2	ATP-dependent RNA helicase DDX1	DDX1	Homo sapiens	1	8	8	8	2	5	5	4	3	1	2	5	5	4	3	1	2	5	5	4	3	1	2022-03-15	2022-03-15	2022-03-15	82431	740	740	2029-03-01	2	8	8	6	6	1	0	16599	By matching	By MS/MS	By MS/MS
O62680	sp|O62680|CD59_PIG	sp|O62680|CD59_PIG	1	1	1	sp|O62680|CD59_PIG CD59 glycoprotein OS=Sus scrofa OX=9823 GN=CD59 PE=1 SV=1	CD59 glycoprotein	CD59	Sus scrofa	1	1	1	1	1	1	1	1	1	1	1	1	1	1	1	1	1	1	1	1	1	1	2022-09-08	2022-09-08	2022-09-08	13.79	123	123	1956-03-01	1	2	2	1	1	2	0	16574	By matching	By MS/MS	By MS/MS
Q16531	sp|Q16531|DDB1_HUMAN	sp|Q16531|DDB1_HUMAN	5	5	5	sp|Q16531|DDB1_HUMAN DNA damage-binding protein 1 OS=Homo sapiens OX=9606 GN=DDB1 PE=1 SV=1	DNA damage-binding protein 1	DDB1	Homo sapiens	1	5	5	5	3	4	4	3	4	3	3	4	4	3	4	3	3	4	4	3	4	3	7	7	7	126.97	1140	1140	1938-03-01	4	8	4	4	4	5	0	16523	By MS/MS	By MS/MS	By MS/MS
O77591	sp|O77591|IMPA1_PIG;sp|P29218|IMPA1_HUMAN	sp|O77591|IMPA1_PIG	3;1	3;1	3;1	sp|O77591|IMPA1_PIG Inositol monophosphatase 1 OS=Sus scrofa OX=9823 GN=IMPA1 PE=2 SV=1	Inositol monophosphatase 1	IMPA1	Sus scrofa	2	3	3	3	2	2	3	3	3	2	2	2	3	3	3	2	2	2	3	3	3	2	17	17	17	30132	277	277;277	1944-03-01	4	4	4	5	6	2	0	16504	By MS/MS	By MS/MS	By MS/MS
Q14974	sp|Q14974|IMB1_HUMAN	sp|Q14974|IMB1_HUMAN	8	8	8	sp|Q14974|IMB1_HUMAN Importin subunit beta-1 OS=Homo sapiens OX=9606 GN=KPNB1 PE=1 SV=2	Importin subunit beta-1	KPNB1	Homo sapiens	1	8	8	8	4	4	5	6	6	2	4	4	5	6	6	2	4	4	5	6	6	2	2022-04-12	2022-04-12	2022-04-12	97169	876	876	1938-03-01	7	5	7	10	9	2	0	16472	By MS/MS	By MS/MS	By MS/MS
P12268	sp|P12268|IMDH2_HUMAN	sp|P12268|IMDH2_HUMAN	1	1	1	sp|P12268|IMDH2_HUMAN Inosine-5-monophosphate dehydrogenase 2 OS=Homo sapiens OX=9606 GN=IMPDH2 PE=1 SV=2	Inosine-5-monophosphate dehydrogenase 2	IMPDH2	Homo sapiens	1	1	1	1	1	1	1	1	1	1	1	1	1	1	1	1	1	1	1	1	1	1	2022-01-03	2022-01-03	2022-01-03	55804	514	514	1944-03-01	2	1	1	2	2	1	0	16471	By MS/MS	By MS/MS	By MS/MS
Q15365	sp|Q15365|PCBP1_HUMAN	sp|Q15365|PCBP1_HUMAN	6	4	4	sp|Q15365|PCBP1_HUMAN Poly(rC)-binding protein 1 OS=Homo sapiens OX=9606 GN=PCBP1 PE=1 SV=2	Poly(rC)-binding protein 1	PCBP1	Homo sapiens	1	6	4	4	6	6	6	6	6	5	4	4	4	4	4	3	4	4	4	4	4	3	2022-07-26	18	18	37497	356	356	1958-03-01	4	8	4	5	6	6	0	16233	By MS/MS	By MS/MS	By MS/MS
Q9GJT2	sp|Q9GJT2|ESTD_PIG;sp|P10768|ESTD_HUMAN	sp|Q9GJT2|ESTD_PIG	7;3	7;3	7;3	sp|Q9GJT2|ESTD_PIG S-formylglutathione hydrolase OS=Sus scrofa OX=9823 GN=ESD PE=2 SV=1	S-formylglutathione hydrolase	ESD	Sus scrofa	2	7	7	7	5	7	6	5	5	5	5	7	6	5	5	5	5	7	6	5	5	5	38.3	38.3	38.3	31481	282	282;282	1932-03-01	9	9	8	7	7	7	0	16034	By MS/MS	By MS/MS	By MS/MS
Q01995	sp|Q01995|TAGL_HUMAN	sp|Q01995|TAGL_HUMAN	5	5	5	sp|Q01995|TAGL_HUMAN Transgelin OS=Homo sapiens OX=9606 GN=TAGLN PE=1 SV=4	Transgelin	TAGLN	Homo sapiens	1	5	5	5	5	4	1	2	2	2	5	4	1	2	2	2	5	4	1	2	2	2	2022-04-27	2022-04-27	2022-04-27	22611	201	201	1978-02-01	10	6	1	3	4	3	0	16007	By MS/MS	By MS/MS	By matching
Q29380	sp|Q29380|VDAC3_PIG;sp|Q9Y277|VDAC3_HUMAN	sp|Q29380|VDAC3_PIG;sp|Q9Y277|VDAC3_HUMAN	3;2	3;2	3;2	sp|Q29380|VDAC3_PIG Voltage-dependent anion-selective channel protein 3 OS=Sus scrofa OX=9823 GN=VDAC3 PE=2 SV=2;sp|Q9Y277|VDAC3_HUMAN Voltage-dependent anion-selective channel protein 3 OS=Homo sapiens OX=9606 GN=VDAC3 PE=1 SV=1	Voltage-dependent anion-selective channel protein 3	VDAC3	Sus scrofa	2	3	3	3	2	2	2	3	3	2	2	2	2	3	3	2	2	2	2	3	3	2	2022-04-18	2022-04-18	2022-04-18	30577	283	283;283	1957-03-01	4	3	3	5	5	3	0	15943	By MS/MS	By matching	By MS/MS
P55944	sp|P55944|MT3_PIG;sp|P25713|MT3_HUMAN	sp|P55944|MT3_PIG;sp|P25713|MT3_HUMAN	2;1	2;1	2;1	sp|P55944|MT3_PIG Metallothionein-3 OS=Sus scrofa OX=9823 GN=MT3 PE=2 SV=1;sp|P25713|MT3_HUMAN Metallothionein-3 OS=Homo sapiens OX=9606 GN=MT3 PE=1 SV=1	Metallothionein-3	MT3	Sus scrofa	2	2	2	2	0	0	1	0	2	0	0	0	1	0	2	0	0	0	1	0	2	0	33.8	33.8	33.8	6927	68	68;68	2022-06-04			1		4		0	15939			By MS/MS
P62888	sp|P62888|RL30_HUMAN	sp|P62888|RL30_HUMAN	3	3	3	sp|P62888|RL30_HUMAN 60S ribosomal protein L30 OS=Homo sapiens OX=9606 GN=RPL30 PE=1 SV=2	60S ribosomal protein L30	RPL30	Homo sapiens	1	3	3	3	3	3	3	3	3	3	3	3	3	3	3	3	3	3	3	3	3	3	40.9	40.9	40.9	12784	115	115	1936-03-01	5	5	3	4	4	4	0	15894	By MS/MS	By MS/MS	By MS/MS
Q9BT78	sp|Q9BT78|CSN4_HUMAN;sp|A7Y521|CSN4_PIG	sp|Q9BT78|CSN4_HUMAN;sp|A7Y521|CSN4_PIG	4;4	4;4	4;4	sp|Q9BT78|CSN4_HUMAN COP9 signalosome complex subunit 4 OS=Homo sapiens OX=9606 GN=COPS4 PE=1 SV=1;sp|A7Y521|CSN4_PIG COP9 signalosome complex subunit 4 OS=Sus scrofa OX=9823 GN=COPS4 PE=2 SV=1	COP9 signalosome complex subunit 4	COPS4	Homo sapiens	2	4	4	4	4	1	2	2	3	3	4	1	2	2	3	3	4	1	2	2	3	3	2022-05-14	2022-05-14	2022-05-14	46268	406	406;406	1965-03-01	4	2	2	4	5	3	0	15853	By MS/MS	By MS/MS	By matching
Q9Y5L4	sp|Q9Y5L4|TIM13_HUMAN	sp|Q9Y5L4|TIM13_HUMAN	1	1	1	sp|Q9Y5L4|TIM13_HUMAN Mitochondrial import inner membrane translocase subunit Tim13 OS=Homo sapiens OX=9606 GN=TIMM13 PE=1 SV=1	Mitochondrial import inner membrane translocase subunit Tim13	TIMM13	Homo sapiens	1	1	1	1	1	1	1	1	1	1	1	1	1	1	1	1	1	1	1	1	1	1	2022-07-14	2022-07-14	2022-07-14	2022-05-10	95	95	1955-03-01	2	2	1	2	2	2	0	15846	By MS/MS	By MS/MS	By MS/MS
P34931	sp|P34931|HS71L_HUMAN;sp|A5A8V7|HS71L_PIG	sp|P34931|HS71L_HUMAN;sp|A5A8V7|HS71L_PIG	10;10	2;2	2;2	sp|P34931|HS71L_HUMAN Heat shock 70 kDa protein 1-like OS=Homo sapiens OX=9606 GN=HSPA1L PE=1 SV=2;sp|A5A8V7|HS71L_PIG Heat shock 70 kDa protein 1-like OS=Sus scrofa OX=9823 GN=HSPA1L PE=2 SV=1	Heat shock 70 kDa protein 1-like	HSPA1L	Homo sapiens	2	10	2	2	10	8	10	9	10	8	2	0	2	2	2	1	2	0	2	2	2	1	2022-03-24	2022-02-04	2022-02-04	70374	641	641;641	1959-03-01	4		6	5	5	2	0	15823	By MS/MS	By matching	By MS/MS
Q05639	sp|Q05639|EF1A2_HUMAN	sp|Q05639|EF1A2_HUMAN	12	4	4	sp|Q05639|EF1A2_HUMAN Elongation factor 1-alpha 2 OS=Homo sapiens OX=9606 GN=EEF1A2 PE=1 SV=1	Elongation factor 1-alpha 2	EEF1A2	Homo sapiens	1	12	4	4	11	10	9	9	9	5	4	3	2	2	2	1	4	3	2	2	2	1	44.7	2022-07-22	2022-07-22	50.47	463	463	2022-09-02	4	6	3	3	3	1	0	15747	By MS/MS	By MS/MS	By MS/MS
Q6PIU2	sp|Q6PIU2|NCEH1_HUMAN	sp|Q6PIU2|NCEH1_HUMAN	1	1	1	sp|Q6PIU2|NCEH1_HUMAN Neutral cholesterol ester hydrolase 1 OS=Homo sapiens OX=9606 GN=NCEH1 PE=1 SV=3	Neutral cholesterol ester hydrolase 1	NCEH1	Homo sapiens	1	1	1	1	1	1	1	1	1	1	1	1	1	1	1	1	1	1	1	1	1	1	2022-09-02	2022-09-02	2022-09-02	45807	408	408	2022-03-03	2	2	2	1	1	2	0	15636	By MS/MS	By MS/MS	By MS/MS
P14866	sp|P14866|HNRPL_HUMAN	sp|P14866|HNRPL_HUMAN	4	4	4	sp|P14866|HNRPL_HUMAN Heterogeneous nuclear ribonucleoprotein L OS=Homo sapiens OX=9606 GN=HNRNPL PE=1 SV=2	Heterogeneous nuclear ribonucleoprotein L	HNRNPL	Homo sapiens	1	4	4	4	4	4	4	4	4	2	4	4	4	4	4	2	4	4	4	4	4	2	2022-08-14	2022-08-14	2022-08-14	64132	589	589	3	7	8	6	8	4	2	0	15568	By MS/MS	By MS/MS	By matching
Q6EEV6	sp|Q6EEV6|SUMO4_HUMAN;sp|P61958|SUMO2_PIG;sp|P61956|SUMO2_HUMAN;sp|P55854|SUMO3_HUMAN	sp|Q6EEV6|SUMO4_HUMAN;sp|P61958|SUMO2_PIG;sp|P61956|SUMO2_HUMAN;sp|P55854|SUMO3_HUMAN	1;1;1;1	1;1;1;1	1;1;1;1	sp|Q6EEV6|SUMO4_HUMAN Small ubiquitin-related modifier 4 OS=Homo sapiens OX=9606 GN=SUMO4 PE=1 SV=2;sp|P61958|SUMO2_PIG Small ubiquitin-related modifier 2 OS=Sus scrofa OX=9823 GN=SUMO2 PE=3 SV=1;sp|P61956|SUMO2_HUMAN Small ubiquitin-related modifier 2 OS=	Small ubiquitin-related modifier 4	SUMO4	Homo sapiens	4	1	1	1	1	1	1	1	1	1	1	1	1	1	1	1	1	1	1	1	1	1	2022-06-12	2022-06-12	2022-06-12	10685	95	95;95;95;103	1955-03-01	2	2	1	2	2	2	0	15283	By MS/MS	By MS/MS	By MS/MS
P28839	sp|P28839|AMPL_PIG;sp|P28838|AMPL_HUMAN	sp|P28839|AMPL_PIG;sp|P28838|AMPL_HUMAN	4;3	4;3	4;3	sp|P28839|AMPL_PIG Cytosol aminopeptidase OS=Sus scrofa OX=9823 GN=LAP3 PE=1 SV=2;sp|P28838|AMPL_HUMAN Cytosol aminopeptidase OS=Homo sapiens OX=9606 GN=LAP3 PE=1 SV=3	Cytosol aminopeptidase	LAP3	Sus scrofa	2	4	4	4	2	0	3	2	4	4	2	0	3	2	4	4	2	0	3	2	4	4	2022-06-09	2022-06-09	2022-06-09	56046	519	519;519	2022-09-04	3		6	2	7	5	0	15053	By MS/MS		By MS/MS
P29692	sp|P29692|EF1D_HUMAN	sp|P29692|EF1D_HUMAN	2	1	1	sp|P29692|EF1D_HUMAN Elongation factor 1-delta OS=Homo sapiens OX=9606 GN=EEF1D PE=1 SV=5	Elongation factor 1-delta	EEF1D	Homo sapiens	1	2	1	1	1	1	2	2	2	1	0	1	1	1	1	1	0	1	1	1	1	1	2022-02-08	2022-03-04	2022-03-04	31121	281	281	1978-03-01		2	2	2	2	1	0	15014	By matching	By matching	By MS/MS
Q01484	sp|Q01484|ANK2_HUMAN;sp|Q12955|ANK3_HUMAN	sp|Q01484|ANK2_HUMAN	4;1	4;1	4;1	sp|Q01484|ANK2_HUMAN Ankyrin-2 OS=Homo sapiens OX=9606 GN=ANK2 PE=1 SV=4	Ankyrin-2	ANK2	Homo sapiens	2	4	4	4	2	3	1	2	1	1	2	3	1	2	1	1	2	3	1	2	1	1	2022-06-01	2022-06-01	2022-06-01	433.71	3957	3957;4377	3	4	5	5	3	2	2	0	14951	By MS/MS	By MS/MS	By MS/MS
Q13404	sp|Q13404|UB2V1_HUMAN	sp|Q13404|UB2V1_HUMAN	4	4	2	sp|Q13404|UB2V1_HUMAN Ubiquitin-conjugating enzyme E2 variant 1 OS=Homo sapiens OX=9606 GN=UBE2V1 PE=1 SV=2	Ubiquitin-conjugating enzyme E2 variant 1	UBE2V1	Homo sapiens	1	4	4	2	3	3	4	4	4	4	3	3	4	4	4	4	1	1	2	2	2	2	2022-09-25	2022-09-25	2022-02-12	16495	147	147	1961-03-01	5	5	7	7	6	6	0	14857	By MS/MS	By MS/MS	By MS/MS
P53999	sp|P53999|TCP4_HUMAN	sp|P53999|TCP4_HUMAN	2	2	2	sp|P53999|TCP4_HUMAN Activated RNA polymerase II transcriptional coactivator p15 OS=Homo sapiens OX=9606 GN=SUB1 PE=1 SV=3	Activated RNA polymerase II transcriptional coactivator p15	SUB1	Homo sapiens	1	2	2	2	2	2	2	2	2	2	2	2	2	2	2	2	2	2	2	2	2	2	2022-09-18	2022-09-18	2022-09-18	14395	127	127	1941-03-01	4	4	3	4	4	3	0	14734	By MS/MS	By MS/MS	By MS/MS
Q52NJ4	sp|Q52NJ4|ARL3_PIG;sp|P36405|ARL3_HUMAN	sp|Q52NJ4|ARL3_PIG;sp|P36405|ARL3_HUMAN	5;5	5;5	5;5	sp|Q52NJ4|ARL3_PIG ADP-ribosylation factor-like protein 3 OS=Sus scrofa OX=9823 GN=ARL3 PE=2 SV=1;sp|P36405|ARL3_HUMAN ADP-ribosylation factor-like protein 3 OS=Homo sapiens OX=9606 GN=ARL3 PE=1 SV=2	ADP-ribosylation factor-like protein 3	ARL3	Sus scrofa	2	5	5	5	4	3	4	3	3	3	4	3	4	3	3	3	4	3	4	3	3	3	38.5	38.5	38.5	20483	182	182;182	1938-03-01	5	7	5	5	6	4	0	14704	By MS/MS	By MS/MS	By MS/MS
P22307	sp|P22307|SCP2_HUMAN	sp|P22307|SCP2_HUMAN	1	1	1	sp|P22307|SCP2_HUMAN Sterol carrier protein 2 OS=Homo sapiens OX=9606 GN=SCP2 PE=1 SV=2	Sterol carrier protein 2	SCP2	Homo sapiens	1	1	1	1	1	1	1	1	1	1	1	1	1	1	1	1	1	1	1	1	1	1	2022-08-01	2022-08-01	2022-08-01	58993	547	547	4	1	2	1	2	2	3	0	14529	By MS/MS	By MS/MS	By MS/MS
P31950	sp|P31950|S10AB_PIG	sp|P31950|S10AB_PIG	1	1	1	sp|P31950|S10AB_PIG Protein S100-A11 OS=Sus scrofa OX=9823 GN=S100A11 PE=1 SV=1	Protein S100-A11	S100A11	Sus scrofa	1	1	1	1	1	1	1	1	1	1	1	1	1	1	1	1	1	1	1	1	1	1	2022-01-11	2022-01-11	2022-01-11	2018-11-01	99	99	2022-05-03	2	2	2	2	2	2	0	14284	By MS/MS	By MS/MS	By MS/MS
P21291	sp|P21291|CSRP1_HUMAN	sp|P21291|CSRP1_HUMAN	2	2	2	sp|P21291|CSRP1_HUMAN Cysteine and glycine-rich protein 1 OS=Homo sapiens OX=9606 GN=CSRP1 PE=1 SV=3	Cysteine and glycine-rich protein 1	CSRP1	Homo sapiens	1	2	2	2	2	2	2	2	2	2	2	2	2	2	2	2	2	2	2	2	2	2	2022-06-16	2022-06-16	2022-06-16	20567	193	193	2022-12-03	5	6	5	4	3	3	0	14256	By MS/MS	By MS/MS	By MS/MS
P18621	sp|P18621|RL17_HUMAN	sp|P18621|RL17_HUMAN	1	1	1	sp|P18621|RL17_HUMAN 60S ribosomal protein L17 OS=Homo sapiens OX=9606 GN=RPL17 PE=1 SV=3	60S ribosomal protein L17	RPL17	Homo sapiens	1	1	1	1	1	1	1	1	1	1	1	1	1	1	1	1	1	1	1	1	1	1	2022-07-08	2022-07-08	2022-07-08	21397	184	184	2022-11-03	2	2	1	2	1	1	0	1938-11-01	By MS/MS	By MS/MS	By MS/MS
Q9TV69	sp|Q9TV69|DHDH_PIG;sp|Q9UQ10|DHDH_HUMAN	sp|Q9TV69|DHDH_PIG	4;1	4;1	4;1	sp|Q9TV69|DHDH_PIG Trans-1,2-dihydrobenzene-1,2-diol dehydrogenase OS=Sus scrofa OX=9823 GN=DHDH PE=1 SV=1	Trans-1,2-dihydrobenzene-1,2-diol dehydrogenase	DHDH	Sus scrofa	2	4	4	4	4	3	3	3	2	3	4	3	3	3	2	3	4	3	3	3	2	3	2022-03-17	2022-03-17	2022-03-17	36527	335	335;334	2029-03-01	6	5	4	5	4	4	0	14077	By MS/MS	By MS/MS	By MS/MS
P35573	sp|P35573|GDE_HUMAN	sp|P35573|GDE_HUMAN	5	5	5	sp|P35573|GDE_HUMAN Glycogen debranching enzyme OS=Homo sapiens OX=9606 GN=AGL PE=1 SV=3	Glycogen debranching enzyme	AGL	Homo sapiens	1	5	5	5	4	1	5	4	4	3	4	1	5	4	4	3	4	1	5	4	4	3	2022-06-04	2022-06-04	2022-06-04	174.76	1532	1532	1973-03-01	6	2	7	8	9	5	0	13932	By MS/MS	By MS/MS	By MS/MS
P49411	sp|P49411|EFTU_HUMAN	sp|P49411|EFTU_HUMAN	5	5	5	sp|P49411|EFTU_HUMAN Elongation factor Tu, mitochondrial OS=Homo sapiens OX=9606 GN=TUFM PE=1 SV=2	Elongation factor Tu, mitochondrial	TUFM	Homo sapiens	1	5	5	5	4	5	1	3	2	0	4	5	1	3	2	0	4	5	1	3	2	0	2022-01-13	2022-01-13	2022-01-13	49541	452	452	1964-02-01	5	10	2	5	3		0	13927	By MS/MS	By MS/MS	By MS/MS
Q007T2	sp|Q007T2|CDC42_PIG;sp|P60953|CDC42_HUMAN	sp|Q007T2|CDC42_PIG;sp|P60953|CDC42_HUMAN	5;5	5;5	4;4	sp|Q007T2|CDC42_PIG Cell division control protein 42 homolog OS=Sus scrofa OX=9823 GN=CDC42 PE=2 SV=2;sp|P60953|CDC42_HUMAN Cell division control protein 42 homolog OS=Homo sapiens OX=9606 GN=CDC42 PE=1 SV=2	Cell division control protein 42 homolog	CDC42	Sus scrofa	2	5	5	4	2	2	5	4	4	4	2	2	5	4	4	4	1	2	4	3	3	3	32.5	32.5	2022-07-26	21258	191	191;191	1981-03-01	3	4	5	4	5	6	0	13685	By MS/MS	By MS/MS	By MS/MS
Q9Y617	sp|Q9Y617|SERC_HUMAN	sp|Q9Y617|SERC_HUMAN	3	3	3	sp|Q9Y617|SERC_HUMAN Phosphoserine aminotransferase OS=Homo sapiens OX=9606 GN=PSAT1 PE=1 SV=2	Phosphoserine aminotransferase	PSAT1	Homo sapiens	1	3	3	3	3	2	2	2	3	2	3	2	2	2	3	2	3	2	2	2	3	2	10	10	10	40422	370	370	1959-03-01	3	4	4	3	4	4	0	13665	By MS/MS	By MS/MS	By MS/MS
P35222	sp|P35222|CTNB1_HUMAN;sp|Q8WNW3|PLAK_PIG;sp|P14923|PLAK_HUMAN	sp|P35222|CTNB1_HUMAN	5;2;2	5;2;2	5;2;2	sp|P35222|CTNB1_HUMAN Catenin beta-1 OS=Homo sapiens OX=9606 GN=CTNNB1 PE=1 SV=1	Catenin beta-1	CTNNB1	Homo sapiens	3	5	5	5	2	3	4	3	4	1	2	3	4	3	4	1	2	3	4	3	4	1	10	10	10	85496	781	781;745;745	1958-03-01	3	4	5	5	7	2	0	13643	By MS/MS	By MS/MS	By MS/MS
Q96E17	sp|Q96E17|RAB3C_HUMAN	sp|Q96E17|RAB3C_HUMAN	2	2	2	sp|Q96E17|RAB3C_HUMAN Ras-related protein Rab-3C OS=Homo sapiens OX=9606 GN=RAB3C PE=1 SV=1	Ras-related protein Rab-3C	RAB3C	Homo sapiens	1	2	2	2	2	2	2	2	2	2	2	2	2	2	2	2	2	2	2	2	2	2	2022-05-14	2022-05-14	2022-05-14	25952	227	227	2026-03-01	3	6	4	4	4	2	0	13581	By MS/MS	By MS/MS	By MS/MS
P52597	sp|P52597|HNRPF_HUMAN	sp|P52597|HNRPF_HUMAN	3	1	1	sp|P52597|HNRPF_HUMAN Heterogeneous nuclear ribonucleoprotein F OS=Homo sapiens OX=9606 GN=HNRNPF PE=1 SV=3	Heterogeneous nuclear ribonucleoprotein F	HNRNPF	Homo sapiens	1	3	1	1	3	3	3	3	3	2	1	1	1	1	1	0	1	1	1	1	1	0	2022-06-10	2022-01-04	2022-01-04	45671	415	415	2014-03-01	1	1	2	2	1		0.0051493	1937-02-01	By MS/MS	By MS/MS	By matching
Q52LJ0	sp|Q52LJ0|FA98B_HUMAN	sp|Q52LJ0|FA98B_HUMAN	2	2	2	sp|Q52LJ0|FA98B_HUMAN Protein FAM98B OS=Homo sapiens OX=9606 GN=FAM98B PE=1 SV=2	Protein FAM98B	FAM98B	Homo sapiens	1	2	2	2	2	2	2	2	2	0	2	2	2	2	2	0	2	2	2	2	2	0	6	6	6	45547	433	433	2019-03-01	2	3	4	4	3		0	13489	By MS/MS	By MS/MS	By MS/MS
O43301	sp|O43301|HS12A_HUMAN;sp|Q96MM6|HS12B_HUMAN	sp|O43301|HS12A_HUMAN	5;1	5;1	5;1	sp|O43301|HS12A_HUMAN Heat shock 70 kDa protein 12A OS=Homo sapiens OX=9606 GN=HSPA12A PE=1 SV=2	Heat shock 70 kDa protein 12A	HSPA12A	Homo sapiens	2	5	5	5	2	3	2	2	3	0	2	3	2	2	3	0	2	3	2	2	3	0	2022-01-10	2022-01-10	2022-01-10	74977	675	675;686	2018-03-01	3	3	3	4	4		0	13447	By MS/MS	By MS/MS	By matching
P36578	sp|P36578|RL4_HUMAN	sp|P36578|RL4_HUMAN	5	5	5	sp|P36578|RL4_HUMAN 60S ribosomal protein L4 OS=Homo sapiens OX=9606 GN=RPL4 PE=1 SV=5	60S ribosomal protein L4	RPL4	Homo sapiens	1	5	5	5	3	3	4	4	4	2	3	3	4	4	4	2	3	3	4	4	4	2	2022-06-17	2022-06-17	2022-06-17	47697	427	427	1953-03-01	5	5	6	7	7	4	0	13391	By MS/MS	By MS/MS	By MS/MS
O94925	sp|O94925|GLSK_HUMAN	sp|O94925|GLSK_HUMAN	6	6	6	sp|O94925|GLSK_HUMAN Glutaminase kidney isoform, mitochondrial OS=Homo sapiens OX=9606 GN=GLS PE=1 SV=1	Glutaminase kidney isoform, mitochondrial	GLS	Homo sapiens	1	6	6	6	5	5	2	2	1	1	5	5	2	2	1	1	5	5	2	2	1	1	2022-09-16	2022-09-16	2022-09-16	73.46	669	669	1966-02-01	9	10	3	5	3	2	0	13384	By MS/MS	By MS/MS	By MS/MS
P60900	sp|P60900|PSA6_HUMAN	sp|P60900|PSA6_HUMAN	6	6	6	sp|P60900|PSA6_HUMAN Proteasome subunit alpha type-6 OS=Homo sapiens OX=9606 GN=PSMA6 PE=1 SV=1	Proteasome subunit alpha type-6	PSMA6	Homo sapiens	1	6	6	6	6	5	4	2	2	3	6	5	4	2	2	3	6	5	4	2	2	3	2022-01-30	2022-01-30	2022-01-30	27399	246	246	1983-02-01	10	9	5	3	4	4	0	13312	By MS/MS	By MS/MS	By MS/MS
Q02978	sp|Q02978|M2OM_HUMAN	sp|Q02978|M2OM_HUMAN	2	2	2	sp|Q02978|M2OM_HUMAN Mitochondrial 2-oxoglutarate/malate carrier protein OS=Homo sapiens OX=9606 GN=SLC25A11 PE=1 SV=3	Mitochondrial 2-oxoglutarate/malate carrier protein	SLC25A11	Homo sapiens	1	2	2	2	1	2	1	2	1	1	1	2	1	2	1	1	1	2	1	2	1	1	2022-06-09	2022-06-09	2022-06-09	34061	314	314	2017-03-01	2	3	1	4	1	1	0	13299	By MS/MS	By MS/MS	By matching
Q96DH6	sp|Q96DH6|MSI2H_HUMAN	sp|Q96DH6|MSI2H_HUMAN	3	3	3	sp|Q96DH6|MSI2H_HUMAN RNA-binding protein Musashi homolog 2 OS=Homo sapiens OX=9606 GN=MSI2 PE=1 SV=1	RNA-binding protein Musashi homolog 2	MSI2	Homo sapiens	1	3	3	3	3	3	3	3	3	1	3	3	3	3	3	1	3	3	3	3	3	1	14	14	14	35196	328	328	2022-03-03	6	6	5	6	5	1	0	13261	By MS/MS	By MS/MS	By MS/MS
P52272	sp|P52272|HNRPM_HUMAN	sp|P52272|HNRPM_HUMAN	7	7	7	sp|P52272|HNRPM_HUMAN Heterogeneous nuclear ribonucleoprotein M OS=Homo sapiens OX=9606 GN=HNRNPM PE=1 SV=3	Heterogeneous nuclear ribonucleoprotein M	HNRNPM	Homo sapiens	1	7	7	7	6	6	3	3	5	1	6	6	3	3	5	1	6	6	3	3	5	1	2022-08-17	2022-08-17	2022-08-17	77515	730	730	2022-12-03	6	10	3	4	8	2	0	13214	By MS/MS	By MS/MS	By MS/MS
Q3ZD69	sp|Q3ZD69|LMNA_PIG;sp|P02545|LMNA_HUMAN	sp|Q3ZD69|LMNA_PIG;sp|P02545|LMNA_HUMAN	5;5	5;5	5;5	sp|Q3ZD69|LMNA_PIG Prelamin-A/C OS=Sus scrofa OX=9823 GN=LMNA PE=3 SV=1;sp|P02545|LMNA_HUMAN Prelamin-A/C OS=Homo sapiens OX=9606 GN=LMNA PE=1 SV=1	Prelamin-A/C	LMNA	Sus scrofa	2	5	5	5	2	2	1	2	3	2	2	2	1	2	3	2	2	2	1	2	3	2	2022-02-09	2022-02-09	2022-02-09	74218	664	664;664	2029-03-01	4	2	1	2	3	2	0	13202	By MS/MS	By matching	By matching
Q13618	sp|Q13618|CUL3_HUMAN	sp|Q13618|CUL3_HUMAN	3	3	3	sp|Q13618|CUL3_HUMAN Cullin-3 OS=Homo sapiens OX=9606 GN=CUL3 PE=1 SV=2	Cullin-3	CUL3	Homo sapiens	1	3	3	3	3	3	3	3	3	3	3	3	3	3	3	3	3	3	3	3	3	3	2022-07-05	2022-07-05	2022-07-05	88929	768	768	1957-03-01	5	5	3	4	6	5	0	13142	By MS/MS	By MS/MS	By MS/MS
Q02218	sp|Q02218|ODO1_HUMAN;sp|Q9ULD0|OGDHL_HUMAN	sp|Q02218|ODO1_HUMAN	7;2	7;2	7;2	sp|Q02218|ODO1_HUMAN 2-oxoglutarate dehydrogenase, mitochondrial OS=Homo sapiens OX=9606 GN=OGDH PE=1 SV=3	2-oxoglutarate dehydrogenase, mitochondrial	OGDH	Homo sapiens	2	7	7	7	5	6	6	5	4	3	5	6	6	5	4	3	5	6	6	5	4	3	2022-04-10	2022-04-10	2022-04-10	115.93	1023	1023;1010	2021-03-01	7	11	7	8	4	6	0	13084	By MS/MS	By MS/MS	By MS/MS
P82979	sp|P82979|SARNP_HUMAN	sp|P82979|SARNP_HUMAN	2	2	2	sp|P82979|SARNP_HUMAN SAP domain-containing ribonucleoprotein OS=Homo sapiens OX=9606 GN=SARNP PE=1 SV=3	SAP domain-containing ribonucleoprotein	SARNP	Homo sapiens	1	2	2	2	2	2	1	2	2	1	2	2	1	2	2	1	2	2	1	2	2	1	2022-03-13	2022-03-13	2022-03-13	23671	210	210	2022-02-03	3	3	2	3	3	1	0	13054	By MS/MS	By MS/MS	By MS/MS
O43684	sp|O43684|BUB3_HUMAN	sp|O43684|BUB3_HUMAN	4	4	4	sp|O43684|BUB3_HUMAN Mitotic checkpoint protein BUB3 OS=Homo sapiens OX=9606 GN=BUB3 PE=1 SV=1	Mitotic checkpoint protein BUB3	BUB3	Homo sapiens	1	4	4	4	2	4	3	3	2	3	2	4	3	3	2	3	2	4	3	3	2	3	2022-09-22	2022-09-22	2022-09-22	37154	328	328	1941-03-01	2	7	7	4	3	4	0	12598	By MS/MS	By MS/MS	By MS/MS
Q764M5	sp|Q764M5|STAT1_PIG	sp|Q764M5|STAT1_PIG	2	2	2	sp|Q764M5|STAT1_PIG Signal transducer and activator of transcription 1 OS=Sus scrofa OX=9823 GN=STAT1 PE=2 SV=1	Signal transducer and activator of transcription 1	STAT1	Sus scrofa	1	2	2	2	2	1	1	2	2	0	2	1	1	2	2	0	2	1	1	2	2	0	2022-02-03	2022-02-03	2022-02-03	88166	757	757	3	4	1	2	3	3		0	12559	By MS/MS	By MS/MS	By MS/MS
O43924	sp|O43924|PDE6D_HUMAN	sp|O43924|PDE6D_HUMAN	2	2	2	sp|O43924|PDE6D_HUMAN Retinal rod rhodopsin-sensitive cGMP 3,5-cyclic phosphodiesterase subunit delta OS=Homo sapiens OX=9606 GN=PDE6D PE=1 SV=1	Retinal rod rhodopsin-sensitive cGMP 3,5-cyclic phosphodiesterase subunit delta	PDE6D	Homo sapiens	1	2	2	2	2	1	2	2	2	2	2	1	2	2	2	2	2	1	2	2	2	2	2022-07-20	2022-07-20	2022-07-20	17.42	150	150	1958-03-01	4	1	4	3	4	3	0	12375	By MS/MS	By matching	By MS/MS
Q9BS26	sp|Q9BS26|ERP44_HUMAN	sp|Q9BS26|ERP44_HUMAN	3	3	3	sp|Q9BS26|ERP44_HUMAN Endoplasmic reticulum resident protein 44 OS=Homo sapiens OX=9606 GN=ERP44 PE=1 SV=1	Endoplasmic reticulum resident protein 44	ERP44	Homo sapiens	1	3	3	3	3	2	3	3	3	2	3	2	3	3	3	2	3	2	3	3	3	2	2022-01-10	2022-01-10	2022-01-10	46971	406	406	2026-03-01	6	3	3	4	4	3	0	12368	By MS/MS	By MS/MS	By MS/MS
O14980	sp|O14980|XPO1_HUMAN	sp|O14980|XPO1_HUMAN	3	3	3	sp|O14980|XPO1_HUMAN Exportin-1 OS=Homo sapiens OX=9606 GN=XPO1 PE=1 SV=1	Exportin-1	XPO1	Homo sapiens	1	3	3	3	3	3	3	3	3	2	3	3	3	3	3	2	3	3	3	3	3	2	2022-02-04	2022-02-04	2022-02-04	123.38	1071	1071	2027-03-01	7	5	4	8	7	2	0	12296	By MS/MS	By MS/MS	By MS/MS
P60982	sp|P60982|DEST_PIG;sp|P60981|DEST_HUMAN	sp|P60982|DEST_PIG;sp|P60981|DEST_HUMAN	3;3	3;3	3;3	sp|P60982|DEST_PIG Destrin OS=Sus scrofa OX=9823 GN=DSTN PE=1 SV=3;sp|P60981|DEST_HUMAN Destrin OS=Homo sapiens OX=9606 GN=DSTN PE=1 SV=3	Destrin	DSTN	Sus scrofa	2	3	3	3	3	3	3	3	3	2	3	3	3	3	3	2	3	3	3	3	3	2	2022-02-24	2022-02-24	2022-02-24	18506	165	165;165	1944-03-01	3	5	5	5	4	3	0	12279	By MS/MS	By MS/MS	By MS/MS
P67872	sp|P67872|CSK2B_PIG;sp|P67870|CSK2B_HUMAN	sp|P67872|CSK2B_PIG;sp|P67870|CSK2B_HUMAN	2;2	2;2	2;2	sp|P67872|CSK2B_PIG Casein kinase II subunit beta OS=Sus scrofa OX=9823 GN=CSNK2B PE=2 SV=1;sp|P67870|CSK2B_HUMAN Casein kinase II subunit beta OS=Homo sapiens OX=9606 GN=CSNK2B PE=1 SV=1	Casein kinase II subunit beta	CSNK2B	Sus scrofa	2	2	2	2	1	1	2	1	1	1	1	1	2	1	1	1	1	1	2	1	1	1	2022-06-12	2022-06-12	2022-06-12	24942	215	215;215	2022-05-03	2	2	2	2	2	2	0	12215	By MS/MS	By MS/MS	By MS/MS
O75489	sp|O75489|NDUS3_HUMAN	sp|O75489|NDUS3_HUMAN	2	2	2	sp|O75489|NDUS3_HUMAN NADH dehydrogenase [ubiquinone] iron-sulfur protein 3, mitochondrial OS=Homo sapiens OX=9606 GN=NDUFS3 PE=1 SV=1	NADH dehydrogenase [ubiquinone] iron-sulfur protein 3, mitochondrial	NDUFS3	Homo sapiens	1	2	2	2	1	2	1	1	1	1	1	2	1	1	1	1	1	2	1	1	1	1	2022-01-09	2022-01-09	2022-01-09	30241	264	264	1938-03-01	2	3	2	2	2	2	0	12208	By MS/MS	By MS/MS	By MS/MS
Q10567	sp|Q10567|AP1B1_HUMAN	sp|Q10567|AP1B1_HUMAN	10	4	4	sp|Q10567|AP1B1_HUMAN AP-1 complex subunit beta-1 OS=Homo sapiens OX=9606 GN=AP1B1 PE=1 SV=2	AP-1 complex subunit beta-1	AP1B1	Homo sapiens	1	10	4	4	9	8	9	7	7	3	4	4	3	3	3	0	4	4	3	3	3	0	2022-01-16	2022-07-08	2022-07-08	104.64	949	949	1985-02-01	4	9	4	5	4		0	12133	By MS/MS	By MS/MS	By MS/MS
A1XQU3	sp|A1XQU3|RL14_PIG;sp|P50914|RL14_HUMAN	sp|A1XQU3|RL14_PIG;sp|P50914|RL14_HUMAN	2;2	2;2	2;2	sp|A1XQU3|RL14_PIG 60S ribosomal protein L14 OS=Sus scrofa OX=9823 GN=RPL14 PE=1 SV=1;sp|P50914|RL14_HUMAN 60S ribosomal protein L14 OS=Homo sapiens OX=9606 GN=RPL14 PE=1 SV=4	60S ribosomal protein L14	RPL14	Sus scrofa	2	2	2	2	1	2	2	2	2	1	1	2	2	2	2	1	1	2	2	2	2	1	2022-03-10	2022-03-10	2022-03-10	23.33	213	213;215	1943-03-01	2	3	2	2	4	1	0	11823	By MS/MS	By MS/MS	By matching
P42025	sp|P42025|ACTY_HUMAN	sp|P42025|ACTY_HUMAN	2	2	2	sp|P42025|ACTY_HUMAN Beta-centractin OS=Homo sapiens OX=9606 GN=ACTR1B PE=1 SV=1	Beta-centractin	ACTR1B	Homo sapiens	1	2	2	2	2	2	2	2	2	2	2	2	2	2	2	2	2	2	2	2	2	2	2022-01-10	2022-01-10	2022-01-10	42293	376	376	1955-03-01	4	3	2	4	3	4	0	11726	By MS/MS	By MS/MS	By MS/MS
P55209	sp|P55209|NP1L1_HUMAN;sp|Q99733|NP1L4_HUMAN	sp|P55209|NP1L1_HUMAN	4;1	4;1	4;1	sp|P55209|NP1L1_HUMAN Nucleosome assembly protein 1-like 1 OS=Homo sapiens OX=9606 GN=NAP1L1 PE=1 SV=1	Nucleosome assembly protein 1-like 1	NAP1L1	Homo sapiens	2	4	4	4	3	2	3	3	3	2	3	2	3	3	3	2	3	2	3	3	3	2	2022-04-17	2022-04-17	2022-04-17	45374	391	391;375	1933-03-01	6	4	6	6	4	4	0	11654	By MS/MS	By MS/MS	By MS/MS
P24540	sp|P24540|ACYP1_PIG;sp|P07311|ACYP1_HUMAN	sp|P24540|ACYP1_PIG;sp|P07311|ACYP1_HUMAN	2;1	2;1	2;1	sp|P24540|ACYP1_PIG Acylphosphatase-1 OS=Sus scrofa OX=9823 GN=ACYP1 PE=1 SV=2;sp|P07311|ACYP1_HUMAN Acylphosphatase-1 OS=Homo sapiens OX=9606 GN=ACYP1 PE=1 SV=2	Acylphosphatase-1	ACYP1	Sus scrofa	2	2	2	2	2	1	2	2	2	2	2	1	2	2	2	2	2	1	2	2	2	2	34.7	34.7	34.7	11427	101	101;99	2029-03-01	4	2	3	3	3	2	0	11494	By MS/MS	By MS/MS	By MS/MS
P00571	sp|P00571|KAD1_PIG;sp|P00568|KAD1_HUMAN	sp|P00571|KAD1_PIG;sp|P00568|KAD1_HUMAN	6;4	6;4	6;4	sp|P00571|KAD1_PIG Adenylate kinase isoenzyme 1 OS=Sus scrofa OX=9823 GN=AK1 PE=1 SV=1;sp|P00568|KAD1_HUMAN Adenylate kinase isoenzyme 1 OS=Homo sapiens OX=9606 GN=AK1 PE=1 SV=3	Adenylate kinase isoenzyme 1	AK1	Sus scrofa	2	6	6	6	4	5	3	4	4	3	4	5	3	4	4	3	4	5	3	4	4	3	37.6	37.6	37.6	21639	194	194;194	2028-03-01	7	9	3	6	6	5	0	11479	By MS/MS	By MS/MS	By MS/MS
P61026	sp|P61026|RAB10_HUMAN	sp|P61026|RAB10_HUMAN	3	2	2	sp|P61026|RAB10_HUMAN Ras-related protein Rab-10 OS=Homo sapiens OX=9606 GN=RAB10 PE=1 SV=1	Ras-related protein Rab-10	RAB10	Homo sapiens	1	3	2	2	2	2	3	3	3	2	2	2	2	2	2	1	2	2	2	2	2	1	17	2022-05-11	2022-05-11	22541	200	200	2018-03-01	3	4	3	3	2	2	0	11383	By MS/MS	By MS/MS	By MS/MS
P08138	sp|P08138|TNR16_HUMAN	sp|P08138|TNR16_HUMAN	5	5	5	sp|P08138|TNR16_HUMAN Tumor necrosis factor receptor superfamily member 16 OS=Homo sapiens OX=9606 GN=NGFR PE=1 SV=1	Tumor necrosis factor receptor superfamily member 16	NGFR	Homo sapiens	1	5	5	5	4	3	4	2	3	1	4	3	4	2	3	1	4	3	4	2	3	1	2022-09-26	2022-09-26	2022-09-26	45183	427	427	1984-02-01	6	6	5	3	4	1	0	11373	By MS/MS	By MS/MS	By MS/MS
Q29549	sp|Q29549|CLUS_PIG;CON__P17697	sp|Q29549|CLUS_PIG	3;1	3;1	3;1	sp|Q29549|CLUS_PIG Clusterin OS=Sus scrofa OX=9823 GN=CLU PE=1 SV=1	Clusterin	CLU	Sus scrofa	2	3	3	3	2	1	2	1	1	1	2	1	2	1	1	1	2	1	2	1	1	1	2022-05-10	2022-05-10	2022-05-10	51774	446	446;439	1931-03-01	3	2	2	2	2	2	0	11366	By MS/MS	By matching	By MS/MS
P48067	sp|P48067|SC6A9_HUMAN	sp|P48067|SC6A9_HUMAN	2	2	2	sp|P48067|SC6A9_HUMAN Sodium- and chloride-dependent glycine transporter 1 OS=Homo sapiens OX=9606 GN=SLC6A9 PE=1 SV=3	Sodium- and chloride-dependent glycine transporter 1	SLC6A9	Homo sapiens	1	2	2	2	2	2	2	2	2	2	2	2	2	2	2	2	2	2	2	2	2	2	3	3	3	78259	706	706	1965-03-01	2	3	3	3	3	3	0	11345	By MS/MS	By MS/MS	By MS/MS
Q7Z3B1	sp|Q7Z3B1|NEGR1_HUMAN	sp|Q7Z3B1|NEGR1_HUMAN	2	2	2	sp|Q7Z3B1|NEGR1_HUMAN Neuronal growth regulator 1 OS=Homo sapiens OX=9606 GN=NEGR1 PE=1 SV=3	Neuronal growth regulator 1	NEGR1	Homo sapiens	1	2	2	2	1	2	2	2	2	1	1	2	2	2	2	1	1	2	2	2	2	1	2022-06-11	2022-06-11	2022-06-11	38719	354	354	2022-05-03	2	4	2	2	4	2	0	11326	By MS/MS	By MS/MS	By MS/MS
Q8MIZ3	sp|Q8MIZ3|DCPS_PIG	sp|Q8MIZ3|DCPS_PIG	2	2	2	sp|Q8MIZ3|DCPS_PIG m7GpppX diphosphatase OS=Sus scrofa OX=9823 GN=DCPS PE=2 SV=1	m7GpppX diphosphatase	DCPS	Sus scrofa	1	2	2	2	1	1	1	2	2	1	1	1	1	2	2	1	1	1	1	2	2	1	2022-01-10	2022-01-10	2022-01-10	38.58	337	337	1967-03-01	1	1	2	2	2	1	0	11146	By matching	By matching	By MS/MS
P31153	sp|P31153|METK2_HUMAN	sp|P31153|METK2_HUMAN	4	4	4	sp|P31153|METK2_HUMAN S-adenosylmethionine synthase isoform type-2 OS=Homo sapiens OX=9606 GN=MAT2A PE=1 SV=1	S-adenosylmethionine synthase isoform type-2	MAT2A	Homo sapiens	1	4	4	4	4	4	4	3	2	2	4	4	4	3	2	2	4	4	4	3	2	2	2022-07-18	2022-07-18	2022-07-18	43.66	395	395	2015-03-01	7	7	5	6	4	4	0	11073	By MS/MS	By MS/MS	By MS/MS
P48539	sp|P48539|PCP4_HUMAN	sp|P48539|PCP4_HUMAN	1	1	1	sp|P48539|PCP4_HUMAN Calmodulin regulator protein PCP4 OS=Homo sapiens OX=9606 GN=PCP4 PE=1 SV=3	Calmodulin regulator protein PCP4	PCP4	Homo sapiens	1	1	1	1	1	1	1	1	1	1	1	1	1	1	1	1	1	1	1	1	1	1	2022-08-25	2022-08-25	2022-08-25	67913	62	62	1952-03-01	4	4	2	3	4	4	0	11027	By MS/MS	By MS/MS	By MS/MS
O14979	sp|O14979|HNRDL_HUMAN	sp|O14979|HNRDL_HUMAN	1	1	1	sp|O14979|HNRDL_HUMAN Heterogeneous nuclear ribonucleoprotein D-like OS=Homo sapiens OX=9606 GN=HNRNPDL PE=1 SV=3	Heterogeneous nuclear ribonucleoprotein D-like	HNRNPDL	Homo sapiens	1	1	1	1	1	1	1	1	1	1	1	1	1	1	1	1	1	1	1	1	1	1	2022-08-03	2022-08-03	2022-08-03	46437	420	420	2022-05-03	2	2	2	2	2	2	0	10994	By MS/MS	By MS/MS	By MS/MS
P25789	sp|P25789|PSA4_HUMAN	sp|P25789|PSA4_HUMAN	4	4	4	sp|P25789|PSA4_HUMAN Proteasome subunit alpha type-4 OS=Homo sapiens OX=9606 GN=PSMA4 PE=1 SV=1	Proteasome subunit alpha type-4	PSMA4	Homo sapiens	1	4	4	4	3	4	2	3	2	1	3	4	2	3	2	1	3	4	2	3	2	1	2022-02-22	2022-02-22	2022-02-22	29483	261	261	2014-03-01	5	7	4	7	4	2	0	10983	By MS/MS	By MS/MS	By MS/MS
P61247	sp|P61247|RS3A_HUMAN	sp|P61247|RS3A_HUMAN	1	1	1	sp|P61247|RS3A_HUMAN 40S ribosomal protein S3a OS=Homo sapiens OX=9606 GN=RPS3A PE=1 SV=2	40S ribosomal protein S3a	RPS3A	Homo sapiens	1	1	1	1	1	1	1	1	1	1	1	1	1	1	1	1	1	1	1	1	1	1	2022-04-06	2022-04-06	2022-04-06	29945	264	264	2022-06-03	1	2	2	2	1	2	0	10929	By MS/MS	By MS/MS	By MS/MS
Q4G0F5	sp|Q4G0F5|VP26B_HUMAN	sp|Q4G0F5|VP26B_HUMAN	3	3	3	sp|Q4G0F5|VP26B_HUMAN Vacuolar protein sorting-associated protein 26B OS=Homo sapiens OX=9606 GN=VPS26B PE=1 SV=2	Vacuolar protein sorting-associated protein 26B	VPS26B	Homo sapiens	1	3	3	3	2	3	2	1	1	1	2	3	2	1	1	1	2	3	2	1	1	1	2022-02-18	2022-02-18	2022-02-18	39154	336	336	1961-02-01	4	6	4	2	1	1	0	10826	By MS/MS	By MS/MS	By MS/MS
P26234	sp|P26234|VINC_PIG;sp|P18206|VINC_HUMAN	sp|P26234|VINC_PIG;sp|P18206|VINC_HUMAN	6;5	6;5	6;5	sp|P26234|VINC_PIG Vinculin OS=Sus scrofa OX=9823 GN=VCL PE=1 SV=4;sp|P18206|VINC_HUMAN Vinculin OS=Homo sapiens OX=9606 GN=VCL PE=1 SV=4	Vinculin	VCL	Sus scrofa	2	6	6	6	5	4	5	5	5	5	5	4	5	5	5	5	5	4	5	5	5	5	2022-09-06	2022-09-06	2022-09-06	123.94	1135	1135;1134	1949-03-01	9	4	5	8	6	7	0	10823	By MS/MS	By MS/MS	By MS/MS
P61970	sp|P61970|NTF2_HUMAN	sp|P61970|NTF2_HUMAN	3	3	3	sp|P61970|NTF2_HUMAN Nuclear transport factor 2 OS=Homo sapiens OX=9606 GN=NUTF2 PE=1 SV=1	Nuclear transport factor 2	NUTF2	Homo sapiens	1	3	3	3	1	2	3	2	1	1	1	2	3	2	1	1	1	2	3	2	1	1	50.4	50.4	50.4	14478	127	127	1933-03-01	1	2	6	4	1	1	0	10819	By MS/MS	By MS/MS	By MS/MS
P03974	sp|P03974|TERA_PIG	sp|P03974|TERA_PIG	26	1	1	sp|P03974|TERA_PIG Transitional endoplasmic reticulum ATPase OS=Sus scrofa OX=9823 GN=VCP PE=1 SV=5	Transitional endoplasmic reticulum ATPase	VCP	Sus scrofa	1	26	1	1	21	21	19	20	22	16	1	1	1	1	1	1	1	1	1	1	1	1	49.6	2	2	89288	806	806	2022-04-03	2	2	1	2	1	2	0	10741	By MS/MS	By MS/MS	By MS/MS
Q2EN75	sp|Q2EN75|S10A6_PIG;sp|P06703|S10A6_HUMAN	sp|Q2EN75|S10A6_PIG;sp|P06703|S10A6_HUMAN	1;1	1;1	1;1	sp|Q2EN75|S10A6_PIG Protein S100-A6 OS=Sus scrofa OX=9823 GN=S100A6 PE=3 SV=1;sp|P06703|S10A6_HUMAN Protein S100-A6 OS=Homo sapiens OX=9606 GN=S100A6 PE=1 SV=1	Protein S100-A6	S100A6	Sus scrofa	2	1	1	1	0	0	1	0	1	0	0	0	1	0	1	0	0	0	1	0	1	0	2022-09-18	2022-09-18	2022-09-18	10059	90	90;90	1933-04-01			1		2		0	10738			By MS/MS
O60506	sp|O60506|HNRPQ_HUMAN	sp|O60506|HNRPQ_HUMAN	6	6	4	sp|O60506|HNRPQ_HUMAN Heterogeneous nuclear ribonucleoprotein Q OS=Homo sapiens OX=9606 GN=SYNCRIP PE=1 SV=2	Heterogeneous nuclear ribonucleoprotein Q	SYNCRIP	Homo sapiens	1	6	6	4	5	2	6	6	6	3	5	2	6	6	6	3	3	1	4	4	4	1	2022-08-13	2022-08-13	2022-01-10	69602	623	623	1945-03-01	9	4	10	10	9	5	0	10703	By MS/MS	By MS/MS	By MS/MS
Q86V81	sp|Q86V81|THOC4_HUMAN	sp|Q86V81|THOC4_HUMAN	3	3	3	sp|Q86V81|THOC4_HUMAN THO complex subunit 4 OS=Homo sapiens OX=9606 GN=ALYREF PE=1 SV=3	THO complex subunit 4	ALYREF	Homo sapiens	1	3	3	3	2	2	3	3	3	2	2	2	3	3	3	2	2	2	3	3	3	2	2022-05-19	2022-05-19	2022-05-19	26888	257	257	1962-03-01	3	3	5	5	5	3	0	10661	By MS/MS	By MS/MS	By MS/MS
O94826	sp|O94826|TOM70_HUMAN	sp|O94826|TOM70_HUMAN	2	2	2	sp|O94826|TOM70_HUMAN Mitochondrial import receptor subunit TOM70 OS=Homo sapiens OX=9606 GN=TOMM70 PE=1 SV=1	Mitochondrial import receptor subunit TOM70	TOMM70	Homo sapiens	1	2	2	2	2	2	2	2	2	2	2	2	2	2	2	2	2	2	2	2	2	2	2022-03-04	2022-03-04	2022-03-04	67454	608	608	2029-03-01	4	5	3	3	2	4	0	10573	By MS/MS	By MS/MS	By MS/MS
Q12905	sp|Q12905|ILF2_HUMAN	sp|Q12905|ILF2_HUMAN	4	4	4	sp|Q12905|ILF2_HUMAN Interleukin enhancer-binding factor 2 OS=Homo sapiens OX=9606 GN=ILF2 PE=1 SV=2	Interleukin enhancer-binding factor 2	ILF2	Homo sapiens	1	4	4	4	4	4	4	4	4	4	4	4	4	4	4	4	4	4	4	4	4	4	2022-04-14	2022-04-14	2022-04-14	43062	390	390	1944-03-01	8	9	8	8	7	8	0	10568	By MS/MS	By MS/MS	By MS/MS
[truncated: 78 more rows]
[truncated: 50 more columns]
